# Supplementary material for: Integrative analysis and validation of dysregulated long non‐coding RNAs in colon cancer
Source: J Cell Mol Med. 2020 Jan 20;24(4):2610–21. doi: 10.1111/jcmm.14974 (PMC7028851; doi:10.1111/jcmm.14974)
Supplement: Supplementary file 4 [file JCMM-24-2610-s004.xls]

## Sheet: diffSig
Table S1: DElncRNAs were identified in colon cancer
Gene name	logFC	PValue	FDR	Ensembl ID	Type
LINC02418	8.87262	2.33e-45	1.66e-43	ENSG00000214039	lincRNA
FEZF1-AS1	8.69593	5.36e-40	2.81e-38	ENSG00000230316	antisense
AC026336.3	8.28714	3e-23	5.99e-22	ENSG00000276122	lincRNA
AC105460.1	7.99233	8.24e-11	5.52e-10	ENSG00000250920	lincRNA
BX322234.2	7.97886	1.7e-09	9.66e-09	ENSG00000233085	lincRNA
TMEM132D-AS1	7.74396	4.81e-10	2.93e-09	ENSG00000249196	antisense
HULC	7.53068	1.02e-12	8.49e-12	ENSG00000251164	lincRNA
AC125608.1	7.49885	8.25e-18	1.03e-16	ENSG00000223812	lincRNA
LINC01234	7.41946	9.5e-25	2.1e-23	ENSG00000249550	lincRNA
AC104823.1	7.41501	2.79e-22	5.11e-21	ENSG00000224099	lincRNA
AC055717.2	7.39494	1.08e-32	3.89e-31	ENSG00000261650	lincRNA
LINC02474	7.38789	6.27e-17	7.31e-16	ENSG00000228437	lincRNA
AC007099.1	7.17087	9.6e-39	4.64e-37	ENSG00000231172	antisense
AC079466.1	7.09289	1.28e-14	1.26e-13	ENSG00000266976	lincRNA
LINC02163	7.08135	1.18e-54	1.36e-52	ENSG00000251026	lincRNA
AL355075.4	6.97556	8.51e-09	4.41e-08	ENSG00000259001	antisense
RMRP	6.877	1.61e-07	6.94e-07	ENSG00000269900	lincRNA
LINC00460	6.72044	6.11e-35	2.45e-33	ENSG00000233532	lincRNA
LINC01705	6.71339	1.13e-32	4.03e-31	ENSG00000232679	lincRNA
AC105243.1	6.62271	6.02e-09	3.18e-08	ENSG00000261780	processed_transcript
AL162413.1	6.58762	8.08e-19	1.09e-17	ENSG00000270372	lincRNA
LINC01411	6.48224	2.13e-21	3.59e-20	ENSG00000249306	lincRNA
CASC21	6.37914	3.8e-41	2.14e-39	ENSG00000253929	lincRNA
AC002384.1	6.3124	1e-50	9.42e-49	ENSG00000228742	lincRNA
NPSR1-AS1	6.30185	9.77e-28	2.6e-26	ENSG00000197085	processed_transcript
ERVMER61-1	6.29652	1.98e-10	1.27e-09	ENSG00000230426	lincRNA
LINC01602	6.21232	4.47e-18	5.72e-17	ENSG00000205293	lincRNA
AC097478.1	6.18927	1.02e-14	1.01e-13	ENSG00000251095	antisense
LINC01419	6.06296	1.19e-09	6.9e-09	ENSG00000253898	lincRNA
AC005256.1	6.00847	6.81e-25	1.53e-23	ENSG00000267073	lincRNA
AC003958.2	5.94993	6.81e-15	6.8e-14	ENSG00000234859	antisense
LINC00659	5.93029	3.79e-40	2e-38	ENSG00000228705	antisense
AFAP1-AS1	5.92469	8.28e-15	8.21e-14	ENSG00000272620	antisense
FP671120.3	5.87752	1.13e-06	4.32e-06	ENSG00000280800	lincRNA
AC135388.1	5.85314	1.17e-19	1.71e-18	ENSG00000256298	lincRNA
AL162582.1	5.847	2.34e-22	4.32e-21	ENSG00000230234	lincRNA
IGFL2-AS1	5.84677	3.37e-18	4.37e-17	ENSG00000268621	lincRNA
LINC00858	5.76482	2.4e-33	8.81e-32	ENSG00000229404	lincRNA
AC123023.1	5.75642	4.2e-38	1.97e-36	ENSG00000236452	lincRNA
LINC01811	5.75009	5.04e-33	1.84e-31	ENSG00000226320	lincRNA
AL161431.1	5.74607	5.27e-27	1.35e-25	ENSG00000275216	lincRNA
AC117386.2	5.64565	5.01e-23	9.84e-22	ENSG00000243944	antisense
PCAT14	5.6456	1.15e-11	8.52e-11	ENSG00000280623	lincRNA
AC007608.2	5.62309	5.12e-12	3.97e-11	ENSG00000260029	antisense
AC025154.2	5.5746	3.63e-25	8.39e-24	ENSG00000257588	antisense
NKX2-1-AS1	5.56244	9.14e-09	4.7e-08	ENSG00000253563	antisense
AC012501.1	5.56159	1.01e-14	9.96e-14	ENSG00000227400	sense_overlapping
LINC01913	5.45713	1.93e-11	1.39e-10	ENSG00000214691	lincRNA
LINC01169	5.42983	2e-15	2.09e-14	ENSG00000259471	lincRNA
LINC01614	5.4091	1.01e-23	2.09e-22	ENSG00000230838	lincRNA
FIRRE	5.39519	8.05e-32	2.73e-30	ENSG00000213468	lincRNA
DLGAP1-AS5	5.38976	1.9e-08	9.27e-08	ENSG00000261520	antisense
LINC02257	5.36993	6.43e-25	1.45e-23	ENSG00000238042	lincRNA
LINC02253	5.36496	1.55e-27	4.07e-26	ENSG00000259485	lincRNA
AC247036.1	5.35003	1.34e-06	5.06e-06	ENSG00000271201	lincRNA
AP000851.1	5.34402	3.96e-18	5.09e-17	ENSG00000256916	antisense
AC011754.1	5.32089	1.65e-07	7.11e-07	ENSG00000224879	sense_overlapping
LINC02187	5.31712	3.21e-13	2.8e-12	ENSG00000263082	lincRNA
LINC01050	5.27909	1.16e-22	2.22e-21	ENSG00000271216	lincRNA
AC079062.1	5.22299	6.11e-08	2.78e-07	ENSG00000263711	processed_transcript
AC026336.2	5.22106	1.73e-21	2.95e-20	ENSG00000259862	lincRNA
CLDN10-AS1	5.2094	3.52e-17	4.19e-16	ENSG00000223392	antisense
AC010547.2	5.1355	1.1e-12	9.15e-12	ENSG00000260015	sense_intronic
BLACAT1	5.12158	3.84e-59	5.53e-57	ENSG00000281406	lincRNA
AC068580.2	5.11802	1.55e-15	1.62e-14	ENSG00000230834	lincRNA
LINC02178	5.05309	8.08e-10	4.79e-09	ENSG00000261092	lincRNA
AC004080.1	5.03143	1.03e-15	1.1e-14	ENSG00000253308	lincRNA
LINC00355	5.02493	2.14e-08	1.04e-07	ENSG00000227674	lincRNA
POU6F2-AS1	4.97284	1.46e-09	8.39e-09	ENSG00000224122	antisense
AC090809.1	4.95573	7.05e-09	3.71e-08	ENSG00000253363	lincRNA
LINC01593	4.9544	6.33e-18	8.01e-17	ENSG00000231221	lincRNA
AC007277.1	4.95229	2.32e-18	3.04e-17	ENSG00000213981	antisense
AP000697.1	4.93292	3.61e-28	1e-26	ENSG00000224269	antisense
AC239584.1	4.91802	1.04e-18	1.4e-17	ENSG00000249942	antisense
PLUT	4.89826	2.06e-37	9.18e-36	ENSG00000247381	antisense
AF274855.1	4.87406	1.36e-07	5.91e-07	ENSG00000229967	antisense
AC078923.1	4.86306	2.28e-26	5.71e-25	ENSG00000258077	lincRNA
CRAT37	4.82261	3.2e-14	3.01e-13	ENSG00000258551	lincRNA
ELFN1-AS1	4.81663	8.14e-48	6.29e-46	ENSG00000236081	lincRNA
AC111149.2	4.7922	7.25e-11	4.91e-10	ENSG00000253339	lincRNA
AC010595.1	4.78962	1.78e-08	8.73e-08	ENSG00000250874	lincRNA
AL391845.2	4.66708	1.57e-32	5.52e-31	ENSG00000233542	antisense
AC113346.1	4.65245	2.24e-13	1.98e-12	ENSG00000251144	lincRNA
LINC02042	4.65227	1.94e-07	8.26e-07	ENSG00000240893	lincRNA
LINC01996	4.64994	4.97e-19	6.85e-18	ENSG00000261863	lincRNA
BBOX1-AS1	4.63223	4.85e-34	1.87e-32	ENSG00000254560	antisense
LINC02428	4.59491	4.56e-11	3.16e-10	ENSG00000248740	lincRNA
LINC02404	4.5897	7.75e-08	3.48e-07	ENSG00000257893	lincRNA
MIR205HG	4.58938	1.29e-05	4.07e-05	ENSG00000230937	processed_transcript
CRNDE	4.5825	1.26e-52	1.28e-50	ENSG00000245694	lincRNA
AC007128.2	4.58236	3.39e-36	1.45e-34	ENSG00000272328	lincRNA
SNHG25	4.57528	3.54e-20	5.39e-19	ENSG00000266402	lincRNA
AC109439.2	4.56245	9.14e-07	3.54e-06	ENSG00000250284	lincRNA
AC104794.3	4.55547	1.3e-18	1.74e-17	ENSG00000260476	lincRNA
LINC02119	4.53494	2.39e-09	1.33e-08	ENSG00000248461	lincRNA
AC010789.1	4.53422	1.41e-12	1.15e-11	ENSG00000224817	lincRNA
CASC19	4.51067	3.23e-50	2.95e-48	ENSG00000254166	lincRNA
LINC01021	4.50655	7.45e-11	5.04e-10	ENSG00000250337	lincRNA
LINC01511	4.4899	3.74e-15	3.81e-14	ENSG00000250584	lincRNA
LINC02266	4.48665	5.77e-14	5.36e-13	ENSG00000272727	lincRNA
AC007128.1	4.48184	2.74e-48	2.26e-46	ENSG00000229970	antisense
CCAT1	4.47664	1.85e-59	2.72e-57	ENSG00000247844	lincRNA
AC092484.1	4.47394	3.52e-13	3.05e-12	ENSG00000225107	lincRNA
DSCAM-AS1	4.47021	2.52e-06	9.09e-06	ENSG00000235123	antisense
AL117329.1	4.46857	1.05e-07	4.66e-07	ENSG00000224271	lincRNA
AC009055.2	4.46351	9.84e-08	4.36e-07	ENSG00000260834	lincRNA
AC104365.1	4.44729	8.8e-13	7.35e-12	ENSG00000267476	antisense
LINC00941	4.44054	2.65e-19	3.78e-18	ENSG00000235884	lincRNA
EVX1-AS	4.42783	2.32e-15	2.41e-14	ENSG00000253405	antisense
LINC02223	4.42348	2.56e-17	3.06e-16	ENSG00000249937	lincRNA
AL773572.1	4.41517	1.14e-14	1.12e-13	ENSG00000225745	antisense
AL109615.3	4.41226	7.88e-50	6.79e-48	ENSG00000237686	antisense
AC105460.2	4.39685	5.14e-07	2.07e-06	ENSG00000251577	antisense
LINC00973	4.38183	1.95e-08	9.5e-08	ENSG00000240476	lincRNA
AL355312.3	4.38149	6.27e-28	1.69e-26	ENSG00000273132	antisense
LINC02432	4.37155	1.56e-10	1.01e-09	ENSG00000248810	lincRNA
LINC01655	4.36564	1.47e-15	1.54e-14	ENSG00000227925	lincRNA
AC093895.1	4.35802	2.27e-12	1.81e-11	ENSG00000249001	antisense
AC078993.1	4.35628	4.32e-13	3.72e-12	ENSG00000238178	antisense
AC010967.1	4.33098	1.02e-17	1.26e-16	ENSG00000228033	lincRNA
AL445223.1	4.32104	1.76e-07	7.55e-07	ENSG00000269189	sense_intronic
LINC01468	4.30659	3.08e-06	1.09e-05	ENSG00000231131	lincRNA
AC011352.3	4.29723	5.74e-13	4.87e-12	ENSG00000251320	antisense
AC021534.1	4.24855	4.74e-08	2.19e-07	ENSG00000266711	antisense
AC022784.1	4.22071	3.59e-17	4.27e-16	ENSG00000248538	lincRNA
AC090502.1	4.20631	7.51e-11	5.07e-10	ENSG00000251138	lincRNA
PCAT2	4.20331	7.47e-20	1.12e-18	ENSG00000253264	lincRNA
LINC02331	4.18263	2.25e-15	2.34e-14	ENSG00000235269	lincRNA
FP236383.3	4.16497	3.09e-05	9.12e-05	ENSG00000281181	lincRNA
AF127577.3	4.15884	6.3e-12	4.82e-11	ENSG00000235277	antisense
LINC00400	4.14853	3.28e-05	9.62e-05	ENSG00000229928	lincRNA
AC104024.2	4.14391	9.43e-24	1.96e-22	ENSG00000260328	lincRNA
AL590004.4	4.13766	1.73e-20	2.7e-19	ENSG00000260604	lincRNA
AC023886.1	4.13522	3.9e-09	2.12e-08	ENSG00000249509	antisense
AC018685.2	4.13448	1.29e-11	9.47e-11	ENSG00000234929	lincRNA
AC007159.1	4.11413	2.09e-10	1.33e-09	ENSG00000261146	lincRNA
BOK-AS1	4.11001	3.7e-07	1.52e-06	ENSG00000234235	antisense
LINC01833	4.10558	1.59e-12	1.29e-11	ENSG00000259439	lincRNA
LINC01980	4.10147	5.49e-06	1.86e-05	ENSG00000225548	lincRNA
LINC01630	4.09721	7.28e-09	3.81e-08	ENSG00000227115	lincRNA
AC000099.1	4.08383	2.18e-06	7.93e-06	ENSG00000236340	antisense
AC011840.1	4.08215	0.000175778	0.00044744	ENSG00000231421	processed_transcript
AC105219.2	4.08198	8.13e-24	1.7e-22	ENSG00000254548	antisense
AL592103.1	4.04588	1.5e-09	8.57e-09	ENSG00000232192	antisense
LPP-AS1	4.03367	6.29e-06	2.1e-05	ENSG00000224563	antisense
LINC01594	4.03022	3.94e-22	7.11e-21	ENSG00000225328	antisense
AP000696.1	4.00193	1.49e-11	1.09e-10	ENSG00000231324	lincRNA
AC090220.1	3.99509	9.71e-06	3.13e-05	ENSG00000266965	sense_intronic
DLX6-AS1	3.97922	2.55e-11	1.81e-10	ENSG00000231764	antisense
AL121885.2	3.96978	6.24e-10	3.75e-09	ENSG00000227838	lincRNA
LINC02188	3.96668	1.27e-10	8.25e-10	ENSG00000261175	lincRNA
AC129926.1	3.95041	6.46e-12	4.94e-11	ENSG00000265246	lincRNA
LINC01992	3.9498	1.16e-06	4.4e-06	ENSG00000260019	lincRNA
AC133785.1	3.94858	3.2e-14	3.01e-13	ENSG00000233221	antisense
LINC02027	3.94089	1.93e-09	1.09e-08	ENSG00000243694	lincRNA
AC005089.1	3.93753	8.92e-37	3.91e-35	ENSG00000274080	sense_intronic
AP005271.1	3.90068	1.13e-13	1.03e-12	ENSG00000265554	lincRNA
AC020659.1	3.89491	9.35e-20	1.37e-18	ENSG00000174171	antisense
LINC01210	3.88969	1.13e-09	6.57e-09	ENSG00000239513	lincRNA
AC100791.2	3.8818	8.19e-23	1.59e-21	ENSG00000262768	antisense
MYO16-AS1	3.88094	3.98e-11	2.77e-10	ENSG00000236242	antisense
MAP3K20-AS1	3.87759	4.18e-16	4.59e-15	ENSG00000238133	antisense
AC073651.1	3.82909	7.11e-07	2.8e-06	ENSG00000255565	lincRNA
AC012363.1	3.82551	3.16e-19	4.45e-18	ENSG00000224789	antisense
AL355483.3	3.82294	1.63e-08	8.07e-08	ENSG00000232762	antisense
AL136987.1	3.82276	5.23e-21	8.47e-20	ENSG00000232498	antisense
AC083967.1	3.80968	5.9e-12	4.53e-11	ENSG00000254337	lincRNA
LINC02263	3.80911	1.59e-10	1.03e-09	ENSG00000228358	lincRNA
UCA1	3.80005	4.57e-17	5.38e-16	ENSG00000214049	processed_transcript
C17orf77	3.79819	5.48e-11	3.77e-10	ENSG00000182352	antisense
ABCA9-AS1	3.79816	1.22e-12	1e-11	ENSG00000231749	antisense
KCNMB2-AS1	3.79457	1.75e-16	1.97e-15	ENSG00000237978	antisense
AL157402.2	3.78993	1.59e-05	4.93e-05	ENSG00000261573	antisense
CRAT40	3.76623	4.51e-12	3.53e-11	ENSG00000263520	lincRNA
CCAT2	3.7622	3.87e-14	3.63e-13	ENSG00000280997	lincRNA
AL359881.1	3.76163	3.46e-19	4.86e-18	ENSG00000269978	lincRNA
AC100763.1	3.73538	4.73e-05	0.000134686	ENSG00000254865	antisense
LINC02476	3.73407	1.87e-05	5.73e-05	ENSG00000225546	lincRNA
AC116025.2	3.73347	1.94e-29	5.78e-28	ENSG00000262172	sense_intronic
AC012494.1	3.71835	1.31e-07	5.73e-07	ENSG00000229494	lincRNA
CELF2-AS2	3.70719	8.52e-05	0.00023154	ENSG00000237986	antisense
AC108451.2	3.70597	7.41e-08	3.34e-07	ENSG00000270919	antisense
AL121832.1	3.70329	2.71e-22	4.97e-21	ENSG00000233017	antisense
SND1-IT1	3.69244	2.23e-07	9.43e-07	ENSG00000279078	lincRNA
AC092112.1	3.68929	9.31e-09	4.77e-08	ENSG00000256084	lincRNA
AC022387.1	3.68388	2.75e-20	4.22e-19	ENSG00000228566	lincRNA
AL590644.1	3.68216	4.6e-08	2.13e-07	ENSG00000204362	lincRNA
AC020656.2	3.67885	4.07e-21	6.64e-20	ENSG00000274979	lincRNA
AC106875.1	3.67338	3.25e-07	1.35e-06	ENSG00000228496	sense_intronic
AP005230.1	3.66793	1.03e-20	1.64e-19	ENSG00000263745	lincRNA
H19	3.65209	1.07e-13	9.72e-13	ENSG00000130600	processed_transcript
AC073174.1	3.64371	5.12e-06	1.74e-05	ENSG00000227121	lincRNA
LINC01748	3.63672	5.93e-23	1.16e-21	ENSG00000226476	lincRNA
AC004593.1	3.6346	1.13e-17	1.4e-16	ENSG00000235669	antisense
AL139023.1	3.62216	9.46e-06	3.05e-05	ENSG00000257869	lincRNA
AC090116.1	3.61593	6.79e-16	7.33e-15	ENSG00000277223	sense_intronic
AC139720.2	3.60318	2.37e-09	1.32e-08	ENSG00000251248	lincRNA
AC022537.1	3.59775	2.24e-05	6.77e-05	ENSG00000231132	antisense
AL591222.1	3.59633	8.28e-10	4.9e-09	ENSG00000261402	lincRNA
AP001434.1	3.58317	6.7e-11	4.56e-10	ENSG00000226012	lincRNA
AC090709.1	3.58085	2.24e-13	1.98e-12	ENSG00000257191	antisense
AC036176.3	3.5698	8.16e-11	5.48e-10	ENSG00000269989	sense_intronic
AC110285.3	3.56039	1.11e-10	7.3e-10	ENSG00000263154	lincRNA
AC108112.1	3.55687	8.27e-10	4.89e-09	ENSG00000250256	lincRNA
AC007405.2	3.53487	8.57e-12	6.48e-11	ENSG00000235934	antisense
SLCO4A1-AS1	3.53461	5.36e-23	1.05e-21	ENSG00000232803	antisense
AL117355.1	3.52831	2.22e-05	6.74e-05	ENSG00000257636	antisense
AP005233.2	3.52368	3.42e-23	6.8e-22	ENSG00000260877	lincRNA
TFAP2A-AS1	3.52317	4.46e-19	6.21e-18	ENSG00000229950	antisense
AC093732.1	3.51751	2.75e-19	3.9e-18	ENSG00000233845	antisense
KRT7-AS	3.51286	9.18e-20	1.35e-18	ENSG00000257671	antisense
AC011483.2	3.50562	1.59e-08	7.87e-08	ENSG00000267879	antisense
LINC01819	3.50371	1.24e-08	6.25e-08	ENSG00000231826	lincRNA
LINC02254	3.5035	2.5e-12	1.99e-11	ENSG00000259664	lincRNA
ST7-AS2	3.49819	2.33e-06	8.45e-06	ENSG00000226367	antisense
AP002478.1	3.49563	2.3e-13	2.03e-12	ENSG00000266401	antisense
AC144450.1	3.49455	1.03e-12	8.53e-12	ENSG00000203635	lincRNA
AC011352.1	3.49012	6.63e-09	3.5e-08	ENSG00000248362	antisense
ASTN2-AS1	3.48809	1.04e-06	3.99e-06	ENSG00000229105	antisense
LINC01977	3.48729	6.96e-32	2.37e-30	ENSG00000262772	lincRNA
AL592043.1	3.46661	1.49e-07	6.48e-07	ENSG00000233571	lincRNA
AC078820.1	3.46513	1.7e-14	1.64e-13	ENSG00000258088	lincRNA
AL499627.1	3.46486	7.21e-07	2.83e-06	ENSG00000260542	lincRNA
AC011595.1	3.4612	8.59e-07	3.34e-06	ENSG00000257438	antisense
AC136475.3	3.45776	7.27e-19	9.87e-18	ENSG00000255026	antisense
AC234772.2	3.45559	8.32e-28	2.22e-26	ENSG00000231566	lincRNA
AC099792.1	3.44824	1.66e-19	2.38e-18	ENSG00000231252	lincRNA
AC106772.1	3.44545	7.76e-20	1.15e-18	ENSG00000249650	antisense
AL136129.1	3.43816	7.84e-12	5.94e-11	ENSG00000261039	lincRNA
LINC02345	3.437	1.04e-16	1.18e-15	ENSG00000259225	lincRNA
ATP11A-AS1	3.43595	1.41e-06	5.3e-06	ENSG00000232684	antisense
AL590483.1	3.43455	7.76e-25	1.74e-23	ENSG00000229960	lincRNA
LINC01978	3.43344	1.95e-26	4.91e-25	ENSG00000262188	lincRNA
SMILR	3.42818	1.62e-09	9.2e-09	ENSG00000255364	lincRNA
HECW1-IT1	3.42238	3.05e-05	9.02e-05	ENSG00000181211	sense_intronic
LINC00626	3.42237	3.22e-07	1.34e-06	ENSG00000225826	lincRNA
AL034349.1	3.42138	4.27e-05	0.000122795	ENSG00000224733	antisense
IGF2-AS	3.42133	1.11e-08	5.62e-08	ENSG00000099869	antisense
DUXAP8	3.41763	4.75e-18	6.04e-17	ENSG00000206195	processed_transcript
AL365226.2	3.41614	1.05e-09	6.11e-09	ENSG00000237643	lincRNA
AC064807.2	3.41094	2e-16	2.23e-15	ENSG00000253844	lincRNA
AC108136.1	3.40809	2.93e-10	1.84e-09	ENSG00000255325	lincRNA
FAM222A-AS1	3.40565	5.84e-35	2.37e-33	ENSG00000255650	antisense
AC116345.1	3.4052	7.12e-10	4.25e-09	ENSG00000249743	lincRNA
AL163953.1	3.40351	2.5e-26	6.22e-25	ENSG00000225680	lincRNA
AC073323.1	3.39991	1.93e-13	1.71e-12	ENSG00000232524	antisense
C8orf49	3.39985	4.46e-06	1.54e-05	ENSG00000255394	lincRNA
DOCK4-AS1	3.39746	2.85e-05	8.48e-05	ENSG00000225572	antisense
AC104809.2	3.39576	1.41e-09	8.13e-09	ENSG00000233392	processed_transcript
MRPL23-AS1	3.39171	4.26e-09	2.31e-08	ENSG00000226416	antisense
AF064858.3	3.38832	6.78e-13	5.72e-12	ENSG00000237721	lincRNA
CACNA1C-AS4	3.38616	4.3e-05	0.000123492	ENSG00000256025	antisense
AC096759.2	3.37991	2.33e-06	8.44e-06	ENSG00000250735	lincRNA
AC004988.1	3.37473	1.56e-16	1.76e-15	ENSG00000203446	antisense
LINC00698	3.37106	4.75e-17	5.58e-16	ENSG00000244342	lincRNA
LINC01807	3.36268	5.3e-09	2.83e-08	ENSG00000232023	lincRNA
DNAH17-AS1	3.36219	2.12e-17	2.55e-16	ENSG00000267432	processed_transcript
AC125603.1	3.36096	2.2e-07	9.33e-07	ENSG00000257654	lincRNA
AIRN	3.36091	3.22e-06	1.14e-05	ENSG00000268257	antisense
ESRG	3.35498	7.06e-07	2.79e-06	ENSG00000265992	sense_intronic
AC108681.1	3.35315	1.37e-18	1.82e-17	ENSG00000224049	lincRNA
AL354863.1	3.34711	5.88e-06	1.98e-05	ENSG00000238276	processed_transcript
AC013457.1	3.34442	1.45e-06	5.43e-06	ENSG00000259094	antisense
AC018359.1	3.33984	0.000175686	0.000447358	ENSG00000227498	lincRNA
AC124067.2	3.33467	3.54e-29	1.03e-27	ENSG00000253414	sense_intronic
AL110505.1	3.32665	6.13e-06	2.05e-05	ENSG00000258868	lincRNA
LINC00524	3.32322	1.06e-09	6.15e-09	ENSG00000259023	lincRNA
AL352984.1	3.30959	6.84e-08	3.1e-07	ENSG00000258386	lincRNA
AC084149.1	3.30741	8.55e-09	4.43e-08	ENSG00000227088	lincRNA
AP000943.2	3.30538	2.96e-07	1.24e-06	ENSG00000255666	lincRNA
AC110792.3	3.29995	3.84e-05	0.000111058	ENSG00000269506	antisense
AC124319.1	3.29887	2.23e-22	4.13e-21	ENSG00000262979	sense_intronic
AC011611.2	3.2988	3.16e-10	1.97e-09	ENSG00000257329	lincRNA
AL033397.1	3.29528	1.9e-08	9.28e-08	ENSG00000231683	lincRNA
AL109615.2	3.29405	3.08e-14	2.91e-13	ENSG00000231881	lincRNA
LINC02433	3.29253	1.98e-06	7.27e-06	ENSG00000234111	lincRNA
Z97200.1	3.29175	5.17e-12	4e-11	ENSG00000271811	lincRNA
AL139120.1	3.28626	0.000405847	0.000948706	ENSG00000233340	antisense
AC092801.1	3.28457	2.34e-05	7.04e-05	ENSG00000226876	antisense
LINC01790	3.28245	0.000215612	0.000536632	ENSG00000230173	lincRNA
AC018553.1	3.26835	7.82e-09	4.09e-08	ENSG00000277559	lincRNA
LINP1	3.26618	0.000102831	0.000275011	ENSG00000223784	lincRNA
LINC02475	3.25845	5.16e-07	2.08e-06	ENSG00000251350	lincRNA
AC114321.1	3.24898	1.3e-08	6.51e-08	ENSG00000254171	lincRNA
AC018607.1	3.24081	0.000113956	0.00030143	ENSG00000254325	sense_intronic
FP236383.2	3.23682	7.47e-05	0.000204973	ENSG00000280614	lincRNA
AC006262.2	3.23569	1.85e-08	9.03e-08	ENSG00000269729	lincRNA
FP325330.3	3.23515	1.59e-06	5.94e-06	ENSG00000279712	lincRNA
ARNTL2-AS1	3.23514	9.36e-11	6.2e-10	ENSG00000245311	antisense
LINC02081	3.22561	1e-21	1.74e-20	ENSG00000267123	lincRNA
HOTAIR	3.22385	2.93e-06	1.05e-05	ENSG00000228630	antisense
CTB-113P19.1	3.21469	1.66e-11	1.2e-10	ENSG00000249035	antisense
AL136320.1	3.21273	0.000133357	0.000347721	ENSG00000230322	antisense
AC243773.2	3.20613	7.12e-07	2.81e-06	ENSG00000277268	antisense
AC010894.3	3.19917	1.42e-07	6.19e-07	ENSG00000236449	antisense
LEMD1-AS1	3.19482	1.11e-13	1e-12	ENSG00000226235	antisense
LINC01615	3.19325	2.35e-20	3.63e-19	ENSG00000223485	lincRNA
MACC1-AS1	3.18942	8.49e-07	3.3e-06	ENSG00000228598	antisense
LINC00592	3.18393	1.33e-12	1.09e-11	ENSG00000258279	lincRNA
E2F3-IT1	3.18091	6.53e-05	0.000181765	ENSG00000224707	sense_intronic
Z93022.1	3.18076	8.58e-06	2.79e-05	ENSG00000235834	sense_intronic
AC011933.2	3.17968	1.86e-06	6.85e-06	ENSG00000264853	sense_intronic
NFIA-AS1	3.17883	2.23e-05	6.75e-05	ENSG00000237853	processed_transcript
LINC01929	3.17596	1.14e-13	1.03e-12	ENSG00000267013	lincRNA
AL049836.1	3.17434	1.39e-28	3.94e-27	ENSG00000258919	lincRNA
AC011389.2	3.16868	1.12e-06	4.26e-06	ENSG00000248965	antisense
AL589863.1	3.16574	4.29e-05	0.000123309	ENSG00000268659	sense_intronic
LINC01549	3.1641	5.43e-10	3.3e-09	ENSG00000232560	lincRNA
AL445434.1	3.1602	6.83e-07	2.7e-06	ENSG00000230269	lincRNA
AC011511.3	3.15945	1.19e-12	9.8e-12	ENSG00000267105	antisense
AC068675.1	3.15607	3.09e-15	3.17e-14	ENSG00000267747	antisense
RASA2-IT1	3.15393	3.08e-05	9.1e-05	ENSG00000250170	sense_intronic
AC021237.1	3.15265	2.67e-05	7.96e-05	ENSG00000250267	antisense
GAS6-AS1	3.14841	3.54e-26	8.73e-25	ENSG00000233695	antisense
LINC01711	3.14502	1.71e-18	2.26e-17	ENSG00000268941	lincRNA
LINC01485	3.14	5.55e-12	4.28e-11	ENSG00000254211	lincRNA
C8orf34-AS1	3.13817	4.92e-05	0.000139737	ENSG00000248801	antisense
AC020907.1	3.13731	1.24e-08	6.23e-08	ENSG00000179066	lincRNA
AC079612.1	3.12832	1.01e-14	9.93e-14	ENSG00000196758	lincRNA
LINC01940	3.12668	5.86e-05	0.000164715	ENSG00000227744	lincRNA
AC011611.3	3.12499	1.52e-17	1.85e-16	ENSG00000257453	antisense
AC046158.1	3.12337	0.000107234	0.000285231	ENSG00000260733	antisense
AP000526.1	3.11958	1.76e-08	8.65e-08	ENSG00000271127	sense_intronic
AP006259.1	3.11937	1.74e-05	5.35e-05	ENSG00000255097	sense_intronic
AL390961.2	3.11743	3.92e-05	0.000113404	ENSG00000234296	lincRNA
AL807761.3	3.11717	3.3e-06	1.17e-05	ENSG00000226047	lincRNA
AC007431.2	3.11547	4.7e-05	0.000133819	ENSG00000266100	antisense
AC097478.2	3.10638	3.39e-06	1.2e-05	ENSG00000274238	antisense
AL442224.1	3.10291	1.33e-05	4.17e-05	ENSG00000231990	lincRNA
AC112721.2	3.09368	1.22e-11	8.98e-11	ENSG00000222032	lincRNA
PLCB1-IT1	3.08653	0.000201582	0.000506082	ENSG00000225479	sense_intronic
AL022158.1	3.07626	1.13e-05	3.6e-05	ENSG00000224294	lincRNA
BMP7-AS1	3.07623	8.61e-09	4.45e-08	ENSG00000235032	antisense
AC100803.1	3.0758	1.24e-17	1.52e-16	ENSG00000244998	antisense
LINC00616	3.07542	3.39e-05	9.94e-05	ENSG00000248307	lincRNA
AC008781.2	3.07052	0.000119891	0.000315682	ENSG00000246422	antisense
MIR2052HG	3.07012	3.75e-07	1.55e-06	ENSG00000254349	lincRNA
AL391863.2	3.06832	0.00036305	0.000857484	ENSG00000234361	antisense
AC125603.2	3.06768	8.24e-10	4.88e-09	ENSG00000257883	lincRNA
SPATA13-AS1	3.06478	3.93e-05	0.000113639	ENSG00000227213	antisense
AC074124.1	3.06175	4.86e-07	1.97e-06	ENSG00000249049	antisense
TBL1XR1-AS1	3.05095	6.69e-08	3.03e-07	ENSG00000231310	antisense
AC100800.1	3.03918	0.000910547	0.00196269	ENSG00000187229	antisense
AC037487.2	3.03117	0.000108026	0.000287062	ENSG00000266598	antisense
AC022639.1	3.02759	9.01e-06	2.92e-05	ENSG00000253554	antisense
AC003965.2	3.02729	1.75e-20	2.72e-19	ENSG00000263325	antisense
AL139147.1	3.02598	1.23e-07	5.37e-07	ENSG00000248458	antisense
WT1-AS	3.02213	4.71e-07	1.91e-06	ENSG00000183242	antisense
AC091182.2	3.02016	6.64e-21	1.07e-19	ENSG00000253746	lincRNA
AC010983.1	3.01907	1.02e-05	3.29e-05	ENSG00000235056	lincRNA
LINC01704	3.01185	3.44e-15	3.52e-14	ENSG00000231666	lincRNA
LINC00658	3.01033	2.16e-09	1.21e-08	ENSG00000226995	lincRNA
AC125616.1	3.0034	4.26e-13	3.67e-12	ENSG00000256008	antisense
LINC01605	3.00151	2.01e-32	7.04e-31	ENSG00000253161	lincRNA
USP12-AS1	2.99942	0.00025895	0.000631502	ENSG00000232162	antisense
AC008109.1	2.99818	0.000102905	0.000275109	ENSG00000266602	lincRNA
LINC01896	2.99542	0.000552972	0.00125507	ENSG00000263146	lincRNA
AL035252.2	2.98538	7.84e-07	3.06e-06	ENSG00000230725	lincRNA
AL122019.1	2.97927	1.17e-08	5.93e-08	ENSG00000227579	lincRNA
LINC01060	2.97177	8.07e-09	4.2e-08	ENSG00000249378	lincRNA
MIR181A1HG	2.97128	5.33e-06	1.8e-05	ENSG00000229989	lincRNA
AC068491.3	2.97042	3.3e-08	1.56e-07	ENSG00000270190	lincRNA
AC008514.1	2.96867	1.72e-07	7.38e-07	ENSG00000253348	antisense
FAM155A-IT1	2.96363	9.13e-05	0.00024669	ENSG00000227248	sense_intronic
CSMD2-AS1	2.9618	9.75e-05	0.000261503	ENSG00000231163	antisense
AL359851.1	2.9584	7.73e-05	0.000211637	ENSG00000260585	lincRNA
AL513123.1	2.9534	5.76e-19	7.9e-18	ENSG00000236347	lincRNA
AC144521.1	2.95008	0.000329576	0.000785848	ENSG00000272477	sense_intronic
VAC14-AS1	2.94994	2.36e-31	7.81e-30	ENSG00000214353	antisense
TRPM2-AS	2.94988	2.68e-19	3.81e-18	ENSG00000230061	antisense
AC011603.2	2.94698	1.43e-33	5.3e-32	ENSG00000257913	antisense
LUCAT1	2.9468	1.37e-14	1.33e-13	ENSG00000248323	lincRNA
AL391056.1	2.94654	3.01e-21	4.97e-20	ENSG00000227619	lincRNA
AP003696.1	2.94268	7.99e-05	0.000218132	ENSG00000253385	lincRNA
AL445123.1	2.93574	0.000162123	0.000416071	ENSG00000234675	lincRNA
AC130895.1	2.93217	0.000793757	0.00173894	ENSG00000258337	sense_intronic
LINC01429	2.92703	4.28e-09	2.31e-08	ENSG00000227964	lincRNA
AP000919.3	2.92538	9.14e-05	0.00024669	ENSG00000266397	antisense
AC145207.1	2.92304	2.06e-14	1.99e-13	ENSG00000235296	antisense
AC004009.1	2.91403	8.82e-06	2.87e-05	ENSG00000224322	lincRNA
FOXC2-AS1	2.91281	6.67e-06	2.21e-05	ENSG00000260944	antisense
AL355483.1	2.9056	3.74e-11	2.61e-10	ENSG00000225030	sense_intronic
AC010317.1	2.8961	1.97e-34	7.78e-33	ENSG00000231185	antisense
AL035634.1	2.89233	0.000245774	0.000602899	ENSG00000236324	antisense
LINC00393	2.89069	2.62e-05	7.85e-05	ENSG00000224853	lincRNA
AC107959.3	2.88983	7.36e-24	1.55e-22	ENSG00000253616	antisense
AC073283.1	2.88507	7.91e-20	1.17e-18	ENSG00000225187	antisense
AC068389.4	2.88472	0.000155845	0.000401058	ENSG00000255321	antisense
AC011287.1	2.88218	2.35e-06	8.51e-06	ENSG00000229618	lincRNA
MAFG-AS1	2.88136	8.7e-51	8.26e-49	ENSG00000265688	antisense
AC016831.6	2.87959	9.02e-06	2.93e-05	ENSG00000271522	lincRNA
AL033543.1	2.87937	9.09e-11	6.03e-10	ENSG00000279175	sense_intronic
AP000897.1	2.87754	0.000284367	0.000688338	ENSG00000264596	sense_intronic
LINC02195	2.87725	1.13e-13	1.03e-12	ENSG00000236481	lincRNA
AC012555.2	2.87332	0.000253939	0.000621194	ENSG00000257754	antisense
AC026333.3	2.87145	4.05e-05	0.000116622	ENSG00000256249	lincRNA
AC036222.1	2.87121	3.02e-07	1.26e-06	ENSG00000264451	lincRNA
AC106873.1	2.86957	9.96e-05	0.000267048	ENSG00000228368	antisense
ST8SIA6-AS1	2.85543	3.79e-06	1.32e-05	ENSG00000204832	antisense
LINC01979	2.85018	6.11e-28	1.66e-26	ENSG00000262585	lincRNA
LINC02320	2.8464	5.53e-25	1.26e-23	ENSG00000258404	lincRNA
AL390774.2	2.84179	8.58e-05	0.000233079	ENSG00000230826	antisense
AC132807.2	2.83693	7.68e-06	2.51e-05	ENSG00000274840	lincRNA
VCAN-AS1	2.83342	0.000105952	0.000282149	ENSG00000249835	antisense
NHS-AS1	2.83263	6.11e-05	0.000171167	ENSG00000230020	antisense
PHACTR2-AS1	2.82738	4.69e-06	1.6e-05	ENSG00000235740	antisense
LINC01709	2.82685	4.37e-05	0.000125294	ENSG00000226715	lincRNA
BARX1-AS1	2.81699	2.96e-05	8.77e-05	ENSG00000235601	lincRNA
AC087380.1	2.8166	7.16e-05	0.000197191	ENSG00000167355	processed_transcript
LINC02241	2.8161	0.00124827	0.00259948	ENSG00000251629	lincRNA
AL391097.1	2.81566	0.000799475	0.00174891	ENSG00000223492	antisense
AC107419.1	2.81462	2.33e-05	7.04e-05	ENSG00000228933	lincRNA
AL611929.1	2.81443	2.9e-06	1.04e-05	ENSG00000234768	lincRNA
CNOT10-AS1	2.81148	3.44e-06	1.21e-05	ENSG00000251224	antisense
LINC01433	2.81071	2.03e-21	3.44e-20	ENSG00000230176	antisense
AL354719.2	2.80958	9.55e-16	1.01e-14	ENSG00000236345	antisense
AC007731.1	2.80585	2.81e-07	1.18e-06	ENSG00000188280	antisense
TSPEAR-AS2	2.80456	7.14e-14	6.59e-13	ENSG00000182912	antisense
AC107953.2	2.80449	0.000284927	0.000689469	ENSG00000254278	antisense
MIR548XHG	2.80324	0.00120743	0.00252496	ENSG00000224141	lincRNA
AC096741.2	2.79809	0.00130061	0.00269428	ENSG00000251171	antisense
AL356488.2	2.79766	3.91e-06	1.36e-05	ENSG00000270066	lincRNA
AC008551.1	2.79648	6.35e-08	2.89e-07	ENSG00000263331	antisense
AC087286.1	2.79561	0.00121331	0.00253514	ENSG00000259276	antisense
AC008277.1	2.78356	8.37e-05	0.000227676	ENSG00000223642	antisense
AC087857.1	2.78283	4.6e-07	1.87e-06	ENSG00000229642	lincRNA
AC104564.5	2.77847	4.1e-13	3.54e-12	ENSG00000264647	antisense
AC007750.1	2.77769	3.93e-14	3.67e-13	ENSG00000236841	antisense
MIR503HG	2.77507	8.29e-22	1.45e-20	ENSG00000223749	lincRNA
AL662890.2	2.77423	1e-16	1.15e-15	ENSG00000225173	lincRNA
AP000525.1	2.77198	3.84e-09	2.09e-08	ENSG00000272872	sense_intronic
ZBTB20-AS3	2.77177	0.000838143	0.00182234	ENSG00000239946	lincRNA
NCOA7-AS1	2.77166	0.000176666	0.000449547	ENSG00000232131	antisense
PTGES2-AS1	2.7677	1.49e-32	5.28e-31	ENSG00000232850	lincRNA
AC090673.1	2.76405	2.26e-14	2.16e-13	ENSG00000197301	antisense
SLC7A11-AS1	2.75916	1.52e-10	9.81e-10	ENSG00000250033	processed_transcript
AC069079.1	2.75915	0.00119882	0.00250907	ENSG00000235279	sense_intronic
RBAKDN	2.7591	1.67e-08	8.24e-08	ENSG00000273313	lincRNA
BTBD9-AS1	2.75857	0.000144857	0.000375226	ENSG00000226533	antisense
AC005307.1	2.7576	1.84e-06	6.78e-06	ENSG00000260725	lincRNA
C15orf54	2.75422	4.42e-09	2.38e-08	ENSG00000175746	lincRNA
AC020661.5	2.75364	5.72e-05	0.000160708	ENSG00000280036	sense_intronic
AC011939.2	2.74946	0.000538418	0.00122798	ENSG00000261544	sense_intronic
MUC19	2.74902	3.27e-07	1.36e-06	ENSG00000205592	processed_transcript
AL121900.1	2.74863	0.000515133	0.00117954	ENSG00000233993	antisense
AC006329.1	2.74663	1.27e-22	2.4e-21	ENSG00000232445	antisense
AC092892.1	2.74574	0.000727532	0.00160747	ENSG00000242770	processed_transcript
AC079915.1	2.74351	1.95e-05	5.96e-05	ENSG00000266371	sense_intronic
AL355112.1	2.73971	1.2e-10	7.84e-10	ENSG00000257472	lincRNA
LINC01730	2.73928	4.83e-20	7.32e-19	ENSG00000275491	lincRNA
LINC00545	2.73872	9.38e-08	4.17e-07	ENSG00000236094	lincRNA
AC007431.1	2.73664	7.33e-05	0.000201579	ENSG00000263499	antisense
DLEU1-AS1	2.73321	0.000109445	0.000290626	ENSG00000229323	lincRNA
AC106799.3	2.72848	0.000607363	0.00136407	ENSG00000260763	lincRNA
AC120498.4	2.72581	7.04e-10	4.21e-09	ENSG00000260710	lincRNA
FRGCA	2.72469	5.06e-12	3.93e-11	ENSG00000236663	antisense
SH3PXD2A-AS1	2.72228	8.08e-20	1.2e-18	ENSG00000280693	antisense
SOX21-AS1	2.719	0.000100904	0.000270241	ENSG00000227640	lincRNA
LINC01269	2.71503	2.41e-12	1.92e-11	ENSG00000258689	lincRNA
LINC01676	2.71382	2.14e-06	7.81e-06	ENSG00000230768	lincRNA
AC091868.2	2.71368	4.94e-07	1.99e-06	ENSG00000249293	antisense
AL133260.2	2.71177	1.81e-05	5.54e-05	ENSG00000232290	antisense
AC092127.1	2.71055	1.31e-06	4.97e-06	ENSG00000260417	lincRNA
AP001995.2	2.70912	2.01e-11	1.44e-10	ENSG00000270160	lincRNA
AC093817.1	2.70697	6.15e-05	0.000172049	ENSG00000249275	lincRNA
AC011676.2	2.70645	5.46e-07	2.19e-06	ENSG00000254019	antisense
LINC01633	2.70537	2.78e-07	1.17e-06	ENSG00000260976	lincRNA
ATG10-AS1	2.70528	0.00123299	0.00257124	ENSG00000248192	antisense
AC022173.1	2.69963	0.000374185	0.000881562	ENSG00000237243	antisense
Z99755.3	2.69907	2.48e-21	4.15e-20	ENSG00000279184	antisense
LINC01967	2.69837	1.83e-06	6.76e-06	ENSG00000235493	lincRNA
AL359095.1	2.69831	0.000757007	0.00166719	ENSG00000230001	sense_intronic
AC078860.1	2.68811	2.31e-16	2.56e-15	ENSG00000257761	antisense
AC007608.1	2.68719	3.2e-10	1.99e-09	ENSG00000205414	antisense
AC118555.1	2.68364	0.000250569	0.000613457	ENSG00000235096	antisense
C7orf69	2.68336	3.26e-10	2.03e-09	ENSG00000136275	antisense
LINC00491	2.68223	0.00121749	0.00254174	ENSG00000250682	lincRNA
AL731577.1	2.67799	9e-05	0.000243327	ENSG00000226899	antisense
LINC02303	2.67706	0.000400352	0.000937028	ENSG00000258616	lincRNA
AC083809.1	2.67684	2.41e-12	1.92e-11	ENSG00000277247	antisense
GATA2-AS1	2.67563	1.74e-19	2.5e-18	ENSG00000244300	antisense
AP001065.1	2.67482	2.12e-06	7.74e-06	ENSG00000228709	lincRNA
HSD52	2.67398	2.49e-07	1.05e-06	ENSG00000224609	processed_transcript
AC096746.1	2.67396	6.48e-06	2.15e-05	ENSG00000246541	lincRNA
AC008403.3	2.67231	2.68e-16	2.96e-15	ENSG00000269814	lincRNA
AC092118.1	2.67201	6.23e-09	3.29e-08	ENSG00000187185	lincRNA
AC148477.4	2.67181	9.52e-08	4.23e-07	ENSG00000277011	lincRNA
AC005264.1	2.66858	1.7e-17	2.06e-16	ENSG00000267551	antisense
AC008456.1	2.66667	2.14e-09	1.2e-08	ENSG00000253687	antisense
AC064874.1	2.66629	0.000639063	0.00142544	ENSG00000222007	antisense
SCARNA9	2.66559	6.13e-13	5.19e-12	ENSG00000254911	antisense
AC108102.1	2.66337	0.000283526	0.000687188	ENSG00000272406	lincRNA
AC096947.1	2.66316	1.15e-05	3.65e-05	ENSG00000270742	sense_intronic
ST7-OT4	2.65779	2.89e-10	1.81e-09	ENSG00000214188	sense_intronic
LINC01115	2.65512	0.000402245	0.000941165	ENSG00000237667	lincRNA
IGFBP7-AS1	2.64996	4.41e-08	2.04e-07	ENSG00000245067	antisense
AC113398.2	2.64953	0.00131062	0.00271352	ENSG00000251456	sense_intronic
AL020995.1	2.64932	4.74e-06	1.62e-05	ENSG00000236065	antisense
LINC01267	2.64867	1e-08	5.12e-08	ENSG00000251576	lincRNA
ARHGEF3-AS1	2.64815	0.000121642	0.00031973	ENSG00000240198	antisense
AC105118.1	2.64763	5.27e-07	2.12e-06	ENSG00000253931	antisense
TESC-AS1	2.64702	3.03e-08	1.45e-07	ENSG00000258285	lincRNA
AL513324.1	2.64587	3.42e-08	1.61e-07	ENSG00000263041	lincRNA
AC016745.1	2.64527	6.07e-09	3.21e-08	ENSG00000234997	antisense
C2-AS1	2.63981	2.59e-20	3.97e-19	ENSG00000281756	antisense
LINC01170	2.63839	2.18e-06	7.94e-06	ENSG00000253807	lincRNA
AC005920.2	2.63023	0.000524921	0.00120048	ENSG00000249870	antisense
AC020704.1	2.62943	0.000272595	0.000661978	ENSG00000259403	lincRNA
AC133106.1	2.62659	0.00093829	0.00201381	ENSG00000228073	antisense
AC016866.2	2.62628	0.000605092	0.00135978	ENSG00000265128	antisense
Z82217.1	2.62627	3.05e-08	1.45e-07	ENSG00000279652	lincRNA
LINC01694	2.62615	8.92e-11	5.94e-10	ENSG00000233922	lincRNA
C5orf66-AS2	2.62559	3.73e-05	0.00010819	ENSG00000249647	lincRNA
LINC01555	2.62486	9.42e-16	1e-14	ENSG00000180869	lincRNA
AL117341.1	2.62477	0.000484874	0.00111742	ENSG00000225303	antisense
AL356805.1	2.62358	0.000215559	0.000536632	ENSG00000258380	antisense
AL109767.1	2.62103	2.03e-05	6.18e-05	ENSG00000235785	antisense
AL589743.4	2.61897	1.06e-05	3.4e-05	ENSG00000277128	lincRNA
MIR31HG	2.61884	1.63e-06	6.07e-06	ENSG00000171889	sense_overlapping
AC131182.1	2.6173	0.00028382	0.000687678	ENSG00000250698	antisense
Z99289.2	2.61492	3.62e-08	1.7e-07	ENSG00000270661	lincRNA
AF178030.1	2.61489	0.00126004	0.00261818	ENSG00000227170	antisense
LMO7-AS1	2.61387	7.62e-20	1.14e-18	ENSG00000261105	antisense
AL033381.2	2.61195	4.09e-08	1.9e-07	ENSG00000270937	lincRNA
AC108865.2	2.61171	0.000209303	0.000523362	ENSG00000272218	lincRNA
AC104958.2	2.61156	4.25e-24	9.16e-23	ENSG00000272502	antisense
BACH1-IT3	2.61129	0.00103007	0.00219198	ENSG00000234293	sense_intronic
AL138962.1	2.61013	5.08e-07	2.05e-06	ENSG00000228573	lincRNA
AC092168.2	2.60762	1.36e-08	6.78e-08	ENSG00000232034	sense_intronic
AL021328.1	2.60752	3.33e-06	1.18e-05	ENSG00000269985	antisense
AC007533.1	2.60724	0.000220317	0.000546529	ENSG00000261369	antisense
AC012313.4	2.60669	2.22e-09	1.24e-08	ENSG00000268307	lincRNA
PRKCA-AS1	2.60293	7.1e-05	0.000195666	ENSG00000264630	antisense
AL079303.2	2.60063	0.000273056	0.000662882	ENSG00000258661	antisense
AC091940.1	2.60052	2.24e-14	2.14e-13	ENSG00000250072	lincRNA
AC009262.1	2.59881	1.1e-08	5.59e-08	ENSG00000236212	lincRNA
AC007496.1	2.59874	0.000508811	0.0011672	ENSG00000260194	antisense
AC112721.1	2.59811	1.08e-09	6.3e-09	ENSG00000222022	lincRNA
CAMTA1-IT1	2.5979	2.27e-08	1.1e-07	ENSG00000237402	sense_intronic
AC110772.1	2.59478	5.64e-05	0.000158708	ENSG00000249742	lincRNA
Z99289.3	2.58847	9.25e-05	0.000249682	ENSG00000271208	lincRNA
AC016831.5	2.58711	1.38e-08	6.89e-08	ENSG00000271204	lincRNA
OSBPL10-AS1	2.58391	3.12e-06	1.11e-05	ENSG00000232490	antisense
AP001429.1	2.58062	7.04e-09	3.7e-08	ENSG00000270116	sense_intronic
AC087257.1	2.57932	0.000549508	0.00124872	ENSG00000248100	lincRNA
AL391421.1	2.57692	1.62e-07	6.98e-07	ENSG00000204049	antisense
AL049539.1	2.5768	4.09e-15	4.13e-14	ENSG00000275576	sense_intronic
ZBTB20-AS5	2.57642	0.00179135	0.00358797	ENSG00000242290	lincRNA
PVT1	2.57479	1.85e-67	4.62e-65	ENSG00000249859	lincRNA
AC009093.1	2.57078	1.88e-14	1.81e-13	ENSG00000259807	lincRNA
AC002558.3	2.56668	0.000236088	0.000581038	ENSG00000262265	sense_intronic
AL391863.1	2.55914	0.000114675	0.000302799	ENSG00000229502	antisense
MALAT1	2.55637	1.3e-11	9.56e-11	ENSG00000251562	lincRNA
WASIR2	2.54934	2.33e-11	1.67e-10	ENSG00000231439	lincRNA
AC087893.1	2.54818	3.16e-05	9.3e-05	ENSG00000274598	sense_intronic
AL022316.1	2.54799	5.23e-11	3.6e-10	ENSG00000230107	lincRNA
AC092435.3	2.54482	0.0010444	0.00221994	ENSG00000260090	lincRNA
AL133284.1	2.54345	1.24e-05	3.92e-05	ENSG00000230894	antisense
BIRC6-AS1	2.54156	0.00200454	0.00397358	ENSG00000230046	antisense
LINC01749	2.53925	6e-07	2.39e-06	ENSG00000272259	lincRNA
LINC01346	2.53638	4.44e-06	1.53e-05	ENSG00000233304	lincRNA
FLJ16779	2.53459	9.38e-10	5.5e-09	ENSG00000275620	antisense
AC107958.3	2.53121	0.000443562	0.00102949	ENSG00000258954	lincRNA
AL390729.1	2.52637	2.22e-20	3.44e-19	ENSG00000224167	lincRNA
DIAPH3-AS1	2.52388	0.000526447	0.00120361	ENSG00000227528	antisense
AL513188.1	2.52019	0.00046117	0.00106541	ENSG00000233848	antisense
DBET	2.51823	1.65e-06	6.13e-06	ENSG00000281591	lincRNA
AC109597.1	2.51682	0.000625822	0.00139924	ENSG00000260378	antisense
AL583808.1	2.51611	0.000486045	0.00111977	ENSG00000225087	lincRNA
MAGI1-AS1	2.51606	0.00118412	0.00248106	ENSG00000240175	antisense
AC145146.2	2.51562	2.13e-05	6.46e-05	ENSG00000249295	antisense
LATS2-AS1	2.51191	0.00112657	0.00237373	ENSG00000233851	antisense
TSSC1-IT1	2.51115	3.19e-11	2.25e-10	ENSG00000224885	sense_intronic
AC007207.2	2.51014	4.03e-06	1.4e-05	ENSG00000256969	lincRNA
AC017002.1	2.50688	1.97e-06	7.24e-06	ENSG00000224959	lincRNA
TERC	2.50517	3.33e-06	1.18e-05	ENSG00000270141	lincRNA
AC009303.3	2.50285	0.00141562	0.00291242	ENSG00000272895	antisense
AP000695.2	2.50043	3.41e-18	4.42e-17	ENSG00000233818	antisense
AC092435.1	2.5004	0.00235474	0.00460002	ENSG00000248346	lincRNA
CACNA1C-IT3	2.49813	0.00168768	0.00339938	ENSG00000256721	sense_intronic
LINC02029	2.49587	1.69e-11	1.22e-10	ENSG00000241544	lincRNA
AC023421.2	2.49571	9.94e-05	0.000266466	ENSG00000267193	antisense
AF131215.2	2.49232	0.000365678	0.000862876	ENSG00000254556	sense_intronic
AP000462.2	2.49215	0.00107828	0.00228355	ENSG00000256315	processed_transcript
AL359881.2	2.48948	2.47e-11	1.76e-10	ENSG00000270035	lincRNA
AL035078.1	2.48829	1.6e-06	5.96e-06	ENSG00000254584	antisense
AC012404.1	2.48791	0.00125012	0.00260262	ENSG00000259481	antisense
AC007849.1	2.48635	0.000188585	0.000476322	ENSG00000242795	sense_intronic
AC093001.1	2.48411	0.000359618	0.000850449	ENSG00000244468	antisense
LINC01836	2.48245	2.82e-21	4.69e-20	ENSG00000267530	lincRNA
AC000111.1	2.48146	3.43e-05	0.000100259	ENSG00000232661	antisense
DIAPH3-AS2	2.48118	0.000820802	0.00179086	ENSG00000223815	antisense
AC012568.1	2.47741	0.00142499	0.00292767	ENSG00000259202	antisense
AL008723.3	2.47215	2.04e-09	1.14e-08	ENSG00000273325	lincRNA
AC020661.3	2.46898	0.000627944	0.00140314	ENSG00000259463	antisense
AL807757.1	2.46838	0.00105986	0.00225025	ENSG00000230815	sense_intronic
AC009884.1	2.46688	0.000845372	0.00183592	ENSG00000253335	antisense
AC006967.3	2.46678	2.62e-05	7.85e-05	ENSG00000269446	lincRNA
AC133540.1	2.46665	3.13e-09	1.72e-08	ENSG00000278716	lincRNA
AC100823.1	2.46455	2.81e-06	1e-05	ENSG00000237061	sense_intronic
ERVH48-1	2.4644	1.82e-06	6.74e-06	ENSG00000233056	lincRNA
AC107958.2	2.46284	0.000625383	0.00139867	ENSG00000258765	lincRNA
AC008649.2	2.46201	2.97e-06	1.06e-05	ENSG00000267375	antisense
AC130650.1	2.46101	0.000704992	0.00155997	ENSG00000262529	antisense
AC026369.2	2.46011	1.59e-25	3.76e-24	ENSG00000256694	antisense
LINC00958	2.45921	4.96e-08	2.28e-07	ENSG00000251381	lincRNA
AC073569.1	2.45916	0.000257737	0.000629566	ENSG00000258044	antisense
AC008083.1	2.4584	1.63e-10	1.05e-09	ENSG00000257925	antisense
AC026310.2	2.45746	1.37e-06	5.15e-06	ENSG00000255921	antisense
Z93403.1	2.4551	1.71e-05	5.27e-05	ENSG00000231772	lincRNA
AL031428.1	2.45286	0.000595089	0.00134011	ENSG00000240553	antisense
AL133480.1	2.45145	0.000266642	0.000648783	ENSG00000233367	antisense
AC022784.8	2.44942	7.72e-12	5.85e-11	ENSG00000279949	lincRNA
AC020891.2	2.44803	5.45e-16	5.93e-15	ENSG00000259306	lincRNA
AC004704.1	2.44715	4.9e-06	1.67e-05	ENSG00000249815	lincRNA
AC105219.4	2.44397	2.36e-25	5.56e-24	ENSG00000254973	lincRNA
AL645608.3	2.44337	1.26e-08	6.33e-08	ENSG00000230699	lincRNA
AP003031.1	2.44229	4.14e-12	3.25e-11	ENSG00000254814	antisense
ITCH-IT1	2.43923	6.88e-05	0.000190379	ENSG00000231795	sense_intronic
AL109954.2	2.43889	9.2e-07	3.56e-06	ENSG00000273838	lincRNA
MIR17HG	2.43707	2.73e-26	6.78e-25	ENSG00000215417	processed_transcript
AL356299.2	2.43605	7.84e-29	2.26e-27	ENSG00000272945	sense_intronic
AP000785.1	2.43595	3.12e-07	1.3e-06	ENSG00000254933	antisense
LINC01942	2.43538	1.15e-11	8.48e-11	ENSG00000253428	lincRNA
AC108474.1	2.43521	0.000138663	0.000360302	ENSG00000250971	lincRNA
AC005344.1	2.43458	0.00148031	0.00302723	ENSG00000278255	antisense
LINC01971	2.433	8.86e-07	3.44e-06	ENSG00000278200	lincRNA
LINC02419	2.43126	5.02e-06	1.71e-05	ENSG00000256906	lincRNA
ARHGAP26-AS1	2.43069	0.000150038	0.000387309	ENSG00000226272	antisense
AL162718.1	2.42666	5.09e-07	2.05e-06	ENSG00000260239	lincRNA
DLEU7-AS1	2.42448	1.7e-17	2.06e-16	ENSG00000237152	antisense
AP001442.1	2.42338	1.88e-05	5.76e-05	ENSG00000233783	processed_transcript
AC009502.1	2.41914	3.06e-08	1.46e-07	ENSG00000227308	lincRNA
AL136984.1	2.41905	0.000204451	0.000512597	ENSG00000272033	sense_intronic
AL353150.1	2.4182	4.16e-21	6.76e-20	ENSG00000224945	sense_intronic
LINC01356	2.41128	5.79e-24	1.23e-22	ENSG00000215866	lincRNA
AC026368.1	2.40831	1.54e-18	2.05e-17	ENSG00000277840	sense_intronic
AC011498.4	2.40738	2.39e-11	1.71e-10	ENSG00000267255	antisense
AC136475.7	2.40365	3.23e-12	2.55e-11	ENSG00000270030	lincRNA
AC096576.3	2.40331	0.00152079	0.00310323	ENSG00000250092	antisense
AC093520.1	2.40133	3.36e-10	2.08e-09	ENSG00000260757	sense_overlapping
DIAPH2-AS1	2.39897	1.49e-09	8.56e-09	ENSG00000236256	antisense
AC004231.1	2.3979	3.09e-08	1.47e-07	ENSG00000234477	antisense
AP002993.1	2.39432	6.81e-06	2.25e-05	ENSG00000255928	antisense
AL158801.3	2.39023	0.00093771	0.00201314	ENSG00000258455	antisense
DSG1-AS1	2.38862	3e-09	1.65e-08	ENSG00000266729	antisense
AC007406.3	2.38564	1.33e-21	2.3e-20	ENSG00000256540	lincRNA
AL356652.1	2.38476	2.83e-14	2.69e-13	ENSG00000278367	antisense
AC008957.2	2.3838	0.00128603	0.00266702	ENSG00000274441	antisense
AC104232.2	2.38224	0.000686218	0.00152022	ENSG00000254330	sense_intronic
AC022075.3	2.38157	0.000107547	0.00028589	ENSG00000256288	lincRNA
EIF1AX-AS1	2.37978	5.58e-06	1.88e-05	ENSG00000225037	antisense
AC093904.2	2.379	2.64e-11	1.88e-10	ENSG00000242136	processed_transcript
AC015660.2	2.37813	7.32e-11	4.96e-10	ENSG00000259590	lincRNA
AC108865.1	2.37686	0.000321378	0.000767521	ENSG00000250829	lincRNA
AC006206.1	2.37592	0.000836208	0.00181865	ENSG00000256146	lincRNA
AC006141.1	2.37518	9.49e-05	0.000255487	ENSG00000264895	sense_intronic
SMYD3-IT1	2.3745	0.000127557	0.000333408	ENSG00000230184	sense_intronic
AC074035.1	2.37381	0.00114248	0.00240456	ENSG00000236513	lincRNA
LINC00922	2.37208	8.62e-12	6.51e-11	ENSG00000261742	lincRNA
LINC01206	2.37204	0.000290509	0.000701394	ENSG00000242512	lincRNA
VPS9D1-AS1	2.36567	4.62e-29	1.34e-27	ENSG00000261373	antisense
INHBA-AS1	2.36252	1.93e-11	1.39e-10	ENSG00000224116	antisense
LINC01124	2.36186	1.15e-16	1.31e-15	ENSG00000222033	lincRNA
SHANK2-AS3	2.35928	0.000583888	0.00131607	ENSG00000171671	antisense
AL359382.1	2.35869	0.00129369	0.00268217	ENSG00000230205	lincRNA
STEAP2-AS1	2.35783	4.7e-11	3.25e-10	ENSG00000227646	processed_transcript
AL121899.1	2.35439	4.22e-15	4.27e-14	ENSG00000226644	lincRNA
AC083906.3	2.35428	4.29e-08	1.99e-07	ENSG00000250643	antisense
AC055733.2	2.35377	0.00238652	0.00465812	ENSG00000250592	antisense
AC016831.1	2.35377	1.23e-22	2.34e-21	ENSG00000226380	lincRNA
AL365356.1	2.34881	2.8e-05	8.33e-05	ENSG00000226647	antisense
AC011676.1	2.34788	3.42e-19	4.81e-18	ENSG00000253307	antisense
AC091153.2	2.34782	5.16e-06	1.75e-05	ENSG00000235085	antisense
AC013549.2	2.33974	0.000579391	0.0013076	ENSG00000254688	antisense
AC118754.1	2.33832	1.08e-10	7.1e-10	ENSG00000229782	antisense
AC008534.1	2.33779	0.00132807	0.00274662	ENSG00000249175	antisense
AC110285.6	2.33712	1.31e-12	1.08e-11	ENSG00000275966	lincRNA
AC005096.1	2.33658	6.24e-08	2.84e-07	ENSG00000259294	antisense
AC092198.1	2.33474	2.08e-09	1.16e-08	ENSG00000223486	lincRNA
AC141930.1	2.33376	1.24e-07	5.44e-07	ENSG00000228613	antisense
LINC02154	2.33333	2.77e-09	1.53e-08	ENSG00000235385	lincRNA
AP003390.2	2.32939	8.18e-05	0.000222722	ENSG00000255247	lincRNA
AC069228.1	2.32793	0.00131882	0.00272823	ENSG00000258162	antisense
C2orf48	2.32205	1e-20	1.61e-19	ENSG00000163009	lincRNA
AL031594.1	2.32203	4e-06	1.39e-05	ENSG00000232564	antisense
AF274856.1	2.31977	9.59e-09	4.91e-08	ENSG00000266560	processed_transcript
AC005072.1	2.31616	2.1e-05	6.4e-05	ENSG00000272219	sense_intronic
AC078950.1	2.31101	0.00109345	0.00231316	ENSG00000255790	sense_intronic
AL162408.1	2.31061	0.000532144	0.00121515	ENSG00000229206	lincRNA
CR392039.3	2.30724	0.00120465	0.00251984	ENSG00000279501	lincRNA
LINC01087	2.30445	0.000304763	0.000731567	ENSG00000224559	lincRNA
AC018552.4	2.30413	2.14e-06	7.81e-06	ENSG00000261633	antisense
COL4A2-AS2	2.30258	9.42e-07	3.64e-06	ENSG00000224821	antisense
AL008636.1	2.30194	8.92e-05	0.000241361	ENSG00000280224	lincRNA
AC026124.1	2.29911	0.00239746	0.00467703	ENSG00000250280	sense_intronic
AL049820.1	2.2991	0.000843861	0.00183317	ENSG00000233044	antisense
AL138760.1	2.2989	4.78e-08	2.2e-07	ENSG00000235939	antisense
AC009054.1	2.29751	0.000310149	0.000742833	ENSG00000259999	sense_intronic
AL390778.2	2.29734	0.000233223	0.000574932	ENSG00000233936	lincRNA
AF107885.2	2.29566	0.00284038	0.00545734	ENSG00000259103	antisense
LINC02347	2.29533	0.000872515	0.00188722	ENSG00000214043	lincRNA
AL160408.1	2.2943	1.29e-06	4.87e-06	ENSG00000228044	lincRNA
AC128689.1	2.29336	0.0001985	0.000499012	ENSG00000240086	processed_transcript
AL008723.1	2.29297	4.62e-09	2.48e-08	ENSG00000224050	lincRNA
AL022329.2	2.29261	0.00121485	0.00253766	ENSG00000237387	antisense
AC097478.3	2.29162	0.000306978	0.000736177	ENSG00000276542	antisense
AC069120.1	2.29124	1.55e-05	4.81e-05	ENSG00000253361	lincRNA
AC084262.1	2.28691	6.79e-07	2.69e-06	ENSG00000260253	sense_overlapping
AL138789.1	2.28565	7.64e-08	3.44e-07	ENSG00000233589	antisense
SLC5A4-AS1	2.2851	1.25e-09	7.24e-09	ENSG00000242082	antisense
AL360091.2	2.28141	0.00210607	0.00415397	ENSG00000230063	sense_intronic
AP000553.1	2.28071	7.07e-14	6.54e-13	ENSG00000272954	sense_intronic
AC138058.1	2.28063	0.0012566	0.00261321	ENSG00000277539	sense_intronic
AC106900.2	2.27842	1.57e-22	2.96e-21	ENSG00000270460	lincRNA
AC073957.1	2.27816	1.04e-05	3.35e-05	ENSG00000225146	antisense
AL031665.1	2.27323	1.7e-06	6.3e-06	ENSG00000274269	processed_transcript
AC093904.4	2.27273	4.18e-11	2.9e-10	ENSG00000261104	lincRNA
AC127024.3	2.27231	9.34e-07	3.61e-06	ENSG00000265443	lincRNA
AP005131.4	2.2697	0.000654095	0.00145637	ENSG00000267529	processed_transcript
AC211433.1	2.26761	9.78e-09	5e-08	ENSG00000232729	processed_transcript
AL049835.1	2.26728	0.00106857	0.00226619	ENSG00000258490	antisense
AL645608.9	2.26607	1.23e-07	5.37e-07	ENSG00000273443	lincRNA
AC048344.4	2.26492	9.65e-20	1.41e-18	ENSG00000277342	sense_intronic
AC009032.1	2.26459	1.04e-05	3.35e-05	ENSG00000274093	sense_intronic
AC103853.1	2.2631	0.00195383	0.00388229	ENSG00000253420	antisense
AC007785.1	2.25648	2.1e-05	6.4e-05	ENSG00000267922	lincRNA
AC020891.3	2.25502	5.85e-08	2.67e-07	ENSG00000259701	sense_intronic
AC099811.1	2.25372	1.66e-06	6.18e-06	ENSG00000236194	sense_intronic
MPRIP-AS1	2.25118	1.58e-05	4.92e-05	ENSG00000225442	antisense
Z97192.1	2.24933	1.21e-06	4.61e-06	ENSG00000212939	lincRNA
AC112493.1	2.24635	0.00061372	0.00137752	ENSG00000242021	lincRNA
AC009248.2	2.24566	0.0018643	0.00372215	ENSG00000278351	sense_intronic
PRR7-AS1	2.24173	1.07e-33	4.04e-32	ENSG00000246334	antisense
AC002558.2	2.2407	0.000160912	0.000413104	ENSG00000261872	antisense
AL031275.1	2.24041	1.7e-08	8.34e-08	ENSG00000235736	lincRNA
LINC01641	2.23991	8.56e-06	2.79e-05	ENSG00000234277	lincRNA
EGOT	2.23674	6.21e-10	3.74e-09	ENSG00000235947	lincRNA
AL591806.1	2.23615	1.02e-07	4.52e-07	ENSG00000228917	antisense
AC003101.2	2.2349	4.38e-12	3.43e-11	ENSG00000278546	lincRNA
KCNQ1OT1	2.2342	7.74e-14	7.13e-13	ENSG00000269821	antisense
ITPK1-AS1	2.2336	1.72e-05	5.29e-05	ENSG00000258730	antisense
AL162727.1	2.23342	8.15e-11	5.48e-10	ENSG00000233817	lincRNA
Z99127.1	2.23093	0.000316208	0.000756378	ENSG00000229531	antisense
BCAR4	2.23039	0.000451618	0.00104495	ENSG00000262117	lincRNA
RAET1E-AS1	2.22885	2.45e-09	1.36e-08	ENSG00000268592	antisense
AC100774.1	2.22865	4e-05	0.000115362	ENSG00000261529	sense_intronic
COL18A1-AS2	2.22589	0.00193098	0.0038446	ENSG00000224574	antisense
AP001993.1	2.22476	0.004694	0.00862965	ENSG00000255087	lincRNA
AL136307.1	2.22117	3.45e-09	1.89e-08	ENSG00000233064	lincRNA
AL354794.1	2.21997	0.00351514	0.00661316	ENSG00000236733	antisense
ARHGAP26-IT1	2.21949	0.000915779	0.00197227	ENSG00000230789	sense_intronic
AC087284.1	2.21873	3.67e-05	0.000106808	ENSG00000273691	sense_intronic
LINC01146	2.21842	1.73e-09	9.8e-09	ENSG00000258867	lincRNA
AL355916.1	2.21662	2.39e-11	1.71e-10	ENSG00000250548	lincRNA
AC016705.1	2.21306	3.46e-05	0.00010107	ENSG00000258010	antisense
AC004223.2	2.21233	4.24e-06	1.46e-05	ENSG00000267457	lincRNA
LINC02182	2.21222	4.1e-06	1.42e-05	ENSG00000260420	lincRNA
BX470102.1	2.21208	1.31e-22	2.48e-21	ENSG00000238279	antisense
AC107308.1	2.20778	4.28e-08	1.99e-07	ENSG00000277945	sense_intronic
AC108751.4	2.20502	4.95e-12	3.84e-11	ENSG00000243885	lincRNA
AL136115.2	2.20316	1.55e-07	6.71e-07	ENSG00000269967	lincRNA
AC087286.4	2.20238	0.000575319	0.00129988	ENSG00000259453	sense_intronic
AC092718.6	2.20161	9.71e-07	3.74e-06	ENSG00000261838	antisense
HOXC-AS2	2.20138	2.4e-05	7.23e-05	ENSG00000250133	processed_transcript
NAALADL2-AS1	2.20133	0.00532332	0.00967982	ENSG00000225552	antisense
AL365356.5	2.19738	3.26e-12	2.57e-11	ENSG00000242147	lincRNA
ANKRD44-IT1	2.19665	0.000935339	0.00201035	ENSG00000236977	sense_intronic
LINC02395	2.19452	2.15e-06	7.82e-06	ENSG00000257771	lincRNA
MACROD2-AS1	2.19446	0.0033931	0.00640444	ENSG00000235914	antisense
AC007448.2	2.19251	0.00161351	0.00326489	ENSG00000264421	antisense
AC069029.1	2.19101	0.00125796	0.00261531	ENSG00000259621	antisense
AC097381.2	2.18917	0.000306856	0.00073612	ENSG00000251460	antisense
FOXP4-AS1	2.18879	5.52e-31	1.78e-29	ENSG00000234753	antisense
AC005828.2	2.18615	0.00298764	0.00570519	ENSG00000263501	antisense
LINC02470	2.18547	0.00246296	0.00479234	ENSG00000225231	lincRNA
AL606537.1	2.18206	1.19e-06	4.52e-06	ENSG00000272167	antisense
AC018442.2	2.17588	0.0012589	0.00261654	ENSG00000253539	antisense
AC040904.1	2.17339	1.5e-05	4.67e-05	ENSG00000267637	sense_intronic
AL357552.2	2.17225	0.00224457	0.00440053	ENSG00000228423	lincRNA
FAM41C	2.17086	5.64e-05	0.000158708	ENSG00000230368	lincRNA
AC091117.2	2.17064	0.000180999	0.000459016	ENSG00000259418	antisense
AL049637.1	2.17044	0.00123001	0.00256646	ENSG00000225767	antisense
AC108134.3	2.17039	1.34e-11	9.79e-11	ENSG00000262370	lincRNA
SMCR5	2.16968	6.18e-05	0.000172765	ENSG00000226746	antisense
AC021218.1	2.16941	2.37e-20	3.66e-19	ENSG00000204876	lincRNA
AC116049.2	2.16902	1.92e-06	7.07e-06	ENSG00000249413	lincRNA
AP001011.1	2.16736	0.00188247	0.00375742	ENSG00000266049	antisense
DAPK1-IT1	2.16731	0.00260384	0.00503642	ENSG00000236709	sense_intronic
AC009630.2	2.16686	3.75e-08	1.75e-07	ENSG00000253174	antisense
AC012531.1	2.16618	0.000102204	0.00027353	ENSG00000260597	lincRNA
AC104984.6	2.16475	0.000765965	0.00168198	ENSG00000266987	antisense
BIRC6-AS2	2.1645	5.96e-06	2e-05	ENSG00000279897	antisense
TBX5-AS1	2.16345	0.00106778	0.00226516	ENSG00000255399	antisense
AL078587.1	2.16218	1.02e-13	9.28e-13	ENSG00000231081	lincRNA
AC005363.2	2.16181	7.99e-10	4.75e-09	ENSG00000277602	lincRNA
AL162511.1	2.16126	0.00102504	0.00218188	ENSG00000258844	lincRNA
AC004672.1	2.16018	0.000542427	0.001236	ENSG00000249028	antisense
AF230666.2	2.1586	8.15e-07	3.18e-06	ENSG00000270137	sense_intronic
AL358333.2	2.15801	0.00363111	0.00682106	ENSG00000258928	antisense
AC114401.1	2.15644	0.00293535	0.00561679	ENSG00000241884	lincRNA
AC131971.1	2.15635	8.61e-08	3.85e-07	ENSG00000183562	antisense
BX640514.2	2.15504	1.83e-09	1.03e-08	ENSG00000273812	lincRNA
AC084816.1	2.15493	0.0001997	0.000501525	ENSG00000256995	lincRNA
AC044781.1	2.1546	0.00231143	0.00452097	ENSG00000229751	antisense
PCA3	2.15364	0.000225789	0.000558257	ENSG00000225937	antisense
LINC02050	2.15317	0.00189145	0.00377133	ENSG00000242781	lincRNA
AC100782.1	2.15177	0.000830459	0.00180825	ENSG00000254238	antisense
AC079145.1	2.1495	1.55e-12	1.26e-11	ENSG00000227210	antisense
KIRREL-IT1	2.14845	0.000840732	0.00182733	ENSG00000226520	sense_intronic
AL161729.2	2.14678	4.62e-07	1.87e-06	ENSG00000271314	antisense
AC112236.1	2.14614	7.23e-05	0.00019899	ENSG00000261268	lincRNA
AC084346.2	2.14572	3.68e-12	2.9e-11	ENSG00000264448	lincRNA
AL031658.2	2.1436	0.00188675	0.00376496	ENSG00000278012	sense_intronic
AL122058.1	2.14271	1.24e-06	4.69e-06	ENSG00000226308	lincRNA
AL359880.1	2.14223	1.18e-05	3.75e-05	ENSG00000278462	sense_intronic
AL136418.1	2.13818	4.11e-09	2.23e-08	ENSG00000257831	antisense
AC012150.2	2.13698	0.00084613	0.00183693	ENSG00000275278	antisense
CYP4F26P	2.13351	0.000145436	0.000376596	ENSG00000226562	lincRNA
AC022784.3	2.13273	1.61e-13	1.44e-12	ENSG00000253426	lincRNA
AC234772.3	2.12779	0.000689942	0.00152768	ENSG00000269902	lincRNA
LINCR-0001	2.12713	1.27e-08	6.37e-08	ENSG00000253641	lincRNA
AC026401.1	2.12528	0.000104066	0.000277818	ENSG00000257769	antisense
AL162742.1	2.12425	1.78e-08	8.74e-08	ENSG00000228261	lincRNA
AC002076.1	2.12107	5.34e-06	1.81e-05	ENSG00000234695	antisense
AC126773.2	2.12057	1.23e-25	2.94e-24	ENSG00000260577	antisense
AC069222.1	2.11688	4.74e-16	5.19e-15	ENSG00000273374	lincRNA
AC005828.1	2.11608	0.00423291	0.00785513	ENSG00000226797	antisense
AC131571.1	2.11423	0.000437445	0.00101718	ENSG00000228061	antisense
AC108676.1	2.11355	3.31e-07	1.37e-06	ENSG00000244675	sense_overlapping
AC007966.1	2.11302	2.76e-09	1.53e-08	ENSG00000226747	antisense
AC125793.1	2.11195	0.00256566	0.00496898	ENSG00000260832	antisense
LINC00618	2.11092	1.39e-13	1.24e-12	ENSG00000225163	sense_overlapping
AL138733.1	2.10986	6.61e-07	2.62e-06	ENSG00000223598	antisense
FOXP1-IT1	2.10727	0.000271467	0.000659452	ENSG00000242094	sense_intronic
AC092666.1	2.09957	0.000455333	0.00105225	ENSG00000241449	lincRNA
AC112512.1	2.09891	4.38e-05	0.000125379	ENSG00000214773	sense_intronic
AC024581.1	2.09744	4.37e-07	1.78e-06	ENSG00000249894	lincRNA
AC027018.1	2.09651	0.00157189	0.003191	ENSG00000254538	lincRNA
AL807752.4	2.09493	1.11e-09	6.47e-09	ENSG00000236394	antisense
Z98749.1	2.09232	0.00201507	0.00399024	ENSG00000229955	sense_intronic
DDC-AS1	2.08898	1.03e-06	3.96e-06	ENSG00000226122	antisense
AC011379.1	2.0874	2.68e-05	8e-05	ENSG00000250069	sense_intronic
RC3H1-IT1	2.08447	0.00193127	0.0038446	ENSG00000236535	sense_intronic
AC109454.3	2.08294	0.00144451	0.00296371	ENSG00000250564	lincRNA
AC018878.1	2.07981	0.00145367	0.00297925	ENSG00000233339	antisense
AC137894.1	2.07869	6.91e-08	3.13e-07	ENSG00000254739	antisense
AC127164.1	2.07803	2.36e-09	1.31e-08	ENSG00000257279	antisense
AC112178.1	2.0772	0.00450642	0.00832562	ENSG00000249803	lincRNA
MACROD2-IT1	2.07613	0.000578546	0.00130639	ENSG00000227927	sense_intronic
AC099811.4	2.07292	0.000222573	0.000551396	ENSG00000267758	antisense
LINC02156	2.07171	9.27e-09	4.75e-08	ENSG00000257906	lincRNA
AC114763.2	2.07091	0.00171384	0.00344745	ENSG00000230569	lincRNA
LINC01187	2.06942	0.000213433	0.00053227	ENSG00000249601	lincRNA
AC005534.1	2.0682	9.95e-17	1.14e-15	ENSG00000224903	antisense
AC007001.1	2.06777	0.000551604	0.0012531	ENSG00000267055	lincRNA
NAV2-AS3	2.06706	0.00143544	0.00294833	ENSG00000254542	antisense
AC073257.2	2.06609	7.42e-08	3.34e-07	ENSG00000237614	lincRNA
AC005725.1	2.06478	0.000235788	0.000580491	ENSG00000264727	lincRNA
LINC01320	2.06393	0.000206945	0.000517935	ENSG00000228262	lincRNA
POU6F2-AS2	2.06227	0.00215458	0.00424439	ENSG00000233854	antisense
LINC02043	2.06216	2.22e-09	1.24e-08	ENSG00000232233	lincRNA
AL513412.1	2.06112	0.00335255	0.00633268	ENSG00000224972	sense_intronic
AC105429.1	2.06111	7.13e-21	1.15e-19	ENSG00000276337	sense_intronic
AL031668.1	2.0567	0.00176735	0.00354367	ENSG00000228386	lincRNA
ANO1-AS2	2.05658	1.25e-05	3.95e-05	ENSG00000254417	antisense
DLGAP1-AS2	2.0562	2.4e-30	7.48e-29	ENSG00000262001	antisense
LINC01606	2.05544	0.00137309	0.00283424	ENSG00000253301	lincRNA
AC112196.1	2.05269	0.00215518	0.00424439	ENSG00000249112	antisense
AC073326.1	2.05198	1.23e-06	4.65e-06	ENSG00000228540	sense_intronic
AL022323.2	2.0519	0.000436297	0.00101482	ENSG00000279006	antisense
AC105345.2	2.0481	6.2e-06	2.07e-05	ENSG00000251186	antisense
AL450344.1	2.0472	0.00377522	0.00705818	ENSG00000224029	sense_intronic
AC022540.1	2.045	0.000167427	0.000428948	ENSG00000232342	antisense
AL023803.3	2.04395	3.02e-10	1.89e-09	ENSG00000277581	sense_intronic
AC105760.1	2.04258	0.00139852	0.00288197	ENSG00000124835	antisense
SPATA3-AS1	2.04192	7.54e-18	9.49e-17	ENSG00000238062	lincRNA
LINC00862	2.04164	4.11e-09	2.23e-08	ENSG00000203721	lincRNA
PCCA-AS1	2.04131	0.000179441	0.000455528	ENSG00000234650	antisense
AC005291.1	2.04112	2.7e-06	9.69e-06	ENSG00000264067	antisense
AC015923.1	2.03869	0.00336282	0.00635049	ENSG00000233635	antisense
AL353747.3	2.0372	3.04e-06	1.08e-05	ENSG00000231720	lincRNA
AL031770.1	2.03641	3.76e-07	1.55e-06	ENSG00000230433	antisense
AC012613.2	2.03478	0.00196013	0.00389377	ENSG00000253406	antisense
AC136475.9	2.03108	2.48e-07	1.04e-06	ENSG00000270972	lincRNA
LINC01524	2.03001	0.000255867	0.00062561	ENSG00000234948	lincRNA
AC015983.2	2.02886	0.00141296	0.00290774	ENSG00000234418	lincRNA
AC127024.2	2.02824	8.29e-09	4.31e-08	ENSG00000263603	lincRNA
LINC01413	2.02764	0.00161969	0.00327651	ENSG00000260172	lincRNA
DKFZP434K028	2.02496	2.37e-08	1.15e-07	ENSG00000124915	lincRNA
AL359922.2	2.02471	4.07e-14	3.79e-13	ENSG00000265194	antisense
AL365271.1	2.02229	0.00461085	0.00849552	ENSG00000226249	lincRNA
AL512444.1	2.02173	0.000278327	0.000675024	ENSG00000225952	antisense
UNC5B-AS1	2.02105	3.54e-07	1.46e-06	ENSG00000237512	antisense
CYP4A22-AS1	2.02017	1.65e-22	3.09e-21	ENSG00000225506	lincRNA
AC078883.2	2.01931	1.19e-05	3.77e-05	ENSG00000226963	antisense
AC023825.2	2.01674	1.37e-09	7.89e-09	ENSG00000260145	antisense
AC104461.1	2.01672	1.27e-05	4.01e-05	ENSG00000230623	lincRNA
AL807757.2	2.0152	6.09e-07	2.43e-06	ENSG00000236095	sense_intronic
LEF1-AS1	2.01497	8.61e-21	1.38e-19	ENSG00000232021	processed_transcript
AL121761.2	2.01317	5.24e-07	2.11e-06	ENSG00000268628	lincRNA
LINC01840	2.01291	2.05e-06	7.51e-06	ENSG00000230215	antisense
AC022075.1	2.01258	1.19e-09	6.91e-09	ENSG00000245648	antisense
AC072062.1	2.01019	3.72e-05	0.00010807	ENSG00000227769	antisense
AC044840.1	2.00867	0.00201918	0.00399732	ENSG00000266696	antisense
AC011603.3	2.00752	1.8e-12	1.46e-11	ENSG00000258017	antisense
AC022929.2	2.00751	0.00027465	0.000666538	ENSG00000274281	lincRNA
AP001995.1	2.00666	2.08e-08	1.01e-07	ENSG00000255465	lincRNA
AC099542.1	2.0064	0.00228791	0.00448081	ENSG00000241593	lincRNA
AL035458.2	2.00556	1.2e-14	1.18e-13	ENSG00000250917	sense_overlapping
AC092868.2	2.00464	0.000764987	0.00168082	ENSG00000259735	sense_intronic
AL121772.2	2.00402	3.41e-05	9.99e-05	ENSG00000274507	antisense
AC002511.1	-2.00204	3.7e-22	6.7e-21	ENSG00000232680	lincRNA
LINC02362	-2.00253	1.26e-33	4.68e-32	ENSG00000249096	lincRNA
AL136366.1	-2.00481	3.65e-20	5.54e-19	ENSG00000225472	antisense
LINC01018	-2.00837	2.4e-11	1.71e-10	ENSG00000250056	lincRNA
GRIK1-AS1	-2.00965	3.11e-21	5.13e-20	ENSG00000174680	antisense
AC093627.7	-2.01009	2.56e-19	3.65e-18	ENSG00000261795	lincRNA
AC026469.1	-2.01261	4.97e-32	1.7e-30	ENSG00000275088	lincRNA
AF127936.1	-2.01334	5.15e-26	1.25e-24	ENSG00000226751	lincRNA
AC022915.2	-2.01419	1.2e-24	2.64e-23	ENSG00000253608	antisense
AC106772.2	-2.01567	2.35e-10	1.49e-09	ENSG00000250385	antisense
AL391987.4	-2.01655	2.23e-16	2.48e-15	ENSG00000235659	lincRNA
AC015922.3	-2.02079	2.89e-31	9.43e-30	ENSG00000265519	lincRNA
AL133383.1	-2.02943	6.01e-23	1.17e-21	ENSG00000261729	lincRNA
AC010998.3	-2.02954	4.34e-09	2.34e-08	ENSG00000278484	lincRNA
AC002546.2	-2.03257	1.33e-12	1.09e-11	ENSG00000267653	lincRNA
AC022239.2	-2.03528	1.12e-11	8.28e-11	ENSG00000255354	antisense
AL626787.1	-2.04062	8.25e-31	2.64e-29	ENSG00000203307	antisense
HORMAD2-AS1	-2.04436	3.01e-25	7.03e-24	ENSG00000227117	antisense
AC244205.1	-2.04842	1.36e-18	1.81e-17	ENSG00000240040	processed_transcript
AC009509.1	-2.04857	2.15e-16	2.4e-15	ENSG00000256377	antisense
AP003774.3	-2.0549	4.16e-25	9.6e-24	ENSG00000231680	lincRNA
AC009336.1	-2.06047	7.54e-22	1.32e-20	ENSG00000272729	antisense
FGF13-AS1	-2.06659	2.43e-10	1.54e-09	ENSG00000226031	antisense
AP003548.1	-2.07426	3.31e-25	7.69e-24	ENSG00000253105	lincRNA
AC244021.1	-2.07667	1.28e-20	2.02e-19	ENSG00000227082	lincRNA
BX664727.3	-2.09122	4.05e-23	8.02e-22	ENSG00000240240	processed_transcript
AC087241.3	-2.09983	2.01e-23	4.08e-22	ENSG00000257023	antisense
LINC00390	-2.10215	2.12e-22	3.94e-21	ENSG00000226519	lincRNA
LINC01140	-2.10415	1.61e-36	6.95e-35	ENSG00000267272	lincRNA
AC083900.1	-2.10619	2.56e-28	7.14e-27	ENSG00000225111	sense_intronic
AC012507.2	-2.10973	1.86e-23	3.77e-22	ENSG00000232520	antisense
FENDRR	-2.11017	2.78e-43	1.79e-41	ENSG00000268388	lincRNA
PWRN1	-2.11284	1.97e-12	1.58e-11	ENSG00000259905	lincRNA
AL391335.1	-2.11627	5.11e-13	4.36e-12	ENSG00000250734	antisense
AL157935.2	-2.1219	2.82e-27	7.28e-26	ENSG00000257524	processed_transcript
AL512363.1	-2.13957	2.28e-29	6.75e-28	ENSG00000224984	antisense
AP003071.4	-2.14099	5.16e-25	1.18e-23	ENSG00000261625	sense_overlapping
AC011365.2	-2.14108	1.15e-30	3.66e-29	ENSG00000254192	antisense
DKFZp779M0652	-2.14487	5.48e-25	1.25e-23	ENSG00000205106	lincRNA
AC246787.2	-2.14773	4.87e-16	5.33e-15	ENSG00000244620	lincRNA
LINC02245	-2.14824	1.36e-21	2.35e-20	ENSG00000237638	lincRNA
AC007384.1	-2.15114	5.21e-33	1.9e-31	ENSG00000237513	lincRNA
LINC02038	-2.15569	1.16e-61	2.03e-59	ENSG00000229155	lincRNA
AP003071.3	-2.1591	2.18e-17	2.63e-16	ENSG00000261276	antisense
AP003355.2	-2.16267	3.22e-13	2.8e-12	ENSG00000272321	antisense
AC024337.2	-2.16608	1.16e-26	2.93e-25	ENSG00000273771	lincRNA
LINC02408	-2.17633	3.23e-24	7.03e-23	ENSG00000203585	lincRNA
LINC01016	-2.1856	9.44e-24	1.96e-22	ENSG00000249346	lincRNA
FGF14-AS2	-2.19249	8.03e-36	3.42e-34	ENSG00000272143	lincRNA
LINC01352	-2.19709	5.61e-34	2.13e-32	ENSG00000238078	lincRNA
FAM95B1	-2.19948	3.7e-23	7.34e-22	ENSG00000223839	lincRNA
AC022217.3	-2.20715	5.49e-30	1.67e-28	ENSG00000253736	antisense
LINC02397	-2.21035	4.72e-19	6.54e-18	ENSG00000205056	lincRNA
LINC01697	-2.21184	5.96e-12	4.57e-11	ENSG00000232079	processed_transcript
TRPC7-AS1	-2.21223	8.57e-29	2.46e-27	ENSG00000248211	antisense
AP000866.2	-2.21249	1.65e-63	3.25e-61	ENSG00000250073	antisense
AL512306.3	-2.21265	2.65e-24	5.79e-23	ENSG00000240710	antisense
AL121987.1	-2.21557	8.48e-26	2.04e-24	ENSG00000225279	antisense
LINC01798	-2.2157	6.06e-23	1.18e-21	ENSG00000232046	lincRNA
AC022893.2	-2.21922	6.78e-17	7.9e-16	ENSG00000260838	lincRNA
HAGLR	-2.22115	8.62e-31	2.75e-29	ENSG00000224189	antisense
AC144831.1	-2.22307	3.14e-48	2.56e-46	ENSG00000261888	lincRNA
ARHGEF26-AS1	-2.22617	1.02e-17	1.27e-16	ENSG00000243069	processed_transcript
LINC02132	-2.23616	1.01e-20	1.62e-19	ENSG00000268804	lincRNA
LINC01783	-2.24874	1.12e-18	1.5e-17	ENSG00000233421	lincRNA
AC130371.2	-2.25398	3.2e-48	2.58e-46	ENSG00000274370	lincRNA
TRHDE-AS1	-2.25668	9.42e-12	7.07e-11	ENSG00000236333	processed_transcript
AL135924.2	-2.2646	1.82e-18	2.41e-17	ENSG00000235523	lincRNA
AC005674.1	-2.27146	5.99e-39	2.98e-37	ENSG00000250413	antisense
LINC00402	-2.27701	4.89e-20	7.4e-19	ENSG00000235532	lincRNA
AL513542.1	-2.28081	8.47e-26	2.04e-24	ENSG00000228778	lincRNA
AL034346.1	-2.28137	6.19e-39	3.06e-37	ENSG00000261730	antisense
AC010336.2	-2.28171	5.4e-27	1.37e-25	ENSG00000260500	antisense
AC008808.2	-2.28343	4.61e-18	5.87e-17	ENSG00000250360	lincRNA
AC027807.2	-2.28846	8.21e-23	1.59e-21	ENSG00000274128	sense_intronic
AL162424.1	-2.29001	1.37e-40	7.54e-39	ENSG00000269970	sense_intronic
AL162591.1	-2.29238	1.06e-43	7.03e-42	ENSG00000228013	antisense
AC004637.1	-2.30351	9.11e-23	1.75e-21	ENSG00000267304	antisense
AC133644.2	-2.30378	6.13e-29	1.78e-27	ENSG00000273445	antisense
AC096751.1	-2.30578	2.35e-33	8.69e-32	ENSG00000250596	lincRNA
AL390860.1	-2.31212	7.79e-18	9.78e-17	ENSG00000235749	antisense
AC036108.2	-2.31507	5.04e-22	9.01e-21	ENSG00000261054	antisense
AC022733.2	-2.32341	4.48e-24	9.61e-23	ENSG00000254143	lincRNA
AC015908.2	-2.32519	4.89e-34	1.88e-32	ENSG00000263508	lincRNA
AL138995.1	-2.34534	1.74e-51	1.72e-49	ENSG00000277763	lincRNA
AF064860.2	-2.34795	1.67e-20	2.61e-19	ENSG00000231713	lincRNA
LINC01752	-2.35265	2.62e-31	8.62e-30	ENSG00000224961	lincRNA
AC016888.1	-2.3544	5.77e-50	5.15e-48	ENSG00000266036	antisense
FAM30A	-2.35462	6.29e-25	1.42e-23	ENSG00000226777	lincRNA
CADM3-AS1	-2.35682	7.51e-22	1.32e-20	ENSG00000225670	antisense
LINC02292	-2.36393	1.46e-39	7.38e-38	ENSG00000258630	lincRNA
TARID	-2.37317	2.19e-46	1.6e-44	ENSG00000227954	antisense
LIFR-AS1	-2.38675	1.2e-41	6.96e-40	ENSG00000244968	antisense
LINC01781	-2.39294	7.05e-24	1.49e-22	ENSG00000234184	lincRNA
AL356270.1	-2.39297	1.23e-39	6.39e-38	ENSG00000236915	antisense
AC104971.4	-2.39403	4.89e-22	8.8e-21	ENSG00000275418	lincRNA
AC022733.1	-2.41146	2.99e-23	5.99e-22	ENSG00000253665	lincRNA
AC011247.1	-2.4142	4.2e-30	1.29e-28	ENSG00000231367	lincRNA
AL772337.3	-2.41646	8.15e-17	9.45e-16	ENSG00000234460	lincRNA
AL360004.1	-2.43122	9.5e-19	1.28e-17	ENSG00000196979	lincRNA
AC011365.1	-2.43494	1.14e-31	3.82e-30	ENSG00000254042	antisense
AF165147.1	-2.43653	2.21e-44	1.5e-42	ENSG00000232855	lincRNA
AC104699.1	-2.43678	1.62e-28	4.58e-27	ENSG00000224220	antisense
AL109910.2	-2.43864	1.82e-24	4e-23	ENSG00000271820	lincRNA
AP004609.1	-2.44185	1.62e-20	2.53e-19	ENSG00000245869	antisense
AC134312.1	-2.44705	3.39e-26	8.38e-25	ENSG00000205037	lincRNA
LINC01354	-2.45576	6.59e-30	1.99e-28	ENSG00000231768	lincRNA
AL596223.1	-2.45578	1.26e-39	6.45e-38	ENSG00000229261	antisense
AC009097.4	-2.45962	3.64e-34	1.42e-32	ENSG00000261513	antisense
LINC01475	-2.46261	1e-37	4.56e-36	ENSG00000257582	lincRNA
LINC01797	-2.46994	1.27e-17	1.56e-16	ENSG00000237179	lincRNA
LINC02033	-2.47356	1.49e-42	9.11e-41	ENSG00000279727	lincRNA
LINC01537	-2.4746	7.67e-42	4.49e-40	ENSG00000227467	lincRNA
AC103740.1	-2.49282	4.07e-55	4.85e-53	ENSG00000259370	antisense
AC087482.1	-2.50014	9.16e-26	2.19e-24	ENSG00000259347	antisense
AC022034.4	-2.50429	4.67e-25	1.07e-23	ENSG00000254204	lincRNA
MIR497HG	-2.51911	1.3e-78	4.87e-76	ENSG00000267532	antisense
AL445363.1	-2.51958	2.06e-43	1.35e-41	ENSG00000259002	lincRNA
LINC01571	-2.52224	2.94e-17	3.51e-16	ENSG00000260057	lincRNA
LINC01624	-2.52534	4.92e-41	2.75e-39	ENSG00000227508	lincRNA
AC135012.3	-2.52761	6.68e-50	5.9e-48	ENSG00000268505	lincRNA
AP000802.1	-2.53233	1.92e-30	6.04e-29	ENSG00000247416	antisense
LINC01829	-2.53508	3.25e-21	5.34e-20	ENSG00000236780	lincRNA
LINC01013	-2.53934	1.36e-39	6.92e-38	ENSG00000228495	lincRNA
AL365361.1	-2.54189	8.62e-39	4.2e-37	ENSG00000259834	lincRNA
AC007495.1	-2.56687	2.51e-35	1.05e-33	ENSG00000246379	lincRNA
AC113383.1	-2.57069	1.12e-57	1.47e-55	ENSG00000250320	antisense
SFTA1P	-2.57078	2.15e-30	6.72e-29	ENSG00000225383	lincRNA
AC022034.2	-2.57202	1.56e-41	8.99e-40	ENSG00000237807	lincRNA
AC021683.1	-2.59761	8.5e-23	1.63e-21	ENSG00000267466	lincRNA
GAS1RR	-2.59903	3.27e-29	9.59e-28	ENSG00000226237	lincRNA
AC023421.1	-2.60478	2.17e-12	1.74e-11	ENSG00000266968	sense_intronic
AC021242.2	-2.61096	2.15e-16	2.4e-15	ENSG00000254237	lincRNA
LINC00908	-2.61124	2.08e-64	4.45e-62	ENSG00000263812	lincRNA
AL445426.1	-2.62433	1.83e-40	9.96e-39	ENSG00000231246	lincRNA
DPP10-AS1	-2.62919	2.53e-12	2.01e-11	ENSG00000235026	antisense
LINC01975	-2.63947	2.81e-35	1.16e-33	ENSG00000263312	lincRNA
AL158850.1	-2.64641	2.15e-23	4.35e-22	ENSG00000226571	antisense
AL161457.1	-2.6554	4.92e-19	6.79e-18	ENSG00000229019	sense_intronic
LINC00461	-2.65745	1.49e-29	4.45e-28	ENSG00000245526	lincRNA
AC092691.1	-2.66673	1.85e-12	1.5e-11	ENSG00000239268	lincRNA
LINC02441	-2.67602	1.6e-39	8.03e-38	ENSG00000256643	lincRNA
AC021491.4	-2.6887	5.57e-73	1.55e-70	ENSG00000275897	lincRNA
AL357054.4	-2.69401	3.07e-77	1.05e-74	ENSG00000272463	lincRNA
MRGPRF-AS1	-2.69466	7.25e-40	3.78e-38	ENSG00000256508	antisense
RBMS3-AS3	-2.69647	5.21e-35	2.12e-33	ENSG00000235904	antisense
LINC02057	-2.69848	1.55e-34	6.14e-33	ENSG00000249279	lincRNA
AL020994.2	-2.70471	6.92e-22	1.22e-20	ENSG00000226741	lincRNA
LINC00940	-2.70542	4.46e-31	1.45e-29	ENSG00000235049	lincRNA
LINC00582	-2.71444	1.82e-43	1.2e-41	ENSG00000229228	antisense
LINC01082	-2.71996	3.91e-53	4.18e-51	ENSG00000269186	lincRNA
AC016027.1	-2.72037	2.32e-173	1.74e-169	ENSG00000225335	antisense
SEMA6A-AS2	-2.73215	1.47e-52	1.47e-50	ENSG00000249167	lincRNA
FOXD3-AS1	-2.74646	1.01e-25	2.41e-24	ENSG00000230798	antisense
AC106869.1	-2.74702	5.96e-95	3.72e-92	ENSG00000234690	lincRNA
AP000944.1	-2.76238	2.82e-49	2.38e-47	ENSG00000255478	antisense
AC104024.1	-2.77899	3.81e-38	1.8e-36	ENSG00000230709	lincRNA
LINC00488	-2.7853	4.74e-24	1.01e-22	ENSG00000214381	lincRNA
AC008609.1	-2.79207	8.52e-24	1.78e-22	ENSG00000247699	antisense
JAZF1-AS1	-2.79487	7.8e-43	4.96e-41	ENSG00000234336	antisense
AC009133.3	-2.79973	2.01e-44	1.38e-42	ENSG00000260719	antisense
LINC02185	-2.81314	7.82e-46	5.64e-44	ENSG00000262097	lincRNA
LINC00092	-2.81679	1.21e-88	5.32e-86	ENSG00000225194	lincRNA
HCG23	-2.8269	7.41e-56	9.1e-54	ENSG00000228962	antisense
AC005392.2	-2.83862	1.4e-27	3.72e-26	ENSG00000231412	lincRNA
AC004707.1	-2.86376	1.85e-62	3.34e-60	ENSG00000253102	antisense
AL158064.1	-2.86535	1.42e-27	3.76e-26	ENSG00000281721	lincRNA
MBNL1-AS1	-2.86716	2.01e-89	9.44e-87	ENSG00000229619	antisense
AC126178.1	-2.87131	9.54e-33	3.44e-31	ENSG00000257194	lincRNA
AC110813.1	-2.87725	9.9e-16	1.05e-14	ENSG00000249690	antisense
TMEM220-AS1	-2.88006	4.69e-93	2.51e-90	ENSG00000263400	antisense
LINC01055	-2.88028	5.81e-47	4.32e-45	ENSG00000235366	lincRNA
ADAMTS9-AS2	-2.88057	9.54e-53	9.92e-51	ENSG00000241684	antisense
AL391807.1	-2.88469	1e-42	6.25e-41	ENSG00000230910	antisense
LINC01351	-2.89197	6.43e-15	6.43e-14	ENSG00000237457	lincRNA
AL139020.1	-2.89313	6.82e-16	7.35e-15	ENSG00000257275	antisense
CASC18	-2.91023	7.1e-50	6.19e-48	ENSG00000257859	lincRNA
AC093627.6	-2.92112	1.49e-34	5.96e-33	ENSG00000242611	lincRNA
MEF2C-AS1	-2.93005	5.57e-58	7.6e-56	ENSG00000248309	antisense
PCAT18	-2.94687	3.6e-22	6.54e-21	ENSG00000265369	lincRNA
LINC01505	-2.9497	1.27e-42	7.81e-41	ENSG00000234323	lincRNA
UBXN10-AS1	-2.9513	6.98e-54	7.93e-52	ENSG00000225986	antisense
OSTN-AS1	-2.96837	9.47e-37	4.13e-35	ENSG00000233308	antisense
AC020978.5	-2.98095	1.42e-93	8.2e-91	ENSG00000261469	sense_intronic
AC110995.1	-2.98324	1.05e-53	1.16e-51	ENSG00000236120	lincRNA
AL022318.1	-2.99129	6.86e-38	3.18e-36	ENSG00000235209	lincRNA
CHL1-AS2	-3.00449	5.99e-45	4.2e-43	ENSG00000224318	processed_transcript
AL355607.1	-3.00839	1.55e-30	4.89e-29	ENSG00000228216	lincRNA
AC068189.1	-3.01412	1.13e-56	1.42e-54	ENSG00000245080	antisense
AP001107.5	-3.03377	9.13e-53	9.65e-51	ENSG00000254510	processed_transcript
AC087525.1	-3.03736	1.49e-47	1.14e-45	ENSG00000259459	lincRNA
AC005180.2	-3.04712	8.75e-38	4.01e-36	ENSG00000267505	lincRNA
AP002358.1	-3.06024	3.71e-37	1.64e-35	ENSG00000214797	lincRNA
AC007556.1	-3.06394	4.76e-28	1.3e-26	ENSG00000235321	antisense
AL136537.2	-3.09291	7.3e-28	1.96e-26	ENSG00000261761	processed_transcript
AC079789.1	-3.1108	1.67e-31	5.55e-30	ENSG00000261672	lincRNA
AC068189.2	-3.11275	1.06e-58	1.51e-56	ENSG00000254248	antisense
AC015908.3	-3.11315	8.67e-75	2.71e-72	ENSG00000264016	lincRNA
AC005180.1	-3.13843	1.68e-37	7.53e-36	ENSG00000267405	lincRNA
AC084200.1	-3.17178	5.04e-31	1.63e-29	ENSG00000258216	lincRNA
LINC00484	-3.17324	6.62e-49	5.52e-47	ENSG00000229694	lincRNA
AL157931.1	-3.17351	3.94e-26	9.66e-25	ENSG00000262198	lincRNA
AC020779.2	-3.19234	1.09e-74	3.13e-72	ENSG00000260173	antisense
CA3-AS1	-3.19929	6.93e-78	2.47e-75	ENSG00000253549	antisense
AC011306.1	-3.20641	1.18e-40	6.57e-39	ENSG00000272180	lincRNA
LINC01634	-3.21207	6.19e-47	4.55e-45	ENSG00000235295	lincRNA
AL353801.1	-3.2319	6.93e-70	1.79e-67	ENSG00000223462	lincRNA
FRMD6-AS2	-3.23985	1.24e-30	3.93e-29	ENSG00000258537	lincRNA
AL513217.1	-3.24775	2.18e-41	1.25e-39	ENSG00000223774	antisense
BX276092.9	-3.25345	8.34e-58	1.12e-55	ENSG00000281852	lincRNA
AL132642.1	-3.26285	4.23e-55	4.95e-53	ENSG00000258987	antisense
UG0898H09	-3.26562	1.67e-35	7.07e-34	ENSG00000274956	lincRNA
LINC01954	-3.26811	7.1e-48	5.55e-46	ENSG00000271952	lincRNA
AL356489.2	-3.27909	1.55e-42	9.4e-41	ENSG00000260947	lincRNA
AC004947.1	-3.31732	7.57e-57	9.79e-55	ENSG00000233760	lincRNA
AL662860.1	-3.32483	3.23e-38	1.54e-36	ENSG00000229274	lincRNA
AC036108.3	-3.33815	5.04e-86	2.1e-83	ENSG00000261616	antisense
AC073050.1	-3.33818	1.76e-50	1.63e-48	ENSG00000228222	lincRNA
AC093607.1	-3.3893	1.01e-42	6.25e-41	ENSG00000250137	antisense
LINC01687	-3.39782	2.25e-26	5.65e-25	ENSG00000233215	lincRNA
AC009102.2	-3.41106	1.67e-42	1e-40	ENSG00000272372	antisense
BVES-AS1	-3.41433	3.98e-58	5.53e-56	ENSG00000203808	antisense
C20orf166-AS1	-3.46137	7.81e-51	7.51e-49	ENSG00000174403	antisense
PP7080	-3.48913	3.73e-124	6.99e-121	ENSG00000188242	antisense
AC092834.1	-3.50482	1.08e-33	4.06e-32	ENSG00000249453	antisense
AF001548.1	-3.52278	8.87e-54	9.93e-52	ENSG00000263065	antisense
AP001554.1	-3.53354	8.56e-61	1.4e-58	ENSG00000270403	lincRNA
AC092652.1	-3.55554	4.15e-32	1.43e-30	ENSG00000231758	antisense
AC002398.2	-3.55882	1.85e-35	7.79e-34	ENSG00000267328	antisense
AP001627.1	-3.57336	4.81e-66	1.13e-63	ENSG00000225731	antisense
AC092723.1	-3.59194	1.21e-70	3.23e-68	ENSG00000269667	lincRNA
ADAMTS9-AS1	-3.6016	9.09e-57	1.16e-54	ENSG00000241158	antisense
AC123912.4	-3.6692	3.24e-40	1.72e-38	ENSG00000268555	lincRNA
AL928768.1	-3.71254	5.77e-65	1.27e-62	ENSG00000253701	lincRNA
AC079313.2	-3.73772	4.03e-47	3.02e-45	ENSG00000258137	antisense
AC004147.4	-3.76075	5.12e-48	4.09e-46	ENSG00000265356	processed_transcript
LINC00955	-3.7823	1.72e-40	9.39e-39	ENSG00000216560	processed_transcript
AC087379.2	-3.79515	1.32e-59	1.98e-57	ENSG00000254695	lincRNA
LINC02268	-3.79737	4.74e-65	1.08e-62	ENSG00000248174	lincRNA
AL121790.2	-3.86603	4.04e-63	7.76e-61	ENSG00000259087	lincRNA
LINC02000	-3.92084	2.23e-83	8.8e-81	ENSG00000243832	lincRNA
AC024651.1	-3.98933	5.6e-37	2.47e-35	ENSG00000259478	lincRNA
AC092652.2	-4.02363	1.02e-55	1.24e-53	ENSG00000257277	antisense
AC010776.2	-4.0644	4.25e-42	2.51e-40	ENSG00000267774	antisense
LINC02023	-4.13145	1.87e-60	2.92e-58	ENSG00000239205	lincRNA
AC012085.2	-4.14777	9.89e-45	6.86e-43	ENSG00000258274	antisense
AC073283.2	-4.18596	2.38e-105	1.98e-102	ENSG00000226087	lincRNA
B3GALT5-AS1	-4.22994	1.87e-62	3.34e-60	ENSG00000184809	antisense
LINC00507	-4.24614	9.16e-75	2.75e-72	ENSG00000256193	lincRNA
AC104407.1	-4.29297	5.16e-50	4.66e-48	ENSG00000250538	antisense
AC110491.1	-4.30874	2.58e-40	1.38e-38	ENSG00000261292	lincRNA
AC005358.2	-4.48539	1.66e-116	2.07e-113	ENSG00000265489	antisense
LINC00682	-4.55928	1.33e-96	9.99e-94	ENSG00000245870	lincRNA
HAND2-AS1	-4.5934	2.01e-96	1.37e-93	ENSG00000237125	antisense
LINC01645	-4.60689	8.25e-127	2.06e-123	ENSG00000224968	lincRNA
AC007182.1	-4.67274	5.24e-108	4.92e-105	ENSG00000224721	antisense
PGM5-AS1	-4.73188	6.99e-60	1.07e-57	ENSG00000224958	antisense
AC044791.1	-4.90655	5.33e-67	1.29e-64	ENSG00000259237	lincRNA
LINC00974	-4.98753	5.02e-91	2.51e-88	ENSG00000226629	lincRNA
AC087379.1	-5.01332	2.03e-114	2.18e-111	ENSG00000254645	lincRNA
CDKN2B-AS1	-5.21868	1.01e-139	3.81e-136	ENSG00000240498	antisense
AL772337.1	-5.69559	5.84e-120	8.76e-117	ENSG00000214888	antisense
AL121974.1	-5.98494	1.86e-42	1.11e-40	ENSG00000235122	antisense
AC115619.1	-6.74962	5.73e-48	4.52e-46	ENSG00000261012	lincRNA
DElncRNA differentially expressed lncRNA, LogFC Logfold-change, FDR false discovery rate
