# Supplementary material for: Integrative analysis and validation of dysregulated long non‐coding RNAs in colon cancer
Source: J Cell Mol Med. 2020 Jan 20;24(4):2610–21. doi: 10.1111/jcmm.14974 (PMC7028851; doi:10.1111/jcmm.14974)
Supplement: Supplementary file 6 [file JCMM-24-2610-s006.xlsx]

## Sheet: gene_expression
Gene Name	TPM (A90)	FPKM (A90)	TPM (B17)	FPKM (B17)	TPM (B18)	FPKM (B18)	TPM (B20)	FPKM (B20)	TPM (B26)	FPKM (B26)	TPM (B33)	FPKM (B33)	TPM (B41)	FPKM (B41)	TPM (B50)	FPKM (B50)	TPM (B53)	FPKM (B53)	TPM (B55)	FPKM (B55)	TPM (B62)	FPKM (B62)	TPM (B75)	FPKM (B75)	TPM (B80)	FPKM (B80)	TPM (C17)	FPKM (C17)	TPM (C62)	FPKM (C62)	TPM (D28)	FPKM (D28)	TPM (D52)	FPKM (D52)	TPM (D65)	FPKM (D65)	TPM (D70)	FPKM (D70)	TPM (D80)	FPKM (D80)
AC073488.4	0	0	0	0	0	0	0	0	0	0	0	0	0	0	0	0	0	0	0	0	0	0	0	0	0	0	0	0	0	0	0	0	0	0	0	0	0	0	0	0
AC119427.1	16.9462	7.07131	6.64975	3.8508	12.541	5.91491	7.93094	3.83369	8.79888	4.20707	4.35349	2.26973	6.32575	3.35285	1.54279	0.969827	5.4641	2.84734	8.47524	3.96231	8.37072	3.65029	4.07146	2.03726	7.62082	3.6174	1.99094	1.15813	4.7652	3.0426	6.55648	4.31162	14.188	7.02404	11.4279	5.92544	18.5469	8.30272	4.60514	2.27368
LCE2D	0	0	0	0	0	0	0	0	0	0	0	0	0	0	0	0	0	0	0	0	0	0	0	0	0	0	0	0	0	0	0	0	0	0	0	0	0	0	0	0
MIR543	0	0	0	0	0	0	0	0	0	0	0	0	0	0	0.963661	0.605776	0	0	0	0	0	0	0	0	0	0	0	0	0	0	0	0	0.4504	0.22298	0	0	0	0	0	0
MADD	40.0202	16.6996	20.9986	12.1601	21.33	10.0602	20.3133	9.81911	25.3652	12.128	15.9043	8.29183	21.5686	11.4321	8.1135	5.10031	24.7111	12.877	27.0509	12.6467	26.2548	11.4492	20.8758	10.4458	33.6635	15.9792	6.40331	3.72482	15.1147	9.65083	36.0885	23.7322	39.2336	19.4234	44.3201	22.9804	72.4637	32.4392	44.9896	22.2126
MAST2	45.1334	18.8333	51.6151	29.8897	24.7026	11.6509	31.7877	15.3657	46.2665	22.1217	20.1132	10.4861	31.384	16.6345	31.3363	19.6986	35.3358	18.4135	43.6282	20.3969	66.4163	28.9627	32.4973	16.2609	25.9057	12.2968	25.5083	14.8382	34.2008	21.8374	66.2463	43.5644	25.1304	12.4413	55.7756	28.9201	48.1361	21.5487	43.2056	21.3318
AL009050.1	0	0	0	0	0	0	0	0	0	0	0	0	0	0	0	0	0	0	0	0	0	0	0	0	0	0	0	0	0	0	0	0	0	0	0	0	0	0	0	0
TRBJ2-5	0.783215	0.32682	0	0	1.1657	0.549797	0	0	0	0	0	0	0	0	1.25679	0.790044	0	0	0.029088	0.013599	0.840158	0.366375	0.794014	0.397305	0.288557	0.136971	0.892711	0.519292	0.843774	0.538753	1.92573	1.26638	0	0	0	0	0	0	0	0
TRBJ2-4	1.7779	0.741882	0	0	2.43563	1.14875	0	0	0.157319	0.07522	0.414076	0.215882	0.222756	0.118068	1.19486	0.75111	0.565329	0.294594	0.646832	0.302405	1.264	0.551203	0.821804	0.411211	2.22766	1.05741	1.75992	1.02375	2.95321	1.88564	0.331178	0.217787	0	0	0	0	0	0	0	0
LINC01021	0	0	3.80917	2.20585	0	0	0	0	0	0	1.07293	0.559378	0	0	0.087504	0.055007	0.211955	0.11045	0	0	0	0	0.073976	0.037016	0	0	0	0	0	0	0	0	3.00441	1.4874	0.072847	0.037772	0.595843	0.266736	17.4321	8.60669
TRBJ2-3	2.11788	0.883749	0	0	3.9743	1.87446	1.16809	0.564636	1.10215	0.526981	0.636355	0.331769	0.646391	0.342608	0.974381	0.612515	3.20892	1.67217	0.793309	0.370885	1.15877	0.505314	2.17544	1.08854	0.842116	0.39973	2.3476	1.3656	3.35787	2.14402	0	0	0	0	0	0	0	0	0	0
TRBJ2-2P	3.07327	1.28242	0	0	6.35025	2.99506	0	0	0.85265	0.407684	0.735547	0.383483	0.839876	0.445162	1.26936	0.797943	0.678533	0.353584	1.02082	0.477248	1.48232	0.646408	1.08745	0.544136	1.36124	0.646144	1.95177	1.13535	4.42675	2.8265	0	0	0	0	0	0	0	0	1.67569	0.827335
TRBJ2-2	0	0	0	0	1.48436	0.700088	0	0	0.301707	0.144257	0	0	0	0	0.322599	0.202792	0	0	0.223166	0.104334	0	0	0.397007	0.198653	1.26739	0.601596	0.25506	0.148369	0	0	0	0	0	0	0	0	0.949921	0.425243	0.076001	0.037524
TRBJ2-1	1.04909	0.437763	0	0	1.17393	0.553678	0.239223	0.115637	0	0	0.663434	0.345887	0	0	0.600034	0.377193	0	0	0	0	0.06019	0.026248	0.656394	0.328444	0	0	0.25506	0.148369	1.30828	0.835344	0	0	0	0	0	0	1.15348	0.516366	0	0
ZNF32	28.0642	11.7106	13.5852	7.86702	22.6917	10.7024	33.4308	16.1599	56.483	27.0066	63.7637	33.2437	24.1138	12.7811	58.7531	36.9333	33.3821	17.3954	43.3923	20.2866	41.3063	18.0128	45.6092	22.8217	28.632	13.5909	29.2573	17.019	14.1157	9.01291	14.3224	9.41861	18.3671	9.09304	25.0833	13.0059	24.9589	11.1731	12.0087	5.92905
AC092506.1	0	0	0	0	0.1359	0.064097	0	0	0.000704	0.000336	0	0	0	0	0	0	0	0	0.024737	0.011565	0	0	0	0	0	0	0	0	0.091308	0.058301	0	0	0	0	0	0	0.076053	0.034046	0.01645	0.008122
GAN	6.18628	2.58141	1.79555	1.03978	2.13733	1.00806	2.79761	1.35232	3.59692	1.71982	1.6581	0.864466	1.91689	1.01602	1.01761	0.639686	2.58245	1.34571	3.97299	1.85744	5.72531	2.49668	1.71238	0.856832	4.74807	2.25379	0.380612	0.221403	1.5457	0.986939	9.02765	5.9367	13.8417	6.85261	33.3909	17.3135	11.0014	4.9249	12.5445	6.19357
LDB2	5.44632	2.27264	1.01728	0.589099	6.0216	2.84005	3.56609	1.72379	2.14538	1.02578	0.84417	0.440115	0.857191	0.454339	4.04426	2.5423	2.28886	1.19273	6.96551	3.25649	4.01898	1.75259	1.8073	0.90433	9.39571	4.4599	2.01774	1.17372	2.78164	1.77609	3.02079	1.98651	15.8253	7.83466	7.62227	3.95221	24.7227	11.0674	3.64891	1.80157
NBPF7	0.757804	0.316217	0	0	0	0	0.063356	0.030625	0.234596	0.112169	0.020433	0.010653	0	0	0	0	0	0	0	0	0	0	0	0	0	0	0.0382	0.022221	0	0	0	0	0	0	0	0	0	0	0.971945	0.479876
AC091230.1	0.021935	0.009153	0	0	0.015363	0.007246	0.026799	0.012954	0.033798	0.01616	0.01858	0.009687	0.077981	0.041333	0	0	0	0	0.052197	0.024403	0	0	0.041026	0.020529	0	0	0.014286	0.00831	0	0	0	0	0	0	0	0	0	0	0	0
LINC01356	4.32017	1.80272	5.08237	2.94314	1.50533	0.709982	0.773861	0.374072	6.9542	3.32506	5.83203	3.04057	5.5781	2.95657	1.01378	0.63728	1.91665	0.99877	1.36343	0.637423	5.68793	2.48039	3.8992	1.95107	3.73067	1.77085	0.243188	0.141463	0.293077	0.187131	0.539601	0.354848	0.920569	0.455747	2.03115	1.05317	0.292185	0.1308	1.56498	0.772675
KRT18P57	0.044657	0.018634	0.155635	0.090127	0.16481	0.077732	0.228922	0.110657	0.000938	0.000449	0.238074	0.124122	0.084572	0.044826	0	0	0	0	0.223189	0.104345	0.047999	0.020931	0.01185	0.005929	0.138	0.065505	0.001902	0.001106	0	0	2.0926	1.37612	2.37934	1.17794	1.98209	1.02773	7.92301	3.54683	3.44626	1.70151
PRSS46	0	0	0	0	0.167586	0.079041	0	0	0	0	0	0	0	0	0	0	0	0	0	0	0.122228	0.053301	0	0	0	0	0	0	0	0	0	0	0	0	0	0	0	0	0	0
AC245297.1	0.405459	0.16919	0.355045	0.205603	1.2086	0.570029	1.93353	0.934639	0.652275	0.311877	1.02294	0.533316	0.547384	0.290131	2.15464	1.35445	0.22488	0.117185	2.09904	0.981335	2.33522	1.01834	1.16048	0.580678	1.17955	0.559903	2.5204	1.46612	0.95074	0.607052	2.21149	1.4543	3.49082	1.7282	3.27039	1.69572	14.2009	6.35718	4.67554	2.30844
AC233266.2	0.222504	0.092847	0	0	1.78959	0.844051	0.433139	0.209372	0	0	0.188476	0.098263	0	0	0.40997	0.257715	0.008782	0.004576	0	0	0	0	1.00192	0.501335	0.578754	0.274719	0.441404	0.256766	0.159806	0.102037	0	0	0	0	0	0	0.325507	0.145717	0.634732	0.313384
AC005288.1	20.7238	8.64763	8.66475	5.01766	14.3303	6.75882	43.7447	21.1455	9.35222	4.47164	3.3515	1.74733	10.8501	5.75089	1.06853	0.671697	13.2529	6.90608	23.2137	10.8528	20.545	8.95923	9.56925	4.78822	20.2104	9.59336	2.08584	1.21334	3.38324	2.16021	7.3174	4.81201	26.8548	13.295	14.6053	7.57296	15.6995	7.02808	16.0504	7.92452
HIST1H1E	17.1175	7.1428	2.84302	1.64636	5.14117	2.4248	3.9237	1.89665	20.955	10.0194	9.57668	4.99288	2.8597	1.51573	4.38418	2.75598	10.3539	5.39545	7.01719	3.28065	4.50284	1.96359	11.221	5.61471	4.22005	2.00315	7.2655	4.22636	13.4403	8.5817	366.177	240.803	184.77	91.4745	212.293	110.076	72.7355	32.5609	250.729	123.792
OSBPL9P3	0	0	0	0	0	0	0	0	0	0	0	0	0	0	0	0	0	0	0	0	0	0	0	0	0.009457	0.004489	0	0	0	0	0	0	0	0	0	0	0	0	0	0
MIR3196	0	0	0	0	0	0	0	0	0	0	0	0	0	0	0	0	0	0	0	0	0	0	0.170589	0.085359	0	0	0	0	0	0	0	0	0	0	0	0	0	0	0	0
AC021506.1	0	0	0	0	0	0	0	0	0	0	0	0	0	0	0	0	0	0	0	0	0	0	0	0	0	0	0	0	0	0	0	0	0	0	0	0	0	0	0	0
MIR2392	0	0	0	0	0	0	0	0	0	0	0	0	0	0	0	0	0	0	0	0	0	0	0	0	0	0	0	0	0	0	0	0	0	0	0	0	0	0	0	0
AC233702.8	0.121743	0.050801	0	0	0	0	0	0	0	0	0	0	0	0	0	0	0	0	0	0	0	0	0	0	0	0	0	0	0	0	0	0	0	0	0.16531	0.085715	0.891943	0.399288	0.258374	0.127566
RN7SL220P	0.396829	0.165589	0.966082	0.559448	0	0	0	0	0	0	0	0	0	0	0	0	0.015852	0.008261	0	0	0	0	0.192548	0.096347	0.039436	0.018719	0	0	0.255007	0.162823	5.67448	3.73161	5.03959	2.49495	4.80385	2.49084	8.06471	3.61026	7.52013	3.71289
PDHB	62.3957	26.0365	28.058	16.2481	65.3659	30.8295	39.1882	18.9429	86.5425	41.3792	55.4315	28.8997	55.2169	29.2667	25.58	16.0801	41.6148	21.6855	57.4546	26.8609	60.3427	26.3142	44.1587	22.096	37.8173	17.9509	39.2369	22.8242	31.4141	20.058	13.9404	9.16737	35.3591	17.5052	38.1356	19.7736	51.1743	22.9087	28.0905	13.8691
AC129507.3	1.91843	0.800521	0.343789	0.199084	0.769975	0.363155	1.20031	0.58021	0.717256	0.342947	0	0	0	0	0	0	0.423877	0.220883	1.14466	0.535148	0.44352	0.19341	0.420271	0.210293	1.36677	0.648771	0	0	0.818513	0.522624	0.516059	0.339367	0.918358	0.454652	1.32116	0.68503	2.56257	1.14717	1.13454	0.560151
PFDN6	41.11	17.1544	53.1873	30.8002	39.0303	18.4084	72.4165	35.005	144.921	69.292	137.909	71.9002	40.7123	21.5788	44.3978	27.9093	57.7885	30.1137	86.6303	40.5011	63.7489	27.7995	90.0921	45.0799	71.3056	33.8469	74.0168	43.0558	21.0834	13.4619	13.6251	8.96006	19.7539	9.77957	19.6367	10.1818	18.5637	8.31026	13.4672	6.6491
AC004232.1	0.039329	0.016411	0.023671	0.013708	0.010667	0.005031	0.01232	0.005955	0.045788	0.021893	0.065386	0.03409	0.004856	0.002574	0.059324	0.037292	0.021666	0.01129	0.085278	0.039869	0.053147	0.023176	0.007485	0.003745	0.003392	0.00161	0.040328	0.023459	0.01991	0.012713	1.33925	0.880708	0.994006	0.492103	0.359885	0.186603	0.110328	0.04939	0.054591	0.026953
ZBTB45P1	9.27005	3.86821	1.84025	1.06567	4.2664	2.01222	3.81142	1.84238	5.74006	2.74453	1.27833	0.666469	2.99856	1.58933	0.115963	0.072897	5.14681	2.682	8.82098	4.12395	12.5084	5.45464	3.28977	1.64612	9.36754	4.44653	0.724806	0.421621	1.03447	0.660516	6.56282	4.31579	3.94264	1.95189	4.63882	2.40527	3.87028	1.73257	3.63642	1.7954
KLF9	19.4875	8.13173	1.87035	1.0831	9.06814	4.27694	10.6118	5.1296	8.06738	3.85731	5.35224	2.79043	5.20094	2.75667	7.52868	4.73268	7.7161	4.02087	5.21065	2.43607	11.6892	5.09741	5.04728	2.52554	7.56355	3.59022	6.15639	3.58119	7.63168	4.87286	3.56344	2.34336	16.1361	7.98853	16.6171	8.61613	51.2797	22.9559	2.96843	1.46559
DPY19L2P5	0	0	0	0	0	0	0	0	0	0	0	0	0	0	0	0	0	0	0	0	0	0	0	0	0	0	0	0	0	0	0	0	0.161998	0.080201	0	0	0	0	0	0
OR52K3P	0.29817	0.124421	0	0	0.709122	0.334453	0.141555	0.068426	0.130857	0.062568	0	0	0.332186	0.176069	4.14076	2.60296	0.377296	0.196609	0.197864	0.092505	0.371695	0.162088	0.347328	0.173795	0.465731	0.22107	0.196637	0.114384	0.158077	0.100933	0	0	0	0	0	0	0.904394	0.404862	0.225084	0.11113
AL157373.1	0	0	0	0	0	0	0	0	0	0	0	0	0	0	0	0	0	0	0	0	0	0	0	0	0	0	0	0	0	0	0	0	0	0	0	0	0	0	0	0
KRT8P15	0.323866	0.135143	0	0	0.033269	0.015691	0	0	0.108332	0.051797	0	0	0.09547	0.050602	0	0	0	0	0.128592	0.060119	0.18501	0.080679	0.065803	0.032926	0.237647	0.112805	0.052383	0.030471	0.232605	0.148519	0.926368	0.609191	0.61124	0.302607	0.090047	0.04669	0.535797	0.239856	0.461941	0.228073
LINC01076	0	0	0	0	0	0	0	0	0	0	0	0	0	0	0	0	0	0	0	0	0	0	0	0	0	0	0	0	0	0	0	0	0	0	0	0	0	0	0	0
AL162457.2	0	0	0	0	0	0	0.077103	0.03727	0	0	0	0	0	0	0.81631	0.513148	0	0	0	0	0.118197	0.051543	0	0	0	0	0	0	0	0	0	0	0	0	0	0	0.224663	0.100573	0	0
AC092484.1	0	0	0	0	0	0	0	0	0	0	0	0	0	0	0.116182	0.073034	0	0	0.542437	0.253598	0	0	0.128368	0.064232	0	0	0.340856	0.198277	0	0	0	0	0	0	0.042483	0.022028	0.452698	0.202655	0	0
AL358794.1	0.997006	0.416031	0.418731	0.242483	0	0	0	0	0.32388	0.154859	0.197637	0.10304	0.235953	0.125063	0	0	0.736456	0.383768	0.168956	0.07899	0.083413	0.036375	0.500687	0.250532	0.265836	0.126186	0.005088	0.00296	0.011811	0.007542	3.13205	2.05967	1.00135	0.495737	3.94831	2.04723	6.60145	2.95521	2.38086	1.1755
AL121787.1	0	0	0	0	0	0	0	0	0	0	0	0	0	0	0	0	0	0	0	0	0	0	0.076068	0.038063	0	0	0	0	0	0	0.163663	0.107627	0	0	0	0	0	0	0.382578	0.188889
AL033380.1	0	0	0	0	0	0	0	0	0	0	0	0	0	0	0	0	0	0	0	0	0	0	0	0	0	0	0	0	0	0	0.182967	0.120322	0.365665	0.18103	0	0	0.590364	0.264283	0	0
MRPL49	25.4379	10.6147	7.46323	4.32187	20.8105	9.81516	23.1817	11.2057	48.5852	23.2304	21.3073	11.1088	18.9626	10.0508	16.3467	10.2758	13.297	6.92909	31.4836	14.7191	26.9442	11.7498	12.0015	6.00525	25.6038	12.1534	7.11969	4.14154	8.9054	5.68614	26.9352	17.7129	14.3247	7.09174	37.1406	19.2577	16.3296	7.31012	18.826	9.29491
CYP2D8P	0.784273	0.327262	0.870907	0.504333	1.3636	0.643135	0.666426	0.32214	1.31486	0.628684	0.386707	0.201612	1.53129	0.811633	0.961676	0.604528	0.479278	0.249752	1.18914	0.555944	2.64708	1.15434	0.733	0.366776	1.05432	0.500458	0.563536	0.327811	0.653607	0.417331	2.57936	1.69622	1.10603	0.547563	0.689299	0.357407	1.43325	0.641608	1.29636	0.640048
Y_RNA	0	0	0	0	0	0	0	0	0	0	0	0	0	0	0	0	0	0	0	0	0	0	0	0	0	0	0	0	0	0	0	0	0	0	0	0	0	0	0	0
AC140481.1	0	0	0	0	0	0	0	0	0	0	0	0	0	0	0	0	0	0	0	0	0	0	0	0	0	0	0	0	0	0	0	0	0.665085	0.329264	0	0	0	0	0	0
CDC42EP2	24.6877	10.3017	6.82676	3.9533	11.7253	5.53017	16.3911	7.92317	13.5858	6.49586	31.7388	16.5472	26.7714	14.1897	14.9627	9.40582	20.8572	10.8687	11.259	5.26375	20.2224	8.81857	12.9027	6.45619	10.7158	5.08653	40.9502	23.8209	9.3805	5.98949	10.562	6.94568	9.36636	4.63701	12.3767	6.41744	22.8403	10.2247	11.6945	5.77389
AC245369.8	0	0	0	0	0	0	0	0	0	0	0	0	0	0	0	0	0	0	0	0	0	0	0	0	0	0	0	0	0.002849	0.001819	0	0	0	0	0	0	0.007728	0.003459	0	0
RNU1-82P	0	0	0	0	0	0	0	0	0	0	0	0	0	0	0	0	0	0	0	0	0	0	0	0	0	0	0	0	0	0	0	0	0	0	0	0	0	0	0	0
FAM133CP	0	0	0	0	0.159154	0.075064	0.172961	0.083607	0	0	0	0	0	0	0	0	0	0	0.00773	0.003614	0.060703	0.026471	0	0	0.253103	0.120141	0	0	0.015981	0.010204	0.547082	0.359768	1.32022	0.653604	0.666281	0.345472	1.49509	0.669296	0.066647	0.032905
MIR4251	0	0	0	0	0.79587	0.375368	0	0	0	0	0	0	0	0	0	0	0	0	0	0	0	0	0	0	0	0	0	0	0	0	0	0	0	0	0	0	0	0	0	0
U6	0	0	0	0	0	0	0	0	0	0	0	0	0	0	0	0	0.092886	0.048403	0	0	0.401269	0.174985	0.397007	0.198653	0	0	0	0	0	0	2.96883	1.95234	2.27916	1.12835	2.50427	1.29849	4.64995	2.0816	4.92234	2.4303
AL669831.7	0.037917	0.015822	0.023798	0.013781	0.058282	0.027488	0.061678	0.029814	0.133777	0.063964	0	0	0.160597	0.085122	0	0	0.160438	0.083604	0.080548	0.037658	0.028153	0.012277	0.005845	0.002925	0.044446	0.021097	0	0	0.007978	0.005094	0.536679	0.352927	0.081519	0.040358	0.165762	0.085949	1.09631	0.490775	0.451901	0.223116
AC100810.6	0	0	0	0	0	0	0	0	0	0	0	0	0	0	0	0	0	0	0	0	0	0	0	0	0	0	0	0	0	0	0	0	0	0	0	0	0	0	0.491928	0.242878
AL160035.1	1.03022	0.42989	0.138486	0.080196	0.196836	0.092836	0.415935	0.201056	0	0	0	0	0	0	0	0	0.372966	0.194353	0.429116	0.200619	0	0	0.425095	0.212707	1.01313	0.480904	0	0	0.146488	0.093533	0	0	0	0	0	0	0	0	0	0
MTND5P42	0	0	0	0	0	0	0	0	0	0	0	0	0	0	0	0	0	0	0	0	0	0	0	0	0	0	0	0	0	0	0	0	0	0	0.262365	0.136038	0	0	0.336485	0.166132
EDDM3A	0	0	0	0	0	0	0	0	0	0	0	0	0	0	0	0	0	0	0	0	0	0	0.064241	0.032144	0	0	0	0	0	0	0	0	0	0	0	0	0	0	0	0
UGT2B29P	0	0	0	0	0	0	0	0	0	0	0	0	0	0	0	0	0	0	0	0	0	0	0	0	0	0	0	0	0	0	0	0	0	0	0	0	0	0	0	0
BMP1	25.1797	10.507	16.2862	9.43117	17.9724	8.47658	24.1248	11.6616	17.658	8.44293	13.6595	7.12148	16.6333	8.81617	25.2	15.8412	16.6567	8.67982	31.2753	14.6217	25.8678	11.2804	17.2023	8.60762	29.5062	14.0058	12.6538	7.36074	14.795	9.44666	24.4251	16.0623	27.4571	13.5932	20.9879	10.8824	32.2987	14.4589	14.0285	6.92626
AC109454.3	0	0	0	0	0	0	0	0	0	0	0	0	0	0	0.144663	0.090938	0	0	0	0	0	0	0.233813	0.116994	0	0	0	0	0	0	0	0	0	0	0.047868	0.02482	0	0	0	0
ATP6V1E2	9.50283	3.96535	4.82259	2.79271	5.41623	2.55453	3.22186	1.55739	1.1182	0.534651	3.39101	1.76793	4.71613	2.4997	1.40219	0.881441	6.67852	3.48018	4.46335	2.08669	4.3094	1.87924	4.94976	2.47674	4.30507	2.04351	2.56092	1.48969	0.461443	0.294634	2.82897	1.86037	4.36625	2.1616	5.71461	2.96307	3.20398	1.4343	4.89472	2.41665
RPL38P4	0	0	0	0	0.055113	0.025994	0	0	0	0	0	0	0	0	0	0	0	0	0	0	0	0	0	0	0	0	0	0	0	0	0	0	0	0	0	0	0	0	0	0
KNOP1P5	0	0	0	0	0	0	0	0	0	0	0	0	0	0	0	0	0	0	0	0	0	0	0	0	0	0	0	0	0	0	0	0	0	0	0	0	0	0	0	0
KLHL17	31.5454	13.1633	16.1986	9.38045	8.7614	4.13227	11.0092	5.32166	27.596	13.1947	13.7881	7.18856	11.0103	5.83583	10.096	6.34656	19.14	9.97389	12.6081	5.89447	35.0446	15.2822	15.1123	7.56184	19.0153	9.02608	5.64466	3.28351	3.19009	2.03689	9.76497	6.42156	3.25032	1.60914	5.20163	2.69709	7.29005	3.26347	4.29979	2.12292
RNU6-849P	0	0	0	0	0	0	0	0	0	0	0	0	0	0	0	0	0	0	0	0	0	0	0	0	0	0	0	0	0	0	0	0	0	0	0	0	0	0	0	0
MIR512-1	0	0	0	0	0	0	0	0	0	0	0	0	0	0	0	0	0	0	0	0	0	0	0	0	0	0	0	0	0	0	0	0	0	0	0	0	0	0	0	0
AC098591.2	0.269774	0.112571	0.067107	0.038861	0.5059	0.238605	0.267702	0.129403	0	0	0	0	0.342164	0.181358	0	0	0.017457	0.009097	0.40427	0.189003	0.171973	0.074994	0.119207	0.059648	0.023359	0.011088	0.582185	0.338659	0.267865	0.171033	1.17378	0.77189	15.4554	7.65152	7.99294	4.1444	18.6039	8.32825	8.038	3.96858
NTAN1P2	1.07194	0.447301	0.425888	0.246627	0.728236	0.343468	1.04189	0.503634	0.315942	0.151064	0.184375	0.096125	0.366538	0.194277	0.425078	0.267212	0.57668	0.300509	0.712766	0.33323	1.39224	0.607127	0.31753	0.158884	0.741654	0.352044	0.369702	0.215056	0.067322	0.042986	0.605619	0.398262	3.88489	1.9233	4.63279	2.40214	2.24866	1.00664	4.18685	2.06716
DBET	0	0	0.001186	0.000687	0	0	0	0	0	0	0	0	0	0	0	0	0	0	0.002682	0.001254	0	0	0	0	0	0	0.002199	0.001279	0	0	0	0	0	0	0	0	0	0	0	0
AL139094.1	0.143062	0.059697	0.084155	0.048733	0	0	0.23439	0.113301	0.426403	0.203879	0.167534	0.087345	0.261336	0.138516	0	0	0	0	0.171194	0.080036	0.297236	0.129618	0.30611	0.15317	0.483844	0.229668	0.230155	0.133882	0	0	0.161558	0.106243	0.592472	0.293316	0.765836	0.397092	0.288369	0.129092	0.288215	0.1423
WDR64	0	0	0	0	0.105542	0.049778	0	0	0	0	0	0	0	0	0.022141	0.013918	0	0	0.021344	0.009978	0	0	0	0	0.019739	0.009369	0.122424	0.071215	0.057783	0.036895	0	0	0	0	0	0	0.079168	0.03544	0.055549	0.027426
AC004492.1	3.28222	1.36961	2.15797	1.24966	1.95473	0.921937	0.73121	0.353455	1.43006	0.683764	1.82802	0.953053	0.284262	0.150668	3.11512	1.95823	0.830015	0.432521	3.30088	1.54322	0.845261	0.368601	0.495991	0.248182	2.50563	1.18935	2.1247	1.23594	0.521199	0.332788	8.94089	5.87964	7.20999	3.56945	11.005	5.70616	13.2875	5.9483	7.01818	3.46507
KIF26B	0.572755	0.239	0.514812	0.298122	2.37637	1.1208	0.928639	0.448889	0.258184	0.123447	0.152837	0.079683	0.179458	0.095119	0.687521	0.432189	0.082522	0.043002	0.531912	0.248678	1.13786	0.496194	0.095761	0.047917	0.736971	0.349821	0.515432	0.299828	0.057741	0.036868	3.0793	2.02498	13.39	6.62902	5.71111	2.96126	10.811	4.83968	4.74691	2.34368
AC018553.2	0	0	0	0	0	0	0.185595	0.089714	0.119658	0.057213	0	0	0	0	0	0	0	0	0	0	0	0	0.042555	0.021293	0	0	0.229406	0.133446	0	0	0	0	0	0	0.525988	0.272729	0	0	0	0
MIR6715B	0	0	0	0	0	0	0	0	0	0	0	0	0	0	0	0	0	0	0	0	0	0	0	0	0	0	0	0	0	0	0	0	0	0	0	0	0	0	0.094303	0.04656
2019-09-05	4.57348	1.90842	0.489149	0.283261	6.88	3.24491	4.67025	2.25752	4.45796	2.13151	3.18123	1.65856	2.1229	1.12521	9.17154	5.76541	5.82943	3.03772	9.67024	4.52099	15.3959	6.71385	2.6555	1.32875	8.42288	3.99812	3.02329	1.75865	2.92513	1.86771	7.00993	4.60981	5.05107	2.50064	2.18055	1.13063	9.6145	4.30404	0.701958	0.346576
LGI3	0	0	0	0	0.05585	0.026341	0.032474	0.015697	0	0	0.04503	0.023477	0	0	0.323684	0.203474	0	0	0.160625	0.075095	0.02719	0.011857	0.011138	0.005573	0	0	0.103582	0.060254	0.287939	0.183851	0	0	0.041833	0.02071	0	0	0	0	0	0
MYOCOS	0	0	0.076774	0.044459	0.039183	0.018481	0	0	0	0	0.102701	0.053544	0	0	0	0	0	0	0	0	0	0	0.132763	0.066431	0.307372	0.145901	0	0	0	0	0	0	0	0	0.124436	0.064521	0	0	0	0
MIR548AH	0	0	0	0	0	0	0	0	0	0	0	0	0	0	0	0	0	0	1.55489	0.726934	0.034319	0.014966	0	0	0	0	0	0	0	0	0	0	0	0	0	0	1.15348	0.516366	0	0
AC135068.12	0	0	0	0	0	0	0	0	0	0	0	0	0	0	0	0	0	0	0	0	0	0	0	0	0	0	0	0	0	0	0	0	0	0	0	0	0	0	0	0
AC083841.4	0	0	0	0	0	0	0	0	0	0	0	0	0	0	0	0	0	0	0	0	0	0	0	0	0	0	0	0	0	0	0	0	0	0	0	0	0	0	0.271156	0.133877
EIF4ENIF1	23.0004	9.59763	8.66016	5.01501	19.9625	9.4152	12.3357	5.96289	11.5512	5.52306	8.33372	4.34485	11.093	5.87965	2.84694	1.78964	10.0798	5.25259	19.9718	9.33713	18.9749	8.27457	15.4025	7.70706	15.5392	7.37606	8.12115	4.72409	8.10362	5.1742	16.9307	11.1338	33.891	16.7784	27.8874	14.4598	34.1633	15.2936	28.7145	14.1771
AC013268.6	0	0	0.021544	0.012476	0.497945	0.234853	0.07696	0.037201	0.227166	0.108616	0	0	0	0	1.334	0.838578	0	0	0.026917	0.012584	0.551407	0.240457	0.017834	0.008924	0.050661	0.024048	0	0	0	0	0	0	0	0	0	0	0.002849	0.001275	0	0
AC025171.5	0.255396	0.106572	0.346818	0.200839	0.530082	0.25001	0.701288	0.338991	0.787062	0.376323	0	0	0.419938	0.222581	0.712874	0.448126	0.194495	0.101352	0.212276	0.099242	0.422423	0.18421	0.464973	0.232661	0.794787	0.377265	1.34267	0.781035	0.183429	0.11712	0.418637	0.275301	0.226437	0.112102	0.965732	0.50074	0.065196	0.029186	0.349102	0.172361
TRIM46	1.67777	0.7001	0.021757	0.012599	1.18444	0.558634	0.600776	0.290405	0.886042	0.423649	0.711211	0.370795	0.296395	0.157099	1.20765	0.75915	0.614872	0.32041	0.808385	0.377933	1.77887	0.775728	0.471401	0.235878	2.82409	1.34052	0.824996	0.479902	0.404119	0.258032	0.919242	0.604505	0.337903	0.167286	1.65837	0.859876	1.00988	0.452084	0.627846	0.309985
KRTCAP2	142.403	59.4221	122.506	70.9418	231.872	109.361	122.329	59.132	140.891	67.3652	255.876	133.403	146.592	77.6987	216.462	136.072	139.422	72.6529	135.75	63.4654	113.107	49.3236	137.276	68.6895	104.106	49.4163	235.44	136.956	185.665	118.548	100.636	66.1797	67.0948	33.2167	80.0734	41.5187	103.845	46.4874	118.709	58.6098
CXCR1	1.11626	0.465795	0.032061	0.018566	0.259621	0.122449	1.28438	0.62085	0.145397	0.069519	0.079996	0.041707	0	0	0.258416	0.162446	0.537484	0.280083	0.149989	0.070122	1.47436	0.642936	2.76357	1.38282	1.73181	0.822044	1.46342	0.851274	0.033801	0.021582	0.22085	0.145233	1.0236	0.506753	0.750968	0.389383	5.60789	2.51044	1.19054	0.587802
ARPC2	297.182	124.008	139.213	80.6165	245.09	115.595	211.208	102.095	329.684	157.634	165.99	86.54	148.411	78.6627	182.823	114.926	190.084	99.0531	216.252	101.101	252.195	109.977	256.645	128.419	275.587	130.814	204.651	119.046	147.202	93.989	122.27	80.406	236.793	117.229	256.569	133.033	351.894	157.529	224.648	110.915
TSACC	2.39112	0.997769	1.22246	0.707914	2.95406	1.39327	1.77917	0.860023	1.86741	0.892877	2.09432	1.09189	0.181508	0.096205	0.322412	0.202675	1.60534	0.836544	0.585111	0.273549	2.27465	0.991925	2.08728	1.04442	2.55798	1.21421	1.11318	0.647537	0.139927	0.089344	0.633682	0.416717	4.35511	2.15609	4.10408	2.128	4.08682	1.82951	1.38984	0.686204
CCT3	360.702	150.514	155.571	90.0896	432.59	204.029	242.511	117.226	340.73	162.915	370.719	193.277	244.903	129.807	68.1712	42.8538	230.648	120.191	246.777	115.372	381.382	166.313	309.094	154.663	278.911	132.392	207.937	120.958	96.5533	61.6497	179.91	118.311	316.875	156.876	205.689	106.652	258.492	115.717	180.301	89.0197
MIR3976	0	0	0	0	0	0	0	0	0	0	0	0	0	0	0	0	0	0	0	0	0	0	0	0	0	0	0	0	0	0	0	0	0	0	0	0	0	0	0	0
NFIA	9.99561	4.17097	3.89134	2.25344	10.1689	4.79609	4.15212	2.00707	7.02048	3.35675	4.58996	2.39301	8.68599	4.60386	4.25856	2.67701	4.96537	2.58746	5.26545	2.46168	11.2814	4.91956	5.32475	2.66438	4.41861	2.0974	4.87547	2.83607	4.98476	3.18279	19.1633	12.602	23.2761	11.5233	22.8431	11.8443	34.0996	15.2651	40.7296	20.1093
C1orf87	0	0	0	0	0	0	0.052964	0.025602	0	0	0	0	0	0	0	0	0	0	0.081358	0.038036	0	0	0	0	0	0	0.18928	0.110105	0	0	0	0	0	0	0	0	0	0	0	0
AC005332.5	0.402206	0.167833	0.478792	0.277263	0.365898	0.172574	0.121783	0.058868	0	0	0.136369	0.071097	0.21439	0.113634	0.04266	0.026817	0.091543	0.047703	0.191657	0.089603	0.139874	0.060996	0.076436	0.038247	0.16311	0.077424	0	0	0.057813	0.036914	0.065752	0.043239	0.182009	0.090107	0.023425	0.012146	1.00766	0.451091	0.343864	0.169775
CCDC27	0	0	0	0	0.020997	0.009903	0	0	0	0	0	0	0	0	0.034343	0.021589	0	0	0	0	0	0	0	0	0.061963	0.029412	0	0	0	0	0	0	0	0	0	0	0.075431	0.033767	0	0
MEGF6	14.7233	6.14376	17.7112	10.2564	8.10555	3.82294	8.76509	4.2369	9.68187	4.62926	1.63194	0.850828	3.33022	1.76513	19.6483	12.3513	8.99134	4.68539	3.35558	1.56879	8.4246	3.67379	2.99074	1.49649	27.7689	13.1812	7.75882	4.51332	1.45274	0.927578	17.6161	11.5846	4.22129	2.08984	15.5775	8.07705	9.91715	4.43952	11.4604	5.65832
AC006305.3	0	0	0	0	0	0	0	0	0	0	0	0	0	0	0	0	0	0	0	0	0	0	0	0	0	0	0	0	0	0	0	0	0	0	0	0	0	0	0	0
AC020934.2	0.43607	0.181963	0	0	0	0	0	0	0	0	0.139353	0.072653	0	0	0	0	0	0	0.185589	0.086766	0	0	0	0	0.369958	0.175609	0	0	0	0	0	0	0	0	0	0	0.131273	0.058766	0.539549	0.26639
AL121989.1	0	0	0.189588	0.109788	0	0	0	0	0	0	0	0	0	0	0	0	0	0	0	0	0	0	0	0	0.074091	0.035169	0	0	0	0	5.06822	3.33293	6.13457	3.03705	3.27508	1.69815	4.32897	1.93791	1.79756	0.887506
DIRAS3	0.648048	0.270418	0.225235	0.130431	1.18439	0.558612	0.646739	0.312623	0.301401	0.144111	0.353069	0.184076	0.163271	0.086539	0.98938	0.621943	0.135586	0.070654	1.33038	0.621972	0.892433	0.389171	0.090549	0.045309	0.400346	0.190034	0.14313	0.083259	0.255741	0.163292	0.148766	0.097831	0.651842	0.322708	0.344731	0.178746	3.74132	1.67484	0.950766	0.469419
IL23R	0.801796	0.334574	0.027302	0.01581	0.292556	0.137982	0.263839	0.127535	0.233764	0.111771	0.356767	0.186003	0.411965	0.218355	0.508279	0.319514	0.375324	0.195582	0.490486	0.22931	0.172095	0.075047	0.113852	0.056969	0.353974	0.168022	0.238792	0.138906	0.23584	0.150585	0.464217	0.305275	2.20817	1.0932	0.575874	0.298595	1.66326	0.744579	2.54107	1.25459
LINC02002	0	0	0	0	0	0	0	0	0	0	0	0	0	0	0	0	0	0	0	0	0	0	0	0	0	0	0	0	0	0	0	0	0	0	0	0	0	0	0	0
RN7SL353P	0	0	0	0	0	0	0	0	0	0	0	0	0	0	0	0	0	0	0	0	0	0	0	0	0	0	0	0	0	0	0	0	0.009294	0.004601	0	0	0.599624	0.268429	0	0
Y_RNA	0	0	0	0	0	0	0	0	0	0	0	0	0	0	0	0	0	0	0	0	0	0	0	0	0.577114	0.273941	0	0	0.368448	0.235256	0	0	0	0	0	0	0	0	0	0
VAMP8	196.063	81.8132	143.068	82.8491	193.775	91.3929	198.389	95.898	147.261	70.4109	282.964	147.525	157.779	83.6282	341.423	214.625	180.512	94.0649	153.829	71.9176	149.437	65.1663	173.064	86.597	113.978	54.1024	382.819	222.687	309.877	197.858	29.4765	19.3841	57.0144	28.2262	32.0857	16.6367	99.911	44.7263	54.8319	27.072
MIR3915	0	0	0	0	0	0	0	0	0	0	0	0	0	0	0	0	0	0	0	0	0	0	0	0	0	0	0	0	0	0	0	0	0	0	0	0	0	0	0	0
AC127024.2	0.623017	0.259973	0.586343	0.339545	0.733092	0.345759	0.864623	0.417945	0.917527	0.438704	0.126128	0.065758	0.277916	0.147305	0.433145	0.272283	0.38	0.198018	1.52309	0.712068	0.384039	0.167471	0.560797	0.280609	0.068025	0.03229	0.068875	0.040065	0.165638	0.105761	8.95601	5.88958	11.2492	5.56917	5.04387	2.61529	3.37601	1.51131	3.68841	1.82107
MIR3185	0	0	0	0	0	0	0	0	0	0	0	0	0	0	0	0	0	0	0	0	0	0	0	0	0	0	0	0	0	0	0	0	0	0	0	0	0	0	0	0
AC015688.1	0	0	0	0	0	0	0	0	0	0	0	0	0	0	0	0	0	0	0	0	0	0	0	0	0	0	0	0	0	0	0	0	0	0	0	0	0	0	0	0
AP000919.1	0.18589	0.077568	0	0	0	0	0.041069	0.019852	0.524407	0.250738	0.08844	0.046109	0.070493	0.037363	0	0	0	0	0.073808	0.034506	0.130319	0.056829	0.097132	0.048602	0.20546	0.097526	0	0	0.083888	0.053563	3.66383	2.40938	5.18164	2.56528	5.85083	3.0337	13.0886	5.85928	19.8663	9.80855
GNRHR2P1	8.69449	3.62804	0	0	0.054966	0.025924	6.5993	3.19	0	0	0	0	4.41396	2.33954	0	0	0	0	0	0	0	0	0	0	0	0	1.01438	0.590068	0	0	5.23954	3.44559	0	0	11.1908	5.80253	12.2714	5.49345	0	0
AC104117.2	0	0	0	0	0	0	0	0	0	0	0	0	0	0	0	0	0	0	0	0	0	0	0	0	0	0	0	0	0	0	0	0	0	0	0	0	0	0	0	0
SNORA16	0.281839	0.117606	0	0	0	0	0	0	0	0	0	0	0.031641	0.016771	1.19264	0.749716	0	0	0	0	0	0	0	0	0.260139	0.123481	0.158447	0.092169	0	0	0	0	0.270815	0.134073	0.026395	0.013686	0.428184	0.191681	0.122715	0.060588
CIR1P1	0	0	0	0	0	0	0	0	0.005459	0.00261	0	0	0	0	0	0	0	0	0.082342	0.038496	0	0	0	0	0	0	0	0	0	0	0	0	0	0	0	0	0	0	0	0
AC008632.1	0	0	0	0	0	0	0	0	0	0	0	0	0	0	0	0	0	0	0	0	0	0	0.079085	0.039572	0	0	0	0	0	0	0	0	0	0	0	0	0	0	0	0
ACTR1B	83.2383	34.7337	68.2619	39.5297	94.6941	44.6619	73.1042	35.3374	66.4735	31.7834	63.0538	32.8736	66.3073	35.145	57.5915	36.2031	80.4407	41.9177	112.461	52.5774	110.602	48.2313	80.5343	40.2974	87.2205	41.4013	69.3162	40.3214	45.1737	28.8436	44.1403	29.0272	32.848	16.2621	33.2281	17.229	47.6541	21.3329	31.1405	15.3749
AC022730.3	0	0	0	0	0	0	0	0	0	0	0	0	0	0	0	0	0	0	0	0	0	0	0	0	0	0	0	0	0	0	0	0	0	0	0	0	0	0	0	0
AC037441.2	0	0	0.177657	0.10288	0	0	0	0	0	0	0	0	0	0	0	0	0	0	0	0	0	0	0	0	0	0	0	0	0	0	0	0	0	0	0	0	0	0	0	0
AL137779.3	0.161156	0.067247	0	0	0.112874	0.053236	0.031831	0.015386	0.110088	0.052637	0	0	0.122226	0.064784	0.132757	0.083454	0.060752	0.031658	0	0	0	0	0.006807	0.003406	0.256495	0.121752	0	0	0	0	1.50043	0.986702	6.3722	3.15469	2.89574	1.50147	7.72544	3.45838	4.73975	2.34014
AL049869.4	0	0	0	0	0	0	0	0	0	0	0	0	0	0	0	0	0	0	0	0	0	0	0	0	0	0	0	0	0	0	0	0	0	0	0	0	0	0	0	0
AL096869.2	0	0	0	0	0	0	0	0	0	0	0	0	0	0	0	0	0.057341	0.02988	0	0	0	0	0.172857	0.086493	0	0	0	0	0	0	0.130944	0.08611	0.763806	0.378138	0.673301	0.349112	0.548783	0.245669	0.067477	0.033315
AL355075.5	0.641565	0.267713	0	0	0.049083	0.02315	0.066642	0.032214	0	0	0.086212	0.044947	0.755365	0.400368	0	0	0	0	0	0	0	0	0.027675	0.013848	1.34628	0.639045	0	0	0.644168	0.411304	0	0	0	0	0.138516	0.071821	0	0	0	0
AL391262.1	0.585445	0.244295	0	0	0.027125	0.012794	0	0	0.230824	0.110365	0	0	0.052418	0.027783	0	0	0	0	0.132072	0.061746	0.090648	0.03953	0.060787	0.030416	0.108644	0.05157	0.114854	0.066811	0.383482	0.244855	1.00927	0.663707	4.22185	2.09011	4.24922	2.20325	3.59882	1.61105	1.89076	0.93352
AC007375.2	0	0	0	0	0	0	0	0	0	0	0	0	0	0	0.009657	0.006071	0	0	0	0	0	0	0	0	0	0	0	0	0	0	0	0	0	0	0	0	0.044727	0.020023	0.166334	0.082123
NMNAT1P1	0	0	0	0	0	0	0	0	0	0	0	0	0	0	0	0	0	0	0	0	0	0	0	0	0	0	0	0	0	0	0	0	0	0	0	0	0	0	0.098833	0.048796
AL049836.2	0	0	0	0	0	0	0	0	0	0	0	0	0	0	0	0	0	0	0	0	0.432491	0.1886	0	0	0	0	0	0	0	0	0	0	0	0	0	0	0	0	0	0
EMP2	67.5816	28.2005	27.2567	15.784	45.1569	21.298	44.2452	21.3874	72.483	34.6568	66.3914	34.6137	33.942	17.9904	24.5695	15.4449	41.0693	21.4012	70.0168	32.734	42.0688	18.3453	34.5073	17.2666	35.5341	16.8671	49.0346	28.5236	23.6162	15.0791	52.3457	34.4231	41.822	20.7049	85.2533	44.2045	133.879	59.9325	87.4347	43.1689
AC098590.1	0.006591	0.00275	0.020189	0.011691	0.0281	0.013253	0.009411	0.004549	0.008002	0.003826	0.007252	0.003781	0.041626	0.022063	0.002068	0.0013	0.04339	0.022611	0.004685	0.00219	0.042576	0.018567	0.013666	0.006838	0.031352	0.014882	0.012313	0.007162	0.017594	0.011234	0	0	0	0	0	0	0.002572	0.001151	0	0
NBEAP1	0	0	0	0	0	0	0	0	0	0	0	0	0	0	0	0	0	0	0	0	0	0	0	0	0	0	0	0	0	0	0	0	0.144369	0.071473	0.108142	0.056072	0.113979	0.051024	0	0
AL080243.1	0	0	0	0	0.077627	0.036612	0.017378	0.0084	0	0	0	0	0	0	0.091302	0.057394	0.009814	0.005114	0.088012	0.041147	0.012114	0.005283	0	0	0	0	0	0	0.010348	0.006607	0.003374	0.002219	0	0	0	0	0.006348	0.002842	0	0
VDAC1P2	0.020041	0.008363	0.012617	0.007306	0.030978	0.014611	0	0	0	0	0	0	0.027892	0.014784	0	0	0.004459	0.002323	0	0	0.012215	0.005327	0.017982	0.008998	0	0	0	0	0.001059	0.000676	0	0	0	0	0	0	0	0	0	0
CNN2P6	0.087459	0.036495	0	0	0	0	0	0	0	0	0	0	0.116019	0.061494	0.107533	0.067597	0	0	0	0	0	0	0	0	0.317413	0.150668	0	0	0	0	0.733917	0.482632	0	0	1.78566	0.925877	0	0	0.186188	0.091926
KCTD11	17.4651	7.28786	5.46963	3.1674	14.2164	6.70509	18.9932	9.18098	6.25739	2.99189	4.24192	2.21156	7.53465	3.99361	10.0692	6.32971	14.0893	7.34196	10.65	4.97905	13.9107	6.06616	15.7541	7.88297	29.7153	14.1051	6.55889	3.81532	7.37424	4.70849	7.70592	5.0675	6.24067	3.08957	3.56934	1.85073	8.91923	3.99279	8.85669	4.37279
GTF3AP5	0	0	0	0	0	0	0	0	0	0	0	0	0	0	0	0	0	0	0	0	0	0	0	0	0	0	0	0	0	0	0	0	0	0	0	0	0	0	0	0
AC060814.6	0	0	0	0	0	0	0	0	0	0	0	0	0	0	0	0	0	0	0	0	0	0	0	0	0	0	0	0	0	0	0	0	0	0	0	0	0	0	0	0
GRPEL2P2	0	0	0	0	0	0	0.00732	0.003538	0	0	0	0	0	0	0	0	0	0	0	0	0	0	0	0	0	0	0	0	0	0	0	0	0	0	0	0	0	0	0	0
AC092669.1	0	0	0	0	0	0	0	0	0	0	0	0	0	0	0	0	0	0	0	0	0	0	0	0	0	0	0	0	0	0	0	0	0	0	0	0	0	0	0	0
AC009299.1	0	0	0	0	0	0	0	0	0	0	0	0	0.1	0.053003	0	0	0.558404	0.290985	0	0	0	0	0	0	0	0	0	0	0	0	0	0	0	0	0	0	0	0	0	0
AL354771.1	0	0	0	0	0	0	0	0	0	0	0	0	0	0	0	0	0	0	0	0	0	0	0	0	0	0	0	0	0	0	0	0	0	0	0	0	0	0	0	0
AC118653.1	0	0	0	0	0	0	0	0	0	0	0	0	0	0	0	0	0	0	0	0	0	0	0	0	0	0	0	0	0	0	0.692931	0.45568	0	0	0	0	0	0	0	0
AC013269.3	0	0	0	0	0	0	0	0	0	0	0	0	0	0	0	0	0	0	0	0	0	0	0	0	0	0	0	0	0	0	0	0	0	0	0	0	0	0	0	0
AP001464.1	0	0	0	0	0	0	0	0	0	0	0	0	0	0	0	0	0	0	0	0	0	0	0	0	0	0	0	0	0	0	0	0	0	0	0	0	0	0	0	0
LINC00459	0	0	0	0	0	0	0	0	0	0	0	0	0	0	0	0	0	0	0	0	0	0	0	0	0	0	0	0	0	0	0	0	0	0	0	0	0	0	0	0
AL358876.1	0	0	0	0	0	0	0	0	0	0	0	0	0	0	0	0	0	0	0	0	0	0	0	0	0	0	0	0	0	0	0	0	0	0	0	0	0	0	0	0
TAF9P2	0	0	0	0	0	0	0	0	0	0	0	0	0	0	0	0	0	0	0	0	0	0	0	0	0	0	0	0	0	0	0	0	0	0	0	0	0	0	0	0
PPIAP25	0	0	0.011817	0.006843	0.001778	0.000838	0	0	0	0	0	0	0	0	0	0	0	0	0	0	0	0	0.031246	0.015635	0	0	0	0	0	0	0	0	0	0	0	0	0	0	0	0
RNU6-749P	0	0	0	0	0	0	0	0	0	0	0	0	0	0	0	0	0	0	0	0	0	0	0	0	0	0	0	0	0	0	0	0	0	0	0	0	0	0	0.760412	0.375436
AC006455.4	0	0	0	0	0	0	0	0	0	0	0	0	0	0	0	0	0	0	0	0	0	0	0	0	0	0	0	0	0	0	0	0	0	0	0	0	0	0	0	0
snoU13	0	0	0	0	0	0	0	0	0	0	0	0	0	0	0	0	0	0	0	0	0	0	0	0	0	0	0	0	0	0	0	0	0	0	0	0	1.02593	0.459268	0	0
FAM226B	0.376364	0.157049	0.544548	0.315342	0.708626	0.334219	1.44867	0.700261	0.683599	0.326854	0.100294	0.052289	0.264196	0.140032	0.333641	0.209733	0.976737	0.508978	2.02803	0.948137	0.621563	0.271051	0.271777	0.135991	0.652546	0.309747	0.304703	0.177247	0.266634	0.170247	0.129243	0.084992	0.310651	0.153794	0.639989	0.33184	0.406426	0.181941	0	0
RNU6-1208P	0	0	0	0	0.120479	0.056823	0	0	0	0	0	0	0.087827	0.046551	0.141702	0.089077	0	0	0	0	0	0	0	0	0	0	0	0	0	0	0	0	8.49624	4.20624	1.81944	0.943395	9.88	4.42289	1.02838	0.507741
AC010737.1	0	0	0	0	0	0	0	0	0	0	0	0	0	0	0	0	0	0	0	0	0	0	0	0	0	0	0	0	0	0	0	0	0.437721	0.216703	0	0	0.308488	0.138098	1.51082	0.745933
AL353633.1	0	0	0	0	0	0	0	0	0	0	0	0	0	0	0	0	0	0	0	0	0	0	0	0	0	0	0	0	0	0	0	0	0	0	0	0	0	0	0	0
TUSC7	0	0	0	0	0	0	0	0	0	0	0	0	0	0	0	0	0	0	0	0	0	0	0	0	0	0	0	0	0	0	0	0	0	0	0	0	0	0	0	0
MIR6726	0	0	0.008718	0.005048	0.004496	0.002121	0.001961	0.000948	0.113758	0.054392	0.005438	0.002835	0	0	0.650487	0.408908	0.009745	0.005078	0.932931	0.436161	0	0	0.191995	0.09607	0.014191	0.006736	0	0	0	0	0	0	0	0	0	0	0.709103	0.317438	0	0
AL161669.3	0.1512	0.063093	0.0527	0.030518	0.779783	0.36778	0.276785	0.133793	0	0	0	0	0	0	2.15896	1.35717	0.229525	0.119606	0.113264	0.052953	0.645801	0.28162	0.733211	0.366881	2.8558	1.35557	0.098479	0.057285	0	0	0	0	0.237968	0.117811	0.334632	0.173509	0.222678	0.099684	0.429886	0.212246
AL591926.8	0	0	0.439797	0.254681	0.404925	0.190981	0.740345	0.357871	0	0	0	0	0	0	0	0	0	0	0	0	0.770209	0.335872	0.177806	0.08897	0.752163	0.357032	0	0	0.068648	0.043832	136.961	90.0674	2.70341	1.33838	18.033	9.35028	8.26976	3.70205	3.56581	1.76054
AC114341.1	0.241248	0.100668	0.159994	0.092651	0.377237	0.177922	0.308454	0.149102	0.119299	0.057041	0.389696	0.203171	0.658216	0.348876	0	0	0.956432	0.498397	0	0	2.40244	1.04765	0.020476	0.010246	0.011575	0.005495	1.05751	0.615159	0.305435	0.195021	1.35923	0.893846	0.653424	0.323491	1.25666	0.651589	3.39432	1.51951	0.129638	0.064006
SZRD1	111.81	46.6562	25.7665	14.9211	90.7393	42.7967	83.6337	40.4272	93.4472	44.6806	97.1677	50.6591	25.2028	13.3583	9.12519	5.73627	106.78	55.643	97.8851	45.7629	76.8759	33.5239	77.0152	38.5365	84.2842	40.0075	70.1804	40.8241	54.476	34.7832	24.3651	16.0228	19.6195	9.71302	16.6833	8.65042	49.0592	21.9619	49.8933	24.6337
AC025279.3	0	0	0.308079	0.178405	0.241316	0.113816	0.232323	0.112301	0	0	0	0	0.007809	0.004139	0.246757	0.155116	0.032391	0.016879	0	0	0.055946	0.024397	0	0	0.074914	0.03556	0	0	0.024881	0.015886	0.822447	0.540851	0.41262	0.204276	2.20605	1.14385	1.66505	0.745379	0	0
BAATP1	0	0	0	0	0.194924	0.091935	0	0	0	0	0.081237	0.042353	0	0	0	0	0	0	0	0	0	0	0	0	0.62668	0.297469	0	0	0	0	0.59517	0.391391	0	0	0	0	0.125352	0.056115	0	0
OTOA	0.050524	0.021083	0.059931	0.034705	0	0	0.0285	0.013776	0	0	0	0	0.037321	0.019782	0.734322	0.461609	0	0	0.080512	0.037641	0.116664	0.050875	0.081847	0.040954	0.179635	0.085268	0.369501	0.21494	0.438433	0.279942	0.026512	0.017434	0.039892	0.01975	0.014896	0.007724	1.19437	0.534674	0.087972	0.043434
AL022238.1	0	0	0	0	0.42031	0.198237	0.098566	0.047645	0	0	0	0	0	0	0	0	0	0	0.196222	0.091737	0.179821	0.078416	0.090523	0.045296	0.173947	0.082568	0.147288	0.085678	0.086548	0.055261	2.05339	1.35033	3.48077	1.72323	2.14548	1.11245	3.47647	1.55628	1.95421	0.964845
AL929472.1	0	0	0	0	0	0	0	0	0.041493	0.01984	0	0	0	0	0	0	0	0	0	0	0	0	0	0	0	0	0	0	0	0	0	0	0	0	0	0	0	0	0	0
AC114402.2	0.564573	0.235585	0.185671	0.10752	0.99177	0.467763	0.1038	0.050175	0.487986	0.233324	0.306439	0.159764	0.060626	0.032134	0.160547	0.100923	0.268112	0.139714	0.071578	0.033464	0.404702	0.176482	0.027476	0.013748	0.869935	0.412936	0	0	0.07611	0.048597	4.30968	2.8341	11.3318	5.61004	10.71	5.55323	21.5743	9.65797	8.46533	4.17956
LRP5	109.936	45.874	48.0876	27.847	51.7731	24.4185	56.1979	27.1652	60.4491	28.9029	57.3422	29.8958	84.3667	44.7171	30.3473	19.0769	67.3354	35.0885	83.4842	39.0302	81.4014	35.4974	68.8399	34.4458	71.0773	33.7385	38.9771	22.6731	25.7872	16.4653	47.631	31.3228	43.0029	21.2895	66.8322	34.6531	33.3227	14.9173	75.0214	37.0401
PDZD9	0.215802	0.09005	0.119862	0.069411	0	0	0	0	0.161724	0.077326	0.120413	0.062778	0	0	0.197468	0.124132	0.240445	0.125296	0	0	0.217255	0.09474	0.044741	0.022388	0.288162	0.136783	0.206359	0.12004	0	0	0.575838	0.378678	1.34902	0.667861	0.717959	0.372268	1.75694	0.786512	0.73355	0.362173
RTKN2	6.60376	2.75562	1.74546	1.01078	4.1783	1.97067	3.37288	1.6304	5.90175	2.82185	5.01726	2.61579	1.95422	1.0358	1.09357	0.687439	1.20446	0.627646	6.26236	2.92775	6.25887	2.72936	4.02472	2.01387	4.29533	2.03888	1.23336	0.717447	0.289779	0.185025	0.494658	0.325293	8.65546	4.28507	4.96744	2.57565	3.13697	1.4043	7.60616	3.75537
PNMA8A	0.272957	0.1139	0.043247	0.025044	2.04566	0.964822	0.100544	0.048601	0.217063	0.103786	0.026976	0.014064	0.431155	0.228526	1.38965	0.873562	0.051838	0.027013	1.35939	0.635535	0.921103	0.401673	0.112946	0.056516	1.10408	0.524077	0.576288	0.335228	0.140209	0.089524	0.724911	0.47671	0.388448	0.192309	1.01863	0.528167	3.43729	1.53874	0.181696	0.089708
AL031767.1	0	0	0	0	0	0	0	0	0	0	0	0	0	0	0	0	0	0	0	0	0	0	0	0	0	0	0	0	0	0	0	0	0	0	0	0	0	0	0	0
RN7SL153P	0.142159	0.05932	0	0	0.274283	0.129364	0.098311	0.047522	0.154987	0.074105	0	0	0.077478	0.041066	0.640779	0.402806	0	0	0.159749	0.074685	0.566175	0.246897	0.059823	0.029934	0	0	0	0	0	0	0	0	0.93506	0.462921	0.847187	0.439274	0.695246	0.311234	0.084167	0.041556
DTX2P1	9.23753	3.85464	3.16383	1.83214	5.10044	2.4056	4.34994	2.10269	7.91235	3.78319	5.20087	2.71152	11.4388	6.06292	4.65476	2.92607	5.90656	3.07791	10.224	4.77989	8.07684	3.52214	2.72799	1.36502	5.2721	2.50253	9.28259	5.39971	3.16019	2.0178	22.91	15.0659	16.2148	8.02749	10.4095	5.39741	10.1446	4.54134	14.0649	6.94424
Y_RNA	0.583415	0.243448	0	0	0.058775	0.027721	0	0	0.172404	0.082433	0.199707	0.104119	0.071032	0.037649	0	0	0.100089	0.052157	0	0	0.161736	0.07053	0.546897	0.273654	0	0	0	0	0	0	0	0	2.86157	1.41668	0.168877	0.087564	1.0652	0.476848	0.433172	0.213869
RNU6-377P	3.57054	1.48992	0.391021	0.226436	0	0	0.795065	0.384322	2.39591	1.14557	0	0	0	0	0	0	0.760572	0.396335	2.10977	0.98635	3.13541	1.36729	0.766768	0.383672	1.38904	0.659339	0	0	0.176476	0.11268	0	0	16.8647	8.34921	5.64049	2.92464	3.20598	1.43519	4.48494	2.21434
ACA59	2.10044	0.876473	0.158049	0.091525	0.289627	0.136601	1.2898	0.623467	0.424078	0.202767	0	0	0.533038	0.282528	0	0	0	0	1.92023	0.897738	0.579455	0.252688	0.17907	0.089602	0.871725	0.413785	0	0	0.420903	0.268749	0.632932	0.416224	3.50838	1.7369	3.48116	1.80501	5.07368	2.27129	1.1015	0.543842
RN7SKP242	0	0	0	0	0	0	0	0	0	0	0	0	0	0	0	0	0	0	0	0	0	0	0	0	0	0	0	0	0	0	0	0	0	0	0	0	0	0	0	0
RNA5SP486	0	0	0	0	0	0	0	0	0	0	0	0	0	0	0	0	0	0	0	0	0	0	0	0	0	0	0	0	0	0	0	0	0	0	0	0	0	0	0	0
AC096564.1	0.639383	0.266802	0	0	0.56533	0.266635	0	0	0.127696	0.061056	0	0	0	0	0.133221	0.083745	0.05131	0.026737	0.352705	0.164895	0.01338	0.005835	0	0	0.127984	0.060751	0	0	0.161728	0.103264	0.832271	0.547311	2.07894	1.02922	1.91476	0.992819	5.61373	2.51305	5.77018	2.8489
RNU6-1129P	0	0	0	0	0	0	0	0	0	0	0	0	0	0	0	0	0	0	0	0	0	0	0	0	0	0	0	0	0	0	0	0	0	0	0	0	0	0	0	0
KIAA1324L	5.16937	2.15708	0.008901	0.005154	1.1523	0.543475	2.29542	1.10957	1.15582	0.55264	0.183393	0.095613	0.1014	0.053745	1.89346	1.19027	3.58357	1.8674	0.978958	0.457679	0.25695	0.112051	4.22447	2.11382	0.435288	0.20662	2.51963	1.46567	1.65999	1.05991	0.434964	0.286038	1.37414	0.680297	5.12321	2.65643	4.30529	1.92731	0.46513	0.229647
RPL23AP81	0.086372	0.036041	0.34162	0.197828	0.088099	0.041552	0.19978	0.09657	0.082049	0.039231	0.376467	0.196274	0.791387	0.419461	0	0	0.01273	0.006633	0.190449	0.089038	0.675297	0.294482	0	0	0.258845	0.122867	0	0	0	0	0.596426	0.392217	2.39346	1.18493	0.811365	0.4207	5.27752	2.36254	0	0
AC090515.1	0.004319	0.001802	0	0	0	0	0.001859	0.000899	0	0	0	0	0	0	0	0	0.003591	0.001871	0.18372	0.085892	0.002529	0.001103	0.004486	0.002245	0	0	0.004346	0.002528	0	0	0	0	0.348308	0.172437	0	0	0	0	0	0
SP8	0.067098	0.027999	0.033693	0.019511	0.128276	0.060501	0.02046	0.00989	0.10917	0.052198	0	0	0.072976	0.03868	0.217035	0.136432	0.051013	0.026583	0.091648	0.042847	0.041725	0.018195	0.145528	0.072819	0.123479	0.058612	1.36711	0.795249	0	0	0.070691	0.046487	0.114278	0.056576	0	0	0	0	0.134402	0.066358
LINC02005	0	0	0	0	0	0	0	0	0.173617	0.083013	0	0	0	0	0	0	0	0	0.119301	0.055775	0	0	0.248093	0.12414	0	0	0	0	0	0	0	0	0	0	0.808722	0.419329	0.221255	0.099047	0	0
MIOS	27.1419	11.3258	11.4161	6.61093	16.4269	7.74764	17.4521	8.43608	18.1139	8.66093	13.1685	6.8655	10.9538	5.80588	9.08542	5.71127	13.0914	6.82193	21.5647	10.0818	25.7543	11.2309	19.3305	9.67254	30.7688	14.6051	8.58409	4.99339	5.38701	3.43963	12.4714	8.20133	40.3466	19.9744	35.0628	18.1804	41.9005	18.7572	27.0902	13.3752
MOB1A	94.7825	39.5509	35.0808	20.3149	60.7364	28.646	52.6821	25.4657	31.2754	14.9539	30.1857	15.7375	52.2344	27.6859	23.0755	14.5057	39.2542	20.4554	56.2127	26.2804	56.3562	24.5757	49.6725	24.8549	60.3488	28.646	28.0614	16.3234	22.7371	14.5178	26.0313	17.1185	94.3466	46.7083	41.6119	21.5761	86.634	38.7827	81.7411	40.3578
SNORA26	0	0	0	0	0	0	0	0	0	0	0	0	0	0	0	0	0	0	0	0	0	0	0.244962	0.122573	0	0	0	0	0	0	0	0	0	0	0	0	3.10866	1.39162	0.3288	0.162337
RNU4-54P	0	0	0	0	0	0	0	0	0	0	0	0	0	0	0	0	0	0	0	0	0	0	0	0	0	0	0	0	0	0	0	0	8.02194	3.97143	12.7113	6.5909	10.8149	4.84143	9.49559	4.68823
SNORD111	0	0	0	0	0.274283	0.129364	0.564678	0.272956	0	0	0	0	0	0	0	0	0	0	0.853379	0.398969	0.977511	0.426272	0.274673	0.13744	1.31528	0.624331	0	0	0	0	0	0	5.1242	2.53684	0	0	0	0	0.915785	0.452148
RNA5SP67	0.182352	0.076092	0	0	0	0	0	0	0	0	0	0	0	0	0	0	0	0	0	0	0	0	0	0	0	0	0	0	0	0	0	0	0	0	0	0	0	0	0	0
CFAP99	0.168434	0.070284	0.028114	0.016281	0.633625	0.298846	0.754933	0.364923	0	0	0.199626	0.104077	0	0	0.499972	0.314292	0.340014	0.177182	0.1672	0.078169	0.086295	0.037631	0.095047	0.047559	0	0	0.205818	0.119725	0.130494	0.083321	0.076145	0.050074	0	0	6e-06	3e-06	0.040941	0.018328	0	0
SNORA31	0	0	0	0	0	0	0	0	0	0	0	0	0	0	0	0	0	0	0	0	0	0	0	0	0	0	0	0	0	0	0	0	0	0	0	0	0	0	0	0
AL357563.1	0	0	0	0	0.006944	0.003275	0	0	0	0	0	0	0	0	0	0	0	0	0	0	0	0	0	0	0	0	0	0	0	0	0	0	0.468105	0.231745	0.661558	0.343023	0.181052	0.08105	0	0
MAML1	34.4627	14.3806	9.86124	5.71054	16.815	7.9307	18.0055	8.70356	15.9084	7.60639	9.53912	4.97329	16.591	8.79378	7.63734	4.80098	8.96966	4.6741	28.3003	13.2308	14.6958	6.40853	14.0299	7.02024	20.5782	9.76791	7.37053	4.28745	7.43006	4.74413	16.0623	10.5628	19.0558	9.43396	15.2527	7.90865	22.468	10.058	16.9083	8.34808
AC087894.2	0	0	0	0	0	0	0	0	0.750208	0.358702	0	0	0	0	0	0	0	0	0	0	0	0	0	0	0	0	0	0	0	0	0	0	0	0	0	0	0	0	0	0
AC084819.1	0	0	0	0	0	0	0	0	0	0	0	0	0	0	0	0	0	0	0	0	0	0	0.054776	0.027408	0	0	0	0	0	0	0	0	0.689552	0.341377	0.301456	0.156308	0	0	0.192336	0.094961
RPL23AP28	0	0	0	0	0	0	0.043773	0.021159	0	0	0	0	0	0	0	0	0	0	0	0	0	0	0	0	0	0	0	0	0	0	0	0	0	0	0	0	0	0	0	0
SLC25A1P4	0	0	0	0	0	0	0	0	0	0	0	0	0	0	0	0	0	0	0	0	0	0	0	0	0	0	0	0	0	0	0	0	0	0	0	0	0	0	0	0
AP000763.4	0	0	0	0	0	0	0	0	0	0	0.146885	0.076579	0	0	0	0	0	0	0	0	0.040397	0.017616	0.079666	0.039863	0	0	0.305338	0.177616	0	0	0	0	0	0	0	0	0	0	0	0
AP001893.1	1.73886	0.72559	1.19242	0.690518	0.274813	0.129614	0.446192	0.215682	2.04384	0.977236	0	0	1.01759	0.539356	0	0	0.784251	0.408674	2.75195	1.28658	1.18339	0.51605	1.07659	0.538701	4.33561	2.058	0	0	0.452609	0.288993	0	0	1.34915	0.667924	1.60712	0.833303	2.50679	1.12219	0.82475	0.407202
AC087379.2	0	0	0	0	0.229485	0.108235	0	0	0	0	0	0	0	0	0	0	0	0	0	0	0	0	0	0	0.819723	0.389101	0	0	0.186349	0.118985	0	0	0	0	0	0	0	0	0	0
AP005597.1	0	0	0	0	0	0	0.075385	0.03644	0	0	0	0	0	0	0	0	0	0	0	0	0	0	0	0	0	0	0	0	0	0	0	0	0	0	0	0	0	0	0	0
COPS8P3	0	0	0	0	0	0	0	0	0	0	0	0	0	0	0	0	0	0	0	0	0	0	0	0	0	0	0	0	0	0	0	0	0	0	0	0	0	0	0	0
AC233992.1	0.660189	0.275484	0.139109	0.080556	0.475129	0.224092	0.543361	0.262652	0.206251	0.098616	0.304726	0.158871	0.166396	0.088195	1.31619	0.827385	0.225419	0.117466	0.374412	0.175044	0.516996	0.225451	0.711529	0.356032	0.566083	0.268705	0.629489	0.366176	0.513742	0.328026	1.23662	0.813214	0.461303	0.228378	0.419795	0.217667	0.490689	0.219662	1.14257	0.564119
AP002812.3	0.213927	0.089268	0.228716	0.132447	0.069193	0.032635	0.374935	0.181237	0.001916	0.000916	0.475123	0.247709	0	0	0.44475	0.279579	0.176006	0.091717	0.699959	0.327242	0.359692	0.156854	0.312706	0.156471	0.281208	0.133482	0	0	0.200036	0.127724	2.40808	1.58359	1.53766	0.76125	0.774573	0.401622	1.3982	0.625921	0.659867	0.325794
AL136295.1	0	0	0	0	1.08779	0.51305	0	0	0	0	0	0	0	0	0	0	0	0	0	0	3.65122	1.59222	1.63958	0.820408	1.49887	0.711477	0	0	6.98336	4.4589	0	0	0	0	2.28591	1.18526	0	0	0	0
AC010768.1	0	0	0	0	0.13181	0.062167	0	0	0	0	0.584018	0.304482	0	0	0	0	0	0	0	0	0	0	0.137011	0.068557	0.048941	0.023231	0	0	0	0	0	0	0.183109	0.090652	0.256493	0.132994	1.50459	0.673545	1.27689	0.630438
AC015818.8	0	0	0	0	0	0	0	0	0	0	0	0	0	0	0	0	0	0	0	0	0	0	0	0	0	0	0	0	0	0	0	0	0	0	0	0	0	0	0	0
AC021594.1	0	0	0	0	0	0	0.225306	0.108909	0.284629	0.136092	0	0	0	0	0	0	0	0	0	0	0.377164	0.164473	0.127551	0.063823	0	0	0	0	0	0	0	0	0	0	0	0	0	0	0	0
AP000893.2	0	0	0	0	0	0	0	0	0	0	0	0	0.359311	0.190446	0	0	0	0	0	0	0	0	0	0	0	0	0	0	0	0	1.38625	0.911618	1.13958	0.564172	0.172238	0.089307	2.18465	0.977983	0.563827	0.278377
AC008543.3	0.391382	0.163316	0.211641	0.122559	0.184636	0.087083	0.330799	0.159903	0.426811	0.204074	0	0	0.263529	0.139679	0.270404	0.169981	0.391596	0.204061	1.31474	0.614661	0.375664	0.163819	0.080648	0.040354	0.945642	0.448872	0	0	0.410595	0.262167	2.36137	1.55287	2.36869	1.17267	2.12742	1.10309	7.83001	3.50519	2.01682	0.995761
AC006213.1	0.184286	0.076899	0.062162	0.035998	0.204165	0.096293	0.323485	0.156368	0.317171	0.151651	0.078051	0.040693	0.706656	0.37455	0.417228	0.262278	0.066441	0.034622	0.552763	0.258426	0.429523	0.187306	0.037443	0.018736	0.280464	0.133129	0	0	0.756328	0.482919	0	0	0.368251	0.18231	0.135279	0.070143	0.184549	0.082615	1.19619	0.590593
ACTBP9	0	0	0.025646	0.014851	0	0	0.066266	0.032032	0.344259	0.164603	0	0	0	0	0	0	0	0	0	0	0	0	0	0	0	0	0.047809	0.027811	0	0	0	0	0	0	0.007331	0.003801	0.157435	0.070478	0.132144	0.065243
AC055716.1	0	0	0	0	0	0	0	0	0	0	0	0	0	0	0	0	0	0	0	0	0	0	0	0	0	0	0	0	0	0	0	0	0	0	0	0	0.216955	0.097122	0	0
AC025165.2	0.14253	0.059475	0.647358	0.374878	0.526412	0.248279	0.352639	0.17046	0.495956	0.237135	0.60519	0.31552	0	0	0.338951	0.213071	0.178545	0.09304	0.240749	0.112554	0.07844	0.034206	0.456245	0.228294	0.227379	0.107931	0.746876	0.43446	0.426979	0.272628	0.395162	0.259863	0	0	0	0	0.681725	0.305182	0	0
AL928654.4	25.5152	10.647	0.097561	0.056496	0	0	0.509271	0.246173	0.462387	0.221084	0	0	0.025963	0.013761	2.49952	1.57125	0	0	0	0	0.820964	0.358005	0.774165	0.387374	1.62439	0.771054	0.072258	0.042032	0	0	0.83425	0.548613	0.522273	0.258562	1.3776	0.714296	1.74129	0.779507	32.0836	15.8406
AC114947.2	0.572542	0.23891	0.29269	0.169494	2.52136	1.18919	0.090173	0.043588	1.58561	0.75814	0.95726	0.499075	0	0	0.383655	0.241173	1.59438	0.83083	1.49974	0.701153	1.32395	0.577346	0.255792	0.127992	0.215366	0.102228	1.17975	0.686266	0.155232	0.099117	2.26379	1.4887	3.16972	1.56924	4.00378	2.07599	3.92372	1.75649	3.34667	1.65234
AC011603.1	0	0	0	0	0	0	0	0	0	0	0	0	0	0	0	0	0	0	0	0	0	0	0	0	0	0	0	0	0	0	0	0	0	0	0	0	0	0	0	0
LINC02413	0.177161	0.073926	0.141331	0.081843	0.150157	0.070821	0	0	0	0	1.2842	0.669529	0	0	0	0	0	0	0	0	0	0	0.143343	0.071725	0.066951	0.03178	3.6479	2.12199	0.466818	0.298065	0.480799	0.316179	1.02952	0.509684	0	0	0	0	0.544038	0.268607
AC092115.2	1.84958	0.771795	1.31267	0.760153	1.31238	0.618978	1.43356	0.692961	2.86791	1.37125	3.02493	1.57707	1.32414	0.701835	0.253216	0.159176	0.167486	0.087277	0.263095	0.123001	3.34638	1.45928	0.268393	0.134297	1.26761	0.601701	1.04252	0.606438	0.506008	0.323088	1.94633	1.27993	0.167594	0.082971	0.351464	0.182237	0.985177	0.441025	0.912072	0.450315
INVS	14.8384	6.19176	4.30174	2.49109	6.36326	3.0012	5.66395	2.73786	8.24634	3.94288	3.19094	1.66362	4.48419	2.37676	2.38821	1.50128	8.91763	4.64698	9.54135	4.46074	13.5074	5.8903	8.62228	4.31438	10.0819	4.78561	2.61247	1.51968	3.61284	2.30681	14.435	9.49262	42.731	21.1549	20.5085	10.6338	25.6596	11.4868	27.3574	13.5071
UGT1A12P	0.135892	0.056705	0	0	0	0	0.084135	0.040669	0	0	0	0	0	0	0	0	0	0	0.405036	0.189361	0	0	0	0	0	0	0	0	0.009232	0.005895	0.22576	0.148462	0	0	0.82561	0.428086	0	0	0	0
SLC25A6P5	0	0	0	0	0	0	0	0	0	0	0	0	0.09227	0.048906	0	0	0	0	0	0	0.157545	0.068702	0.066612	0.033331	0	0	0	0	0	0	0	0	0.369314	0.182837	0.12715	0.065928	0.18902	0.084617	0.058106	0.028688
AC026369.2	0.601876	0.251151	0	0	0.496749	0.234289	1.45294	0.702327	1.88039	0.899086	0.960805	0.500923	0.189677	0.100535	0.254329	0.159876	0.233144	0.121492	1.77869	0.831565	0.317378	0.138402	0.711074	0.355804	1.06119	0.503718	0.217952	0.126783	0.049143	0.031378	0.821314	0.540106	1.70123	0.842227	0.91648	0.475203	1.53221	0.685909	0.201028	0.099253
AC003982.2	0	0	0	0	0	0	0	0	0	0	0	0	0	0	0	0	0	0	0	0	0	0	0	0	0	0	0	0	0	0	0	0	0	0	0	0	0	0	0	0
AL137792.2	0	0	0	0	0	0	0	0	0	0	0	0	0	0	0	0	0	0	0	0	0	0	0	0	0	0	0	0	0	0	0	0	0	0	0	0	0	0	0	0
AP001160.1	0.595333	0.248421	1.97877	1.14588	1.05631	0.498202	2.23902	1.08231	2.36358	1.13011	3.98433	2.07726	3.46014	1.83399	2.25534	1.41775	3.282	1.71025	1.50364	0.702977	3.51471	1.53269	1.97406	0.987772	1.9304	0.91631	1.30016	0.756307	0.439508	0.280628	1.36221	0.895807	0.647649	0.320632	1.62821	0.844241	1.75952	0.78767	0	0
AC005908.2	0	0	0	0	0	0	0	0	0	0	0	0	0	0	0	0	0	0	0	0	0	0	0	0	0	0	0	0	0	0	0	0	0	0	0	0	0	0	0	0
ARMC3	0	0	0	0	0	0	0.758386	0.366592	0.014209	0.006794	1.135	0.591743	0.354268	0.187773	0.258256	0.162345	0	0	0.018817	0.008797	0.327066	0.142626	0.000792	0.000396	0.290542	0.137913	0.20629	0.119999	0	0	0	0	0.661513	0.327496	0.001337	0.000693	0.450511	0.201676	0.051433	0.025394
SNORA43	0	0	0	0	0	0	0	0	0	0	0	0	0.16417	0.087016	0	0	0	0	0.0899	0.04203	0	0	0	0	0	0	0	0	0	0	0	0	0.234733	0.11621	0.194773	0.100992	0.174983	0.078333	0.245991	0.121452
MELK	39.4871	16.4772	11.4602	6.6365	26.9095	12.6917	20.1558	9.74301	30.8831	14.7664	34.5152	17.9948	15.4186	8.17234	1.98817	1.2498	18.3441	9.55913	32.9156	15.3886	29.8473	13.0158	23.8204	11.9192	32.3231	15.3429	9.66639	5.62296	2.08327	1.33018	7.24003	4.76113	36.1713	17.9074	35.1396	18.2202	23.6274	10.5771	27.8953	13.7727
SLITRK5	0.005344	0.00223	0	0	0.059118	0.027882	0.037205	0.017984	0.024147	0.011546	0.031092	0.01621	0.009896	0.005245	0.056737	0.035666	0.012479	0.006503	0.030946	0.014468	0.046976	0.020485	0.031521	0.015772	0.008273	0.003927	0.061327	0.035674	0.13697	0.087456	0.045627	0.030005	0.017524	0.008675	0	0	0.10992	0.049207	0	0
MYL12A	603.422	251.796	237.651	137.621	267.006	125.932	343.753	166.165	402.946	192.664	434.357	226.455	284.739	150.921	426.552	268.139	252.735	131.7	258.915	121.047	473.34	206.414	241.529	120.855	283.799	134.712	336.598	195.8	332.324	212.19	177.314	116.604	285.516	141.351	283.725	147.114	490.957	219.783	345.825	170.743
MYOM1	1.92423	0.802942	0.027285	0.015801	3.08233	1.45376	0.43173	0.208691	0.854994	0.408804	0.110542	0.057632	0.889127	0.471266	1.88338	1.18393	0.122005	0.063577	1.97491	0.923302	0.891977	0.388972	0.17578	0.087956	1.62375	0.770752	2.04183	1.18774	2.68131	1.71203	1.97735	1.30033	0.409613	0.202787	0.377285	0.195625	2.0199	0.904232	1.04044	0.513692
PRB2	0.249671	0.104183	0.204498	0.118422	0.045939	0.021667	0.215985	0.104404	0	0	0	0	0	0	0.438222	0.275475	0	0	0	0	0.087248	0.038047	0	0	0	0	0	0	0	0	1.05508	0.693831	0.043131	0.021353	0.445395	0.230941	1.9585	0.876744	0.33537	0.165581
AC104073.2	0	0	0	0	0	0	0	0	0	0	0	0	0	0	0	0	0	0	0	0	0	0	0	0	0	0	0	0	0	0	0	0	0	0	0	0	0	0	0	0
OR5H7P	0	0	0	0	0	0	0	0	0	0	0	0	0	0	0	0	0	0	0	0	0	0	0	0	0	0	0	0	0	0	0	0	0	0	0	0	0	0	0	0
CNOT7	38.442	16.0411	18.2349	10.5596	37.6418	17.7535	19.9366	9.63703	11.5028	5.49989	9.65893	5.03576	38.5909	20.4544	6.96365	4.37748	17.4274	9.08145	40.2069	18.7974	20.2423	8.82726	27.111	13.5657	30.4032	14.4316	8.71421	5.06908	9.764	6.23435	17.2507	11.3442	75.8636	37.5579	38.8329	20.1352	41.5797	18.6136	95.3139	47.0591
TMEM184B	40.9749	17.098	28.1369	16.2938	14.5789	6.87605	42.3328	20.463	36.4093	17.4086	34.0184	17.7358	33.7453	17.8861	17.7715	11.1715	37.7201	19.6559	34.0591	15.9232	29.6721	12.9394	9.40196	4.70451	30.5048	14.4798	33.9874	19.7706	13.0708	8.34576	29.9385	19.6879	34.8912	17.2736	39.1142	20.281	36.9519	16.5419	35.8689	17.7095
MTOR	25.9302	10.8202	14.3438	8.30635	17.7351	8.36464	18.445	8.91602	15.017	7.1802	9.20877	4.80106	14.8643	7.87855	5.46579	3.4359	16.7523	8.72964	16.4752	7.70241	14.4976	6.3221	14.3918	7.20133	14.6562	6.9569	11.1506	6.48634	6.73642	4.30124	26.625	17.5089	25.615	12.6813	46.4645	24.0922	37.722	16.8867	41.0153	20.2504
SCAMP5	4.24939	1.77319	0.861767	0.49904	16.6154	7.83656	18.2773	8.83496	4.60811	2.20331	1.22978	0.641157	1.59272	0.844195	0.147742	0.092873	1.96935	1.02623	4.03482	1.88634	7.18689	3.13405	3.46173	1.73216	4.60553	2.18613	0.356008	0.207091	2.25319	1.43867	5.51129	3.62429	5.2853	2.6166	9.39757	4.87272	5.82076	2.60573	1.11771	0.551844
ZNF521	1.78211	0.74364	0.114579	0.066351	3.10494	1.46443	1.42159	0.687173	1.3935	0.666284	0.532069	0.277398	0.186997	0.099115	0.912942	0.573893	0.476532	0.248321	1.86803	0.873333	2.34798	1.0239	0.681472	0.340992	2.95141	1.40096	0.863503	0.502302	1.39865	0.893044	3.41393	2.24504	11.9943	5.93801	7.6629	3.97327	12.4309	5.56482	1.782	0.879821
LINC00396	0	0	0	0	0	0	0	0	0	0	0	0	0	0	0	0	0	0	0	0	0	0	0	0	0	0	0	0	0	0	0	0	0	0	0	0	0	0	0	0
AC244021.2	0	0	0	0	0	0	0	0	0	0	0	0	0	0	0	0	0	0	0	0	0	0	0	0	0	0	0	0	0	0	0	0	0	0	0	0	0	0	0	0
HAO2-IT1	0	0	0	0	0	0	0	0	0	0	0	0	0	0	0	0	0	0	0	0	0	0	0	0	0	0	0	0	0	0	0	0	0	0	0	0	0	0	0	0
LRIG2	12.9426	5.40069	4.19251	2.42784	5.73668	2.70567	5.13748	2.48337	7.91541	3.78465	1.41159	0.735942	3.94543	2.09121	1.10712	0.695956	5.59965	2.91798	6.36601	2.97621	7.17402	3.12844	7.57478	3.79024	6.50731	3.08885	0.90132	0.5243	3.55022	2.26683	9.47194	6.22886	19.1443	9.47777	18.847	9.7723	12.7133	5.69125	19.0535	9.40723
AL445673.1	0.160973	0.067171	0	0	0	0	0	0	0	0	0	0	0	0	0	0	0	0	0	0	0	0	0	0	0	0	0	0	0	0	0	0	0.279151	0.1382	0	0	0	0	0	0
DRAP1	81.3624	33.9509	135.564	78.5039	121.539	57.323	118.559	57.3097	129.898	62.1092	337.669	176.046	210.147	111.385	171.365	107.723	146.418	76.2984	134.38	62.8248	219.974	95.9259	157.666	78.8921	141.81	67.3137	239.501	139.318	80.1324	51.1649	24.301	15.9807	23.1708	11.4712	28.5239	14.7899	22.2428	9.95723	19.9622	9.8559
LINC01516	0	0	0	0	0.082505	0.038913	0.409446	0.197919	0	0	0.083151	0.043351	0	0	0	0	0.09825	0.051198	0	0	0	0	0	0	0	0	0	0	0	0	0	0	0	0	0	0	0	0	0.112012	0.055303
LONRF3	7.07492	2.95223	3.48651	2.019	6.02244	2.84045	3.28152	1.58623	5.60783	2.68131	3.59779	1.87573	0.871299	0.461817	0.534217	0.335819	1.98995	1.03696	3.86606	1.80745	0.620184	0.270449	2.32961	1.16568	3.97686	1.88771	1.18318	0.688256	2.98304	1.90469	14.8956	9.79554	3.23576	1.60193	6.36288	3.2992	21.6692	9.70047	10.9813	5.42176
MCMBP	54.111	22.5795	27.101	15.6939	37.6792	17.7712	41.7166	20.1651	27.7677	13.2768	37.4683	19.5344	32.0547	16.99	11.5075	7.23385	20.7025	10.7881	36.2922	16.9672	47.9606	20.9146	33.3112	16.6681	41.3068	19.6073	15.0421	8.75005	9.89204	6.31611	25.9601	17.0717	57.1796	28.308	43.0494	22.3215	41.2373	18.4603	52.3386	25.841
AC011840.1	0	0	0	0	0	0	0	0	0	0	0	0	0	0	0	0	0	0	0	0	0	0	0	0	0	0	0	0	0	0	0	0	0	0	0	0	0	0	0	0
AL008638.4	0	0	0	0	0	0	0	0	0	0	0	0	0	0	0	0	0	0	0	0	0	0	0	0	0	0	0	0	0	0	0	0	0	0	0.198719	0.103038	0	0	0	0
FAM171A2	1.36918	0.571332	0.055708	0.03226	0.47178	0.222513	0.828106	0.400293	0.206708	0.098835	0.251412	0.131076	0.132174	0.070056	1.65859	1.04262	0.594846	0.309975	1.00268	0.468771	0.361745	0.15775	0.268671	0.134436	1.04051	0.493904	0.230039	0.133814	0.246902	0.157648	2.21499	1.4566	0.603296	0.298674	0.422842	0.219247	1.1177	0.500352	0.139464	0.068857
RN7SL771P	0	0	0	0	0	0	0	0	0	0	0	0	0	0	0	0	0	0	0	0	0	0	0	0	0	0	0	0	0	0	0	0	0	0	0	0	0	0	0	0
SHANK1	0.064231	0.026802	0	0	0.073931	0.034869	0.040297	0.019479	0.38281	0.183036	0	0	0.086829	0.046022	0.089883	0.056502	0.04027	0.020985	0.040293	0.018838	0.529777	0.231024	0	0	0.622475	0.295473	0.01125	0.006544	0.208885	0.133374	0.047928	0.031518	0.19942	0.098727	1.65726	0.859305	0.485926	0.21753	0	0
AC004801.7	0	0	0	0	0	0	0	0	0	0	0	0	0	0	0.043295	0.027216	0	0	0	0	0	0	0	0	0	0	0	0	0	0	0	0	0	0	0	0	0	0	0	0
AC092135.3	0.669085	0.279196	0.185665	0.107517	0.233571	0.110163	0.143326	0.069282	0.255291	0.122064	0.102426	0.053401	0.236814	0.125519	0	0	0	0	0.50538	0.236273	0.384966	0.167876	0.080649	0.040355	0.402042	0.190839	0.082902	0.048224	0.103758	0.06625	2.89764	1.90552	4.52237	2.23889	3.78691	1.96354	4.8954	2.19148	2.90114	1.43237
AC007603.2	0	0	0	0	0	0	0	0	0	0	0	0	0	0	0	0	0	0	0	0	0	0	0	0	0	0	0	0	0	0	0	0	0	0	0	0	0	0	0	0
AC096656.1	0	0	0	0	0	0	0	0	0	0	0	0	0	0	0.035477	0.022301	0	0	0	0	0	0	0	0	0	0	0	0	0	0	0	0	0	0	0	0	0	0	0	0
AC097372.4	1.01179	0.422201	0.547194	0.316874	0.58447	0.275662	0.138092	0.066752	0.119776	0.05727	0.892647	0.465388	0.10606	0.056215	0.967105	0.607941	0.784547	0.408828	1.27194	0.594651	0.34659	0.151141	0.180187	0.090161	0.693528	0.3292	0.767371	0.446381	0.388691	0.248181	1.23974	0.815268	5.28119	2.61456	1.27761	0.662449	0.492578	0.220508	3.58751	1.77125
AC015660.5	0	0	0	0	0.006809	0.003211	0	0	0	0	0	0	0	0	0	0	0	0	0	0	0	0	0	0	0	0	0	0	0.055853	0.035662	0	0	0	0	0	0	0	0	0	0
AC073072.1	0	0	0	0	0.150212	0.070847	0.15767	0.076215	0	0	0.145917	0.076075	0	0	0.07048	0.044305	0	0	0	0	0.088256	0.038486	0	0	0	0	0	0	0	0	0	0	0	0	0	0	0.248623	0.111299	0	0
MIR2277	0.291329	0.121566	0.169427	0.098113	9.81946	4.63129	0.181578	0.087772	0.196337	0.093876	0.19903	0.103766	0.228113	0.120907	0	0	0.173169	0.090239	0.251003	0.117348	0.122618	0.053471	0.070742	0.035397	0.197781	0.093882	0	0	0.224049	0.143056	0.230535	0.151603	0.367623	0.181999	0.336141	0.174292	0.483716	0.216541	0.307401	0.151772
AC013271.1	0.029374	0.012257	0	0	0.056786	0.026783	0.222251	0.107433	0.274196	0.131103	0.093237	0.04861	0	0	0.351307	0.220838	0.011821	0.00616	0.022176	0.010368	0.678633	0.295938	0.153588	0.076852	0.691522	0.328247	0.078754	0.045811	0	0	0	0	0	0	0	0	0	0	0.265809	0.131237
MIR4651	0	0	0.00318	0.001841	0.040647	0.019171	0.04904	0.023705	0.106961	0.051142	0.019868	0.010358	0.019987	0.010594	0.107533	0.067597	0.024251	0.012637	0.039752	0.018585	0.00699	0.003048	0.121674	0.060883	0.087483	0.041526	0	0	0.034424	0.02198	0	0	0.455921	0.225713	3.66916	1.90249	0.293636	0.131449	0.443791	0.219112
CHKB	40.8076	17.0282	29.0499	16.8225	31.9352	15.062	29.8164	14.4128	25.0192	11.9626	26.5641	13.8494	35.4757	18.8033	32.894	20.6778	28.2113	14.7009	32.7193	15.2968	37.1849	16.2155	20.788	10.4018	32.2959	15.33	15.0297	8.74281	19.3396	12.3484	22.4957	14.7934	19.3765	9.59273	21.2616	11.0243	19.4257	8.69615	10.4274	5.14832
MIR1302-2	0	0	0.003372	0.001953	0.195774	0.092336	0	0	0	0	0.261527	0.136349	0	0	0.024935	0.015675	0.047385	0.024693	0	0	0.015629	0.006816	0.047534	0.023785	0.051336	0.024368	0	0	0	0	0	0	0.116618	0.057734	0	0	0	0	0	0
MIR4741	0.231157	0.096457	0.059088	0.034217	0.143067	0.067477	0.141053	0.068183	0.141914	0.067854	0.015357	0.008007	0.320893	0.170084	0	0	0.045246	0.023578	0.184404	0.086212	0.133269	0.058116	0.079401	0.039731	0.065193	0.030945	0	0	0.134379	0.085801	0.296438	0.194941	0.085113	0.042137	0.194475	0.100837	0.26182	0.117207	0.19787	0.097694
TOB2	64.0816	26.74	25.7188	14.8935	33.544	15.8208	40.2098	19.4368	25.1537	12.0269	17.8984	9.33148	33.9233	17.9805	8.8609	5.57014	23.736	12.3689	42.6464	19.9379	47.9072	20.8913	22.2977	11.1572	29.5467	14.025	17.773	10.3386	15.156	9.67719	34.0703	22.405	35.6622	17.6553	39.1007	20.2741	38.4968	17.2335	38.8242	19.1685
CNGA2	0	0	0	0	0	0	0	0	0	0	0	0	0	0	0	0	0	0	0	0	0	0	0	0	0	0	0	0	0	0	0	0	0	0	0	0	0	0	0	0
MIR6891	10.2618	4.28205	12.8099	7.41805	23.0071	10.8512	9.11543	4.40625	4.77622	2.28369	24.2027	12.6183	16.9459	8.9819	6.29762	3.95881	5.49485	2.86337	34.1231	15.9531	3.4809	1.51795	27.0468	13.5336	46.8192	22.2239	1.2609	0.733471	9.30137	5.93897	0.077842	0.05119	0.089468	0.044293	0.065563	0.033995	7.73324	3.46187	2.51294	1.24071
SEMA6B	6.98602	2.91513	2.02339	1.17173	8.44523	3.98314	8.1863	3.95713	3.46188	1.65525	4.9228	2.56654	1.14064	0.604579	15.4232	9.69532	8.31286	4.33184	5.75201	2.68916	4.56086	1.98889	3.23726	1.61984	7.00578	3.32546	5.34627	3.10994	3.13066	1.99894	4.38769	2.8854	2.24731	1.11258	2.82692	1.46578	8.5515	3.82818	2.33382	1.15227
MOCS3	5.43726	2.26886	5.75823	3.33453	8.28461	3.90739	10.547	5.09827	10.3349	4.9415	5.76854	3.00747	10.9592	5.80871	2.12274	1.33439	7.63799	3.98016	14.9538	6.99113	17.8966	7.80431	11.613	5.81086	11.9515	5.67307	2.21127	1.2863	1.8187	1.16125	8.9445	5.88201	17.8742	8.84899	4.82311	2.50082	11.6539	5.21701	4.29436	2.12024
STAU1	118.932	49.6279	82.8158	47.9577	99.7572	47.0499	118.262	57.1657	145.451	69.5457	62.5094	32.5898	233.623	123.828	26.4878	16.6507	127.09	66.2269	204.725	95.7125	198.839	86.7096	144.038	72.073	134.651	63.9154	35.029	20.3765	37.7706	24.1167	85.553	56.2607	122.855	60.8222	91.5305	47.4593	95.6477	42.8178	61.1737	30.2031
CDH26	0.419754	0.175155	0.219159	0.126913	0.16182	0.076322	0.723586	0.34977	0	0	0.168475	0.087836	0.574726	0.304624	0.290169	0.182406	0.245124	0.127734	0.268576	0.125564	0.531182	0.231637	1.41435	0.707708	0.143391	0.068064	0.102742	0.059765	0.106068	0.067725	1.21805	0.801002	0.597468	0.295789	0.093276	0.048364	0.683167	0.305827	0.165044	0.081487
PTGIS	1.34897	0.5629	0.142741	0.08266	7.23846	3.41398	1.06049	0.512623	0.226067	0.108091	0.380294	0.19827	1.83638	0.973341	11.0483	6.94517	0.878439	0.457755	9.62114	4.49804	4.61041	2.0105	1.11804	0.559441	8.39325	3.98406	2.46465	1.4337	2.43889	1.55724	1.0644	0.699965	6.0987	3.01929	5.33022	2.76376	29.6229	13.261	0.410989	0.202916
ZNF444	21.9084	9.14196	18.5734	10.7556	21.5008	10.1407	30.5876	14.7855	47.7735	22.8423	35.0574	18.2774	33.6985	17.8613	32.2751	20.2887	24.0781	12.5471	25.4324	11.89	41.7163	18.1916	19.0377	9.526	22.4878	10.6744	14.882	8.65692	17.6211	11.2511	20.2699	13.3298	11.412	5.64975	15.223	7.89325	5.9003	2.64134	12.7748	6.30729
SPTY2D1-AS1	4.20086	1.75293	1.12814	0.653297	1.17526	0.554304	0.859387	0.415414	1.41806	0.678026	3.01154	1.57009	2.39549	1.26969	2.2972	1.44406	2.84718	1.48367	5.49639	2.56965	1.78132	0.776797	1.65	0.825621	5.80836	2.75708	1.00036	0.581914	0.762889	0.487108	1.22828	0.807729	3.36288	1.66486	2.11347	1.09585	3.13299	1.40252	2.44777	1.20853
RPL26	1583.86	660.914	881.642	510.549	1970.92	929.574	1886.26	911.79	1735.85	829.972	1340.04	698.638	1290.02	683.751	1543.24	970.112	1193.91	622.146	1035.98	484.336	1387.3	604.971	3289.79	1646.13	2295.57	1089.65	1526.81	888.15	593.022	378.647	219.637	144.436	913.799	452.395	1151.41	597.018	616.736	276.089	917.706	453.097
SNX3	113.312	47.2828	75.4209	43.6754	155.309	73.2507	104.707	50.6138	85.2714	40.7714	78.5835	40.9701	97.5112	51.6841	69.4769	43.6745	80.5294	41.9639	117.871	55.1067	112.688	49.1408	113.762	56.9239	101.928	48.3825	97.034	56.4449	71.39	45.5828	19.851	13.0543	70.9233	35.1121	62.6718	32.4958	76.0766	34.0565	69.9854	34.5537
CCDC42	0	0	0	0	0.106599	0.050277	0	0	0	0	0	0	0.069891	0.037044	0	0	0	0	0	0	0	0	0.115288	0.057687	0	0	0	0	0.104807	0.066919	0	0	0	0	0	0	0	0	0	0
AC023442.3	0	0	0	0	0	0	0	0	0	0	0	0	0	0	0	0	0	0	0	0	0	0	0	0	0	0	0	0	0	0	0	0	0	0	0	0	0	0	0	0
AL080251.1	0.008278	0.003454	0	0	0	0	0	0	0	0	0.013902	0.007248	0	0	0	0	0	0	0.006356	0.002972	0.060707	0.026473	0	0	0	0	0	0	0	0	2.22117	1.46067	0	0	0.001648	0.000855	0	0	0	0
TMPRSS4-AS1	0.167965	0.070089	0.046193	0.02675	0.210545	0.099302	0.13042	0.063043	0.107975	0.051627	0.026819	0.013982	0.1574	0.083427	0.030374	0.019093	0.056608	0.029498	0.274261	0.128221	0.096539	0.042099	0.133122	0.066611	0.201977	0.095873	0.012219	0.007108	0.014521	0.009271	0.422193	0.277639	1.58711	0.785732	1.93896	1.00537	0.470639	0.210687	0.731353	0.361089
ABCC6P2	3.96683	1.65528	5.49711	3.18331	3.65632	1.72448	4.65799	2.2516	8.48113	4.05514	2.5813	1.34578	10.0187	5.31024	2.32217	1.45976	1.26199	0.657623	10.4612	4.89077	1.89339	0.825665	6.29118	3.14796	2.02895	0.963087	1.33368	0.775806	7.36484	4.70249	0.659488	0.433687	9.04287	4.47686	3.10804	1.61155	5.60472	2.50902	0.755369	0.372946
RRM1-AS1	0	0	0	0	0.544602	0.256859	0.233598	0.112918	0.464292	0.221995	0.314749	0.164097	0	0	0	0	0	0	0.401304	0.187616	0.219342	0.09565	0	0	0.131126	0.062242	0	0	0	0	0	0	0	0	0	0	0.662732	0.296679	1.5078	0.744442
AL137224.1	0	0	0	0	0	0	0	0	0	0	0	0	0	0	0	0	0	0	0	0	0	0	0	0	0	0	0	0	0	0	0	0	0	0	0	0	0	0	0	0
NAV2-IT1	0	0	0	0	0	0	0	0	0	0	0	0	0	0	0.119394	0.075054	0	0	0	0	0.059477	0.025937	0	0	0	0	0	0	0	0	0	0	0.588728	0.291462	0	0	0	0	0.331164	0.163505
AF238378.1	0	0	0	0	0	0	0	0	0	0	0	0	0	0	0	0	0	0	0	0	0	0	0	0	0	0	0	0	0	0	0	0	0	0	0	0	0	0	0	0
AC113192.5	0	0	0	0	0	0	0	0	0	0	0	0	0	0	0	0	0	0	0	0	0	0	0	0	0	0	0	0	0	0	0	0	0	0	0	0	0	0	0	0
U2	0.476103	0.198668	0.699979	0.40535	0.345834	0.16311	0.076746	0.037098	0.813221	0.388831	0.285179	0.14868	0.056127	0.029749	0.047292	0.029729	0.704065	0.366889	0.375655	0.175625	0.311054	0.135644	0.01403	0.00702	0.472569	0.224316	0.115753	0.067334	0.043358	0.027685	4.10029	2.6964	5.44498	2.69565	2.40534	1.24719	4.26865	1.91091	2.43885	1.20413
UBE2J2	43.8743	18.3079	32.6165	18.8879	35.1555	16.5809	37.8377	18.2901	33.1678	15.8588	40.0247	20.8672	27.3767	14.5105	51.9365	32.6483	50.0466	26.0793	40.0024	18.7018	31.2847	13.6426	28.0112	14.0161	27.3446	12.9798	38.3016	22.2801	25.1981	16.0891	30.4569	20.0288	15.6731	7.75929	25.4657	13.2042	20.6026	9.22297	25.767	12.7219
TBC1D23	28.3176	11.8164	19.1697	11.101	21.0109	9.90969	22.7156	10.9804	24.4817	11.7056	25.2307	13.1542	25.4584	13.4938	21.2403	13.3521	14.5277	7.57041	28.2814	13.222	12.0289	5.24555	8.06926	4.03766	12.1751	5.7792	12.1794	7.08477	8.99951	5.74623	14.5427	9.56343	33.9857	16.8253	19.4402	10.0799	46.2923	20.7233	28.5729	14.1072
AC139085.1	0	0	0	0	0	0	0	0	0	0	0.023694	0.012353	0.023586	0.012502	0.104579	0.06574	0	0	0	0	0.02903	0.012659	0	0	0.011415	0.005419	0	0	0	0	0	0	0	0	0	0	0	0	0	0
RPS26P4	0	0	0	0	0	0	0	0	0	0	0	0	0	0	0	0	0	0	0	0	0	0	0	0	0	0	0	0	0	0	0	0	0	0	0.017176	0.008906	1.01538	0.454547	0.267481	0.132063
MIR3912	0	0	0	0	0	0	0	0	0	0	0	0	0	0	0	0	0	0	0	0	0	0	0	0	0	0	0	0	0	0	0	0	0	0	0	0	0	0	0	0
RNA5SP306	0	0	0	0	0	0	0	0	0	0	0	0	0	0	0	0	0	0	0	0	0	0	0	0	0	0	0	0	0	0	0	0	0	0	0	0	0	0	0	0
HS3ST1	10.5244	4.39163	2.43892	1.41235	2.9246	1.37937	2.93578	1.41911	2.13058	1.01871	2.18125	1.13721	7.59111	4.02353	2.121	1.3333	3.91802	2.04168	2.9562	1.38207	1.81466	0.791333	3.16764	1.58501	3.85902	1.83178	2.69791	1.56938	1.57145	1.00338	2.24617	1.47711	2.24403	1.11095	0.770864	0.399699	1.77841	0.796126	3.65282	1.8035
KIAA1257	0.802336	0.334799	3.50673	2.03071	3.04981	1.43843	0.874914	0.422919	0.97008	0.463831	2.12835	1.10963	5.94837	3.15283	0	0	1.08203	0.563848	4.63539	2.16712	8.58394	3.74327	0.932554	0.466628	1.71417	0.81367	0.678292	0.394564	0.328759	0.209914	1.41307	0.929255	1.43891	0.712362	11.0511	5.73009	3.44433	1.54189	2.93891	1.45102
RPS24P1	0	0	0	0	0	0	0	0	0	0	0	0	0	0	0	0	0	0	0	0	0	0	0	0	0	0	0	0	0	0	0	0	0	0	0	0	0	0	0.23183	0.114461
AC097533.1	0	0	0.02498	0.014465	0	0	0.006493	0.003138	0	0	0.148199	0.077265	0	0	0	0	0	0	0	0	0	0	0.036883	0.018455	0	0	0	0	0	0	0	0	0	0	0	0	0	0	0.348665	0.172145
RPS27	1987.04	829.153	830.582	480.981	2493.25	1175.93	1787.07	863.839	1895.74	906.422	2122.63	1106.65	1401.43	742.802	5094.92	3202.77	1697.73	884.686	1494.81	698.847	2113.02	921.443	1915.15	958.293	2304.46	1093.87	3604.63	2096.82	1584.23	1011.54	219.444	144.309	372.357	184.343	435.883	226.009	388.855	174.075	320.488	158.234
BET1L	67.2043	28.043	37.0711	21.4675	52.2041	24.6218	59.3461	28.687	75.032	35.8756	49.9669	26.0507	44.1166	23.3832	32.8428	20.6456	56.0638	29.2149	59.8984	28.0035	50.2349	21.9064	61.2788	30.6624	66.7247	31.6725	37.5685	21.8537	23.7252	15.1486	42.8861	28.2024	30.0427	14.8733	40.7697	21.1394	54.1869	24.2574	30.0344	14.8288
AC093831.2	0	0	0	0	0	0	0	0	0	0	0	0	0	0	0	0	0	0	0	0	0	0	0	0	0	0	0	0	0	0	0	0	0	0	0	0	0	0	0	0
AL117378.2	0	0	0	0	0	0	0	0	0	0	0	0	0	0	0	0	0	0	0	0	0	0	0	0	0	0	0	0	0	0	0	0	0	0	0	0	0.004098	0.001834	0	0
RPL23A	691.2	288.424	466.179	269.959	739.23	348.654	1240.78	599.775	755.192	361.085	817.011	425.955	502.125	266.142	622.991	391.624	1101.68	574.087	709.402	331.657	1385.65	604.254	1146.43	573.648	977.919	464.193	1291.84	751.466	636.05	406.121	216.96	142.676	604.388	299.215	410.922	213.066	249.759	111.807	425.298	209.981
AL513325.1	0.156037	0.065111	0	0	0	0	0	0	0	0	0	0	0	0	0	0	0	0	0	0	0	0	0	0	0	0	0	0	0	0	0	0	0	0	0	0	0	0	0	0
Z94160.1	0	0	0	0	0	0	0	0	0	0	0	0	0	0	0	0	0	0	0	0	0	0	0	0	0.088403	0.041962	0	0	0	0	0	0	0	0	0	0	0	0	0	0
AC004241.5	0	0	0.032585	0.01887	0.339415	0.160083	0.08795	0.042513	0	0	0.327727	0.170863	0.090569	0.048004	0.191662	0.120482	0.312777	0.162988	0.03811	0.017817	0.179367	0.078218	0.067871	0.033961	0.106087	0.050357	0.445807	0.259327	0.120752	0.077101	0.644008	0.423507	0.442363	0.219001	0.338209	0.175364	0.489803	0.219266	0.272458	0.13452
SLC29A3	11.6663	4.86813	9.23806	5.34966	13.6905	6.45707	11.0391	5.33611	14.5395	6.9519	13.4383	7.00616	8.54474	4.52899	10.3162	6.48498	10.6437	5.54644	6.49826	3.03804	12.4043	5.40927	8.3242	4.16523	13.4821	6.3996	8.81551	5.12801	4.92912	3.14726	8.92889	5.87174	11.2725	5.5807	9.37295	4.85995	15.3352	6.86498	14.8001	7.30722
RN7SKP264	0	0	0	0	0	0	0	0	0	0	0	0	0	0	0	0	0	0	0	0	0	0	0.100969	0.050522	0	0	0	0	0	0	0	0	0.413735	0.204828	0	0	0.628624	0.28141	0.498649	0.246197
AC079456.1	0	0	0	0	0	0	0	0	0	0	0	0	0	0	0	0	0	0	0	0	0	0	0	0	0	0	0	0	0	0	0	0	0	0	0	0	0	0	0	0
G2E3	16.4211	6.85219	2.6153	1.51449	6.03156	2.84475	7.50754	3.62902	7.14231	3.415	3.0192	1.57409	4.78819	2.53789	2.89755	1.82146	3.86438	2.01373	7.51759	3.51459	16.09	7.0165	8.86965	4.43816	13.1433	6.23876	2.31277	1.34534	1.83917	1.17432	12.2799	8.07541	33.5196	16.5946	31.1821	16.1682	18.2661	8.17704	23.8795	11.79
ITM2C	534.228	222.923	48.8313	28.2777	328.169	154.779	950.405	459.41	82.4769	39.4352	653.67	340.796	35.214	18.6645	335.874	211.137	973.771	507.433	191.186	89.3823	158.89	69.2887	364.949	182.612	100.015	47.4744	843.238	490.514	2053.45	1311.13	182.095	119.748	126.333	62.5438	52.2779	27.1065	53.5351	23.9656	248.266	122.576
HTR2B	1.28171	0.534832	0.048883	0.028307	1.37981	0.65078	0.527731	0.255097	0.301502	0.144159	0	0	0.066003	0.034984	3.1227	1.96299	0.271114	0.141277	3.58537	1.67622	0.36586	0.159544	0.186662	0.093401	1.21628	0.577338	0.203957	0.118643	0.38026	0.242798	3.64466	2.39677	7.89334	3.90776	4.99163	2.5882	11.5416	5.16672	9.75551	4.81656
USP37	5.33874	2.22775	1.02642	0.59439	1.96775	0.92808	1.51292	0.731319	2.1861	1.04525	0.345695	0.180231	1.62261	0.860038	0.89539	0.56286	1.31472	0.685102	2.41803	1.13047	2.4444	1.06595	1.0903	0.54556	2.58465	1.22686	2.21216	1.28682	1.25138	0.799011	4.96544	3.26533	17.136	8.48354	12.4809	6.47143	13.3083	5.95762	17.2668	8.52507
TTLL4	21.5352	8.98621	9.40739	5.44772	14.5422	6.85876	13.1497	6.35635	18.1338	8.67046	5.41538	2.82335	12.6066	6.68188	11.3407	7.12896	8.77557	4.57296	16.1024	7.52815	15.5457	6.77916	18.1437	9.07869	19.6584	9.33133	7.48507	4.35408	4.08254	2.60672	27.148	17.8528	34.7961	17.2265	25.4953	13.2195	32.7248	14.6496	41.5011	20.4902
HECTD1	80.152	33.4459	13.6969	7.93172	29.7659	14.0389	32.4114	15.6672	50.0799	23.9451	21.0893	10.9951	32.4833	17.2172	14.0223	8.81467	15.326	7.98641	41.4257	19.3672	56.0549	24.4443	38.399	19.2139	49.1009	23.3069	12.7637	7.4247	15.6906	10.0185	65.1505	42.8437	127.071	62.9094	213.821	110.868	152.415	68.2301	119.92	59.208
AC105105.3	0	0	0	0	0	0	0	0	0	0	0	0	0	0	0	0	0	0	0	0	0	0	0	0	0	0	0	0	0	0	0	0	0	0	0	0	0	0	0	0
AL133162.1	0	0	0	0	0	0	0	0	0	0	0	0	0	0	0	0	0	0	0	0	0	0	0	0	0	0	0	0	0	0	0	0	0	0	0	0	0	0	0	0
PEX3	14.6998	6.13393	10.1668	5.88748	31.4777	14.8463	11.888	5.74647	16.4163	7.84925	16.8888	8.80513	9.96496	5.28175	6.04582	3.80052	9.23468	4.8122	10.2606	4.79698	17.1528	7.47999	18.1217	9.06765	16.8657	8.00572	5.75052	3.34509	3.19758	2.04167	6.47895	4.26064	11.6687	5.77683	16.4777	8.5438	23.259	10.4122	11.1719	5.51586
SERPINE2	50.5996	21.1142	47.6711	27.6058	53.6251	25.292	38.4945	18.6076	38.5648	18.4393	19.8671	10.3579	135.925	72.0446	15.8646	9.9728	60.6747	31.6176	72.8065	34.0382	31.177	13.5956	15.467	7.73931	43.3791	20.5909	26.2248	15.255	9.92272	6.3357	71.4592	46.9925	38.7432	19.1806	18.6624	9.67662	151.959	68.0262	30.968	15.2897
PSMG3-AS1	4.38883	1.83137	2.1865	1.26618	3.96073	1.86806	3.17328	1.53391	1.19035	0.569152	3.85482	2.00974	0.839429	0.444925	2.55234	1.60445	3.60561	1.87889	4.39265	2.05364	0.918379	0.400486	3.71092	1.85686	3.49865	1.66072	4.26546	2.48123	2.6347	1.68227	1.13401	0.745739	0.829808	0.410814	2.84907	1.47727	0.800603	0.358399	0.158687	0.078348
EID2	17.0435	7.11191	7.59259	4.39679	10.0616	4.74549	13.8944	6.71633	16.0786	7.68779	5.3816	2.80574	9.4956	5.03298	9.20962	5.78934	7.9093	4.12154	7.73243	3.61504	10.8924	4.74995	9.84877	4.92809	9.2085	4.37104	3.56458	2.07353	3.52461	2.25048	3.22571	2.12126	6.74755	3.34052	3.64115	1.88796	11.8622	5.31027	7.60079	3.75272
OR51A10P	0	0	0	0	0	0	0	0	0.071804	0.034332	0	0	0	0	0	0	0	0	0	0	0	0	0	0	0	0	0	0	0	0	0	0	0	0	0	0	0	0	0.119224	0.058864
AC124057.1	0	0	0	0	0.062726	0.029585	0	0	0	0	0	0	0	0	0	0	0	0	0	0	0	0	0	0	0	0	0	0	0	0	0	0	0	0	0	0	0	0	0	0
ATP5G2P3	0.126236	0.052676	0	0	0.454987	0.214592	0	0	0	0	0	0	0.083534	0.044276	0	0	0	0	0	0	0	0	0.07006	0.035056	0	0	0.435103	0.2531	0	0	2.07526	1.36471	0.594585	0.294361	0.251068	0.130181	2.46301	1.10259	2.07654	1.02525
IGKV1OR22-5	0	0	0	0	0	0	0	0	0	0	0	0	0	0	0	0	0	0	0	0	0	0	0	0	0	0	0	0	0	0	0	0	0	0	0	0	0	0	0	0
RNPEP	178.418	74.4505	57.1546	33.0976	111.778	52.7197	75.2977	36.3977	104.646	50.0351	76.2898	39.7743	59.0874	31.3183	41.2566	25.9347	68.0428	35.4572	82.1602	38.4112	74.9199	32.671	67.7613	33.9061	65.6239	31.15	82.2169	47.8258	80.4539	51.3702	94.2453	61.9769	76.1177	37.6837	127.798	66.2644	100.213	44.8614	73.3221	36.2011
DMRTA1	0.334649	0.139643	0	0	0.348752	0.164487	0.722223	0.349111	0.016253	0.007771	0.134498	0.070121	0	0	0.096566	0.060703	0.047982	0.025004	0.044226	0.020676	0	0	0.010693	0.005351	0	0	0.081204	0.047236	0.481053	0.307154	0	0	0.063663	0.031518	0.069603	0.03609	0.062034	0.02777	0	0
VAV3-AS1	0	0	0	0	0	0	0	0	0	0	0	0	0	0	0	0	0	0	0	0	0	0	0	0	0	0	0	0	0	0	0	0	0	0	0	0	0	0	0	0
RN7SL320P	0	0	0	0	0	0	0	0	0	0	0	0	0	0	0	0	0	0	0.158124	0.073926	0.035366	0.015422	0	0	0	0	0	0	0	0	0	0	0	0	1.32725	0.688188	0	0	0	0
ELFN2	0	0	0	0	0	0	0	0	0	0	0	0	0	0	0	0	0	0	0	0	0	0	0	0	0.043943	0.020858	0	0	0	0	0	0	0	0	0	0	0	0	0	0
AC138057.1	0	0	0	0	0	0	0	0	0	0	0	0	0	0	0	0	0	0	0	0	0	0	0	0	0	0	0	0	0	0	0	0	0.234099	0.115895	0	0	0	0	0.11265	0.055618
RPSAP5	0.00155	0.000647	0.033668	0.019497	0.035734	0.016854	0.030561	0.014773	0.048066	0.022982	0.040554	0.021143	0.079717	0.042253	0.015874	0.009979	0.074876	0.039018	0.058367	0.027288	0.014435	0.006295	0.100324	0.0502	0.011363	0.005393	0.021958	0.012773	0.01727	0.011027	0	0	0.417632	0.206757	0.02066	0.010712	0	0	0	0
NUFIP1	5.73304	2.39228	6.97576	4.03959	9.75045	4.59875	9.70597	4.69171	10.7018	5.11692	7.59055	3.95739	6.83505	3.6228	3.86352	2.42868	12.5592	6.54461	14.8401	6.93798	15.1188	6.59297	12.6406	6.32506	17.4594	8.28751	4.38493	2.55072	1.37367	0.877094	5.67958	3.73496	16.9816	8.40712	11.1688	5.7911	10.4366	4.67206	7.45376	3.68012
AC034238.2	0	0	0	0	0	0	0	0	0	0	0	0	0	0	0	0	0	0	0	0	0	0	0	0	0	0	0	0	0	0	0	0	0	0	0	0	0	0	0	0
AP001351.1	0.349044	0.145649	0.215994	0.12508	0.029475	0.013902	0.13644	0.065953	0.173561	0.082986	0	0	0.133951	0.070998	0.040603	0.025524	0	0	0.100046	0.046773	0.126225	0.055044	0.125063	0.062578	0.224178	0.106411	0	0	0.079693	0.050884	0.222535	0.146342	0.165352	0.081861	0.751253	0.389531	1.04874	0.469481	0.341734	0.168724
GSC2	0	0	0	0	0	0	0	0	0	0	0	0	0	0	0	0	0	0	0	0	0	0	0	0	0.074517	0.035371	0	0	0	0	0	0	0	0	0	0	0	0	0	0
RNU6-566P	0	0	0	0	0	0	0	0	0	0	0	0	0	0	0	0	0	0	0	0	0	0	0	0	0	0	0	0	0	0	0	0	0	0	0	0	0	0	0	0
RNA5SP460	0	0	0	0	0	0	0	0	0	0	0	0	0	0	0	0	0	0	0	0	0	0	0	0	0	0	0	0	0	0	0	0	0	0	0	0	0	0	0	0
PLIN2	27.2879	11.3867	23.8862	13.8322	51.3546	24.2211	85.5074	41.3329	64.3189	30.7532	92.6744	48.3165	38.2116	20.2534	49.3603	31.0289	45.183	23.5449	24.055	11.2461	77.5085	33.7998	22.2087	11.1127	91.2197	43.2996	52.0798	30.295	30.3184	19.3584	8.76675	5.76512	47.839	23.6837	54.2858	28.1476	91.7745	41.0839	86.9649	42.9369
RNA5SP468	0	0	0	0	0	0	0	0	0	0	0	0	0	0	0	0	0	0	0	0	0	0	0	0	0	0	0	0	0	0	0	0	0	0	0	0	0	0	0	0
CPEB2-AS1	0.227729	0.095027	0	0	0.028829	0.013597	0	0	0	0	0	0	0	0	0	0	0.041461	0.021606	0	0	0.033328	0.014534	0	0	0.108917	0.0517	0	0	0	0	0	0	0.382916	0.18957	0.082463	0.042758	0.092571	0.04144	0.396693	0.195858
MTND4P12	2.32867	0.97171	34.8338	20.1719	6.85479	3.23302	6.83771	3.30524	1.0777	0.51529	0	0	16.4212	8.70378	4.24348	2.66754	8.48025	4.41906	9.75842	4.56222	8.49083	3.70267	10.0036	5.00558	7.63445	3.62387	1.46939	0.854747	3.72148	2.37618	5.22427	3.43554	6.4841	3.21009	5.39875	2.79929	2.44433	1.09423	3.4674	1.71195
MARS2	13.4851	5.62707	7.4697	4.32562	16.0308	7.56083	17.9191	8.66179	17.5109	8.37261	4.3265	2.25565	12.0265	6.37442	0.979765	0.615899	9.91882	5.16871	13.1796	6.16168	23.0602	10.0561	9.80702	4.9072	16.7074	7.93055	2.53852	1.47666	2.67377	1.70721	10.5684	6.94993	14.8948	7.37398	7.98445	4.14	12.9186	5.78316	14.0098	6.91702
DHRS13	20.5149	8.56048	4.99367	2.89178	12.2531	5.7791	17.5436	8.48028	7.73017	3.69608	15.0768	7.86038	6.51273	3.45196	2.16	1.35782	15.5718	8.11447	27.7084	12.9541	20.0092	8.7256	9.32178	4.66439	9.39254	4.45839	15.287	8.89251	8.46755	5.40657	7.6386	5.02323	9.03313	4.47204	6.327	3.2806	6.26681	2.80541	7.75295	3.82784
RNU6-656P	0	0	0	0	0	0	0	0	0	0	0	0	0	0	0	0	0	0	0	0	0	0	0	0	0	0	0	0	0	0	0	0	0	0	0	0	0	0	0	0
RNU7-137P	0	0	0	0	0.415848	0.196133	0	0	0	0	0	0	0	0	0	0	0	0	0	0	0	0	0	0	0	0	0	0	0	0	0	0	0	0	0	0	0	0	0	0
CACNB3	49.1986	20.5296	29.2322	16.928	22.1563	10.4499	23.9792	11.5911	38.4084	18.3645	40.2313	20.9749	6.43556	3.41106	12.1409	7.63199	21.7345	11.3259	14.7386	6.89054	27.225	11.8722	8.58267	4.29456	28.0293	13.3048	4.20931	2.44857	14.8023	9.45135	21.3414	14.0343	11.0633	5.47714	41.3315	21.4307	11.5384	5.16528	12.0495	5.94918
MIR138-2	0	0	0	0	0	0	0	0	0	0	0	0	0	0	0	0	0	0	0	0	0	0	0	0	0	0	0	0	0	0	0	0	0	0	0	0	0	0	0	0
ASTL	0.097337	0.040617	0	0	0.320103	0.150975	0.326665	0.157905	0	0	0.121491	0.06334	0.243508	0.129067	0	0	0.438987	0.228756	0	0	0.668996	0.291735	0.074197	0.037126	0.133369	0.063307	0.326851	0.19013	0.331805	0.211859	0	0	0.75185	0.372219	0.204153	0.105855	0.786977	0.352299	0.367875	0.18163
AL121912.1	0	0	0	0	0	0	0	0	0	0	0	0	0	0	0	0	0	0	0	0	0	0	0	0	0	0	0	0	0	0	0	0	0	0	0	0	0	0	0	0
KLRG2	1.46216	0.610129	0	0	2.41299	1.13807	2.25536	1.09021	5.99681	2.8673	12.5539	6.54508	0.380059	0.201443	0.124103	0.078013	5.95451	3.1029	0.629456	0.294281	21.6068	9.42226	4.80659	2.4051	13.6405	6.47481	0.062807	0.036535	0	0	0	0	0.95803	0.474293	28.7214	14.8923	1.74008	0.778967	6.05649	2.99025
AC005336.3	0	0	0.015086	0.008736	0	0	0	0	0	0	0	0	0.038976	0.020659	0	0	0	0	0	0	0	0	0	0	0	0	0	0	0	0	0	0	0	0	0.146313	0.075865	0.6396	0.286324	0	0
PSMC1P1	0.605558	0.252687	0.287313	0.16638	1.51261	0.713413	0.588543	0.284492	0.683553	0.326832	0.922484	0.480944	1.0067	0.533582	0.628824	0.395291	0.52474	0.273442	0.902226	0.421806	0.742323	0.323711	1.32803	0.664512	0.462675	0.21962	1.09362	0.636161	0.468322	0.299025	1.70908	1.12391	0.857036	0.424293	1.16718	0.605191	0.984823	0.440867	0.830652	0.410116
MED14P1	0	0	0	0	0	0	0	0	0	0	0	0	0	0	0	0	0	0	0	0	0	0	0	0	0	0	0	0	0	0	0	0	0	0	0	0	0	0	0	0
AL391645.1	0	0	0	0	0	0	0	0	0	0	0	0	0	0	0	0	0	0	0	0	0	0	0	0	0	0	0	0	0	0	0	0	0	0	0	0	0	0	0	0
KRT31	0	0	0	0	0	0	0	0	0	0	0	0	0	0	0.060639	0.038119	0	0	0	0	0.05657	0.024669	0.484443	0.242404	0.141205	0.067026	0	0	0	0	0	0	0	0	0	0	0	0	0	0
HNRNPDLP4	0	0	0	0	0	0	0	0	0	0	0	0	0	0	0	0	0	0	0	0	0	0	0	0	0	0	0	0	0	0	0	0	0	0	0	0	0	0	0	0
AL355294.1	0.864759	0.360847	0.145893	0.084485	1.15717	0.545774	0.942943	0.455803	1.3756	0.657724	0	0	0	0	0.761365	0.478609	0	0	5.14178	2.40387	1.19964	0.523135	0.607343	0.3039	0	0	0.325497	0.189342	0.470909	0.300677	0	0	1.13672	0.562758	4.97019	2.57708	1.19146	0.533372	3.32535	1.64182
CNTFR	0.199239	0.083139	1.08683	0.62937	1.26805	0.598066	4.4037	2.12868	1.76437	0.84361	0.184611	0.096248	0.203542	0.107884	0.640953	0.402916	0.043455	0.022645	0.112146	0.05243	0.290392	0.126634	0.839606	0.420119	11.7718	5.58775	0.243749	0.14179	15.9991	10.2155	0.131987	0.086796	0.090708	0.044907	13.2382	6.86412	0	0	1.19873	0.591843
CKMT1B	93.6166	39.0644	29.2388	16.9319	140.572	66.3	68.0579	32.8981	161.674	77.3023	71.8368	37.4527	17.5801	9.31802	23.4959	14.77	75.7913	39.4949	41.3363	19.3254	19.3931	8.45691	94.8422	47.4568	59.1626	28.0829	49.0779	28.5487	79.2902	50.6271	20.0709	13.1989	48.9047	24.2113	55.7708	28.9176	25.7247	11.5159	69.7202	34.4228
AC026316.2	0	0	0	0	0	0	0	0	0	0	0	0	0	0	0	0	0	0	0	0	0	0	0	0	0	0	0	0	0	0	0	0	0	0	0	0	0	0	0	0
HNRNPA1P2	0.004079	0.001702	0	0	0	0	0	0	0.00199	0.000952	0.005989	0.003123	0.001378	0.00073	0	0	0.003074	0.001602	0.007504	0.003508	0	0	0.003747	0.001875	0.001803	0.000856	0	0	0	0	0	0	0.002889	0.00143	0.136102	0.07057	0.313	0.140118	0	0
AC004906.1	0.127896	0.053368	0	0	0.286983	0.135354	0.238815	0.115439	0	0	0	0	0	0	0.050323	0.031634	0	0	0.225394	0.105376	0	0	0.268787	0.134495	0.114545	0.054372	0	0	0.063741	0.040699	0	0	1.17272	0.58058	0	0	0	0	0	0
SKIV2L	30.279	12.6348	38.4339	22.2567	29.6361	13.9777	44.5092	21.515	59.0088	28.2143	45.7471	23.8506	33.5354	17.7748	50.4988	31.7445	29.7468	15.5011	57.953	27.094	51.0506	22.2621	45.5703	22.8023	42.2092	20.0356	28.2918	16.4574	18.5643	11.8534	49.2169	32.3656	32.4241	16.0522	37.0971	19.2352	31.2478	13.9884	31.2165	15.4124
AL136982.3	1.13935	0.475428	0.229797	0.133073	0.296608	0.139894	0.377175	0.18232	0.228191	0.109106	0.361128	0.188277	0.074873	0.039685	0.1337	0.084047	0	0	0.60193	0.281412	0.258959	0.112926	0.261113	0.130655	0.397373	0.188623	0.944372	0.549343	0.058963	0.037648	2.89757	1.90548	8.42716	4.17204	2.44846	1.26954	5.56467	2.49109	2.72056	1.34322
CATIP-AS2	0.473434	0.197555	0.063139	0.036563	0.147739	0.06968	0.296386	0.143268	0.113518	0.054277	0.016121	0.008405	0.120932	0.064098	0	0	0.363514	0.189427	0.220239	0.102965	0.088122	0.038428	0.161963	0.081042	0.080904	0.038403	0	0	0.02576	0.016448	0.35995	0.236707	0.19961	0.098821	1.69051	0.876545	0.982005	0.439606	0.665208	0.328431
LINC00851	0	0	0	0	0	0	0	0	0	0	0	0	0	0	0	0	0	0	0	0	0	0	0	0	0	0	0	0	0	0	0	0	0	0	0	0	0.193329	0.086546	0	0
AL691515.1	0	0	0	0	0	0	0	0	0	0	0	0	0	0	0	0	0	0	0	0	0	0	0	0	0	0	0	0	0	0	0	0	0	0	0	0	0	0	0	0
AC022893.3	0.156822	0.065439	0	0	0	0	0.202546	0.097907	0	0	0.227723	0.118725	0	0	0	0	0.07754	0.040406	0.449743	0.210262	0.432489	0.188599	0.031343	0.015683	0	0	0	0	0.113919	0.072738	1.29116	0.849085	3.03797	1.50401	0.896965	0.465083	0.79186	0.354485	4.43145	2.18792
AC113361.1	0	0	0	0	0.269232	0.126982	0	0	0	0	0.091635	0.047774	0	0	0.178231	0.11204	0	0	0	0	0	0	0	0	0.316722	0.15034	0.56273	0.327341	0	0	0.354646	0.23322	0.066969	0.033154	0.929603	0.482007	0.616036	0.275776	0.044233	0.021839
SNORD15A	0.347733	0.145102	0	0	0.193616	0.091318	0.417201	0.201668	0.88556	0.423419	1.13289	0.590642	0.426923	0.226283	0	0	0.186112	0.096983	0.235886	0.11028	0.546496	0.238315	0.346502	0.173381	0.088156	0.041845	0	0	0	0	1.18675	0.78042	7.53486	3.73029	13.3549	6.92465	12.7631	5.71355	14.542	7.17978
AC116667.2	0.072598	0.030294	0	0	1.4135	0.666671	0	0	0.272816	0.130443	0.148571	0.077459	0.198697	0.105316	0.214231	0.13467	0	0	0.159133	0.074397	0.795671	0.346975	0.095532	0.047802	0.343832	0.163208	0.212982	0.123892	0.069092	0.044115	0	0	0.574451	0.284394	0.23534	0.122026	0.228455	0.10227	0	0
WNT7A	0	0	0	0	0	0	0.186967	0.090377	0	0	0	0	0	0	0.61216	0.384816	0	0	0	0	0.014895	0.006495	0.014737	0.007374	0.021422	0.010169	0	0	0	0	0	0	0.045756	0.022653	0	0	0.042816	0.019167	0	0
RNA5SP386	0	0	0	0	0.325551	0.153544	0	0	0	0	0	0	0	0	0	0	0	0	0	0	0	0	0	0	0	0	0	0	0	0	0.575919	0.378731	1.08291	0.536117	1.6322	0.846311	2.89986	1.29815	5.80489	2.86603
RNU6-1324P	0	0	0	0	0	0	0	0	0	0	0	0	0	0	0	0	0	0	0	0	0	0	0	0	0	0	0	0	0	0	0	0	0	0	0	0	0	0	0	0
SNORA36A	0.016955	0.007075	0.128489	0.074407	0.151549	0.071477	0.096122	0.046464	0.391269	0.18708	0.074158	0.038663	0.088223	0.046761	0	0	0	0	0.092123	0.043069	0.049027	0.02138	0.070781	0.035417	0.02018	0.009579	0	0	0.011449	0.00731	0.004448	0.002925	0.04689	0.023214	0.471612	0.244535	0.357607	0.160087	0.412284	0.203556
LINC01749	0.295085	0.123133	0.078332	0.045361	0	0	0	0	0.026559	0.012699	0.040206	0.020962	0	0	0	0	0.076941	0.040094	0	0	0.063674	0.027767	0.1605	0.08031	0.205811	0.097693	0.043415	0.025255	0	0	0	0	0	0	0	0	0	0	0.263309	0.130003
PDYN	0	0	0	0	0	0	0	0	0	0	0	0	0	0	0	0	0	0	0	0	0	0	0	0	0	0	0	0	0	0	0	0	0	0	0	0	0	0	0	0
AC026740.1	2.49272	1.04017	2.02833	1.17458	0.709807	0.334776	2.35624	1.13897	1.96968	0.941776	1.22245	0.637332	1.19466	0.633207	1.75533	1.10343	4.24208	2.21055	3.24069	1.51507	0.928094	0.404722	2.40312	1.20246	0.727047	0.34511	18.9644	11.0317	0.192365	0.122826	4.53963	2.98531	1.87239	0.926965	2.16056	1.12027	3.52532	1.57815	0.97731	0.482525
AL118558.3	3.71537	1.55035	0.769836	0.445804	2.94289	1.388	2.73987	1.32441	3.47173	1.65996	0.904152	0.471387	2.35866	1.25016	1.38398	0.869995	1.11208	0.579507	3.55678	1.66285	2.05469	0.896008	2.60299	1.30247	4.84584	2.30019	1.71332	0.996645	1.97663	1.26208	0.535421	0.352099	1.26923	0.62836	1.56975	0.813928	0.961051	0.430225	1.3097	0.646635
AC104794.4	0	0	0	0	0.674799	0.318265	0	0	0.099912	0.047772	1.36335	0.710794	0	0	3.69603	2.3234	0	0	0	0	0.243832	0.10633	0.50097	0.250674	0.544179	0.258308	0	0	0.168544	0.107616	0	0	0	0	0	0	0.498933	0.223353	0	0
SNORD115-41	0	0	0	0	0	0	0	0	0	0	0	0	0	0	0	0	0	0	0	0	0	0	0	0	0	0	0	0	0	0	0	0	0	0	0	0	0	0	0	0
AL031055.1	0	0	0.913563	0.529035	0	0	0	0	0.286885	0.13717	0.630841	0.328894	1.03921	0.550813	0	0	0.282632	0.14728	0.591399	0.276488	0.286167	0.124791	0	0	0.137191	0.065121	0	0	0.13372	0.085381	0.91556	0.602084	0.732573	0.362675	0	0	1.09681	0.490998	0	0
RN7SKP162	0.441552	0.184251	0	0	0	0	0	0	0	0	0	0	0	0	0	0	0	0	0	0	0	0	0	0	0	0	0	0	0	0	0	0	1.53459	0.759731	0.008837	0.004582	0.058509	0.026192	0.437137	0.215827
AC004233.4	0.079824	0.033309	0.191291	0.110774	0.071037	0.033504	0.154893	0.074873	0.070905	0.033902	0.954582	0.497679	0	0	0.116043	0.072947	0.106919	0.055716	0.556328	0.260093	0	0	0.135192	0.067647	0.206903	0.098211	0.144962	0.084325	0.183336	0.117061	2.83087	1.86161	0.010346	0.005122	1.01727	0.527464	0.268314	0.120114	0.389789	0.19245
AL110115.1	0.50242	0.20965	0.77942	0.451354	0.399368	0.18836	0.703211	0.339921	0.508923	0.243335	1.29953	0.67752	0.414034	0.219452	1.38611	0.871337	0.771668	0.402117	0.915845	0.428172	0.757341	0.33026	1.01924	0.510003	0.459789	0.21825	0	0	0	0	1.78465	1.17361	9.18072	4.54511	1.65955	0.860488	4.07361	1.8236	4.01736	1.98348
AC008875.1	0.307105	0.128149	0	0	0.353084	0.16653	0.030087	0.014544	0.455723	0.217898	0.081395	0.042436	0	0	0.178603	0.112273	0.013194	0.006876	0.451703	0.211178	0.149177	0.065053	0.187244	0.093693	0.319868	0.151833	0	0	0	0	0	0	0	0	0	0	0	0	0.17976	0.088752
RNU6-1125P	0	0	0	0	0	0	0	0	0	0	0	0	0	0	0	0	0	0	0	0	0	0	0	0	0	0	0	0	0	0	0	0	0	0	0	0	0	0	0	0
AC087742.2	0.524436	0.218837	0	0	0.555979	0.262224	0	0	0.244627	0.116965	0.806879	0.420673	0	0	0.130783	0.082213	0.254658	0.132703	0	0	0.100588	0.043864	0.080474	0.040267	0.350948	0.166586	0	0	0.228047	0.145609	0.260233	0.171133	1.24933	0.618508	0.194221	0.100705	1.46756	0.656971	1.23412	0.609321
RNA5SP507	0	0	0	0	0	0	0	0	0	0	0	0	0	0	0	0	0	0	0.285276	0.133371	0	0	0	0	0	0	0	0	0	0	0	0	0	0	0.273553	0.14184	0	0	0	0
RN7SKP44	0	0	0	0	0.063363	0.029885	0	0	0	0	0	0	0	0	0	0	0	0	0	0	0.066666	0.029072	0	0	0	0	0	0	0	0	0	0	0	0	0.062021	0.032158	0	0	0	0
HAO1	0	0	0	0	0	0	0	0	0	0	0	0	0	0	0	0	0	0	0	0	0	0	0	0	0	0	0	0	0	0	0	0	0	0	0	0	0	0	0	0
C4orf51	0	0	0	0	0	0	0	0	0	0	0	0	0	0	0	0	0	0	0	0	0	0	0	0	0	0	0	0	0	0	0	0	0	0	0	0	0.23654	0.10589	0	0
TMEM80	25.9664	10.8353	38.4282	22.2533	14.5886	6.88064	13.76	6.65135	26.6391	12.7371	20.9821	10.9392	11.5464	6.11998	11.8557	7.45274	21.4638	11.1848	31.6627	14.8028	17.4499	7.60955	19.5154	9.76506	32.4175	15.3877	32.0165	18.6241	14.8634	9.49038	9.01765	5.93012	14.2909	7.07503	15.4449	8.0083	19.2895	8.63516	11.1207	5.49061
DDX10P1	0.196207	0.081873	0.041267	0.023897	0.021284	0.010039	0.102484	0.049539	0	0	0.111716	0.058244	0	0	0.037727	0.023716	0	0	0.14479	0.067692	0.062277	0.027158	0.092423	0.046246	0.147936	0.070221	0	0	0	0	0.293516	0.19302	2.04701	1.01342	1.86981	0.969512	2.9833	1.33551	2.73922	1.35243
IFNW1	0	0	0	0	0	0	0	0	0	0	0	0	0	0	0	0	0	0	0	0	0	0	0	0	0	0	0	0	0	0	0	0	0	0	0	0	0	0	0	0
TEP1	48.4154	20.2028	6.21718	3.6003	11.7082	5.5221	32.3674	15.6459	19.5527	9.34886	5.43471	2.83343	10.649	5.64433	6.27889	3.94703	6.60623	3.44251	14.3743	6.72021	17.972	7.83722	11.0276	5.51795	20.1926	9.58492	4.54539	2.64406	6.72554	4.29429	30.7467	20.2194	20.1789	9.98997	65.2862	33.8514	39.1268	17.5156	44.129	21.7877
MRPS6P2	0	0	0.02084	0.012068	0	0	0.096336	0.046567	0	0	0	0	0	0	0	0	0.012853	0.006698	0	0	0.152374	0.066447	0	0	0	0	0	0	0	0	1.83204	1.20477	7.51099	3.71847	2.73675	1.41903	0.759111	0.339825	4.56211	2.25244
AC010976.2	3.74371	1.56218	0.783326	0.453616	2.36392	1.11493	0.809765	0.391427	1.67391	0.800357	0.519768	0.270985	1.17449	0.622516	5.1578	3.24229	0.341192	0.177795	2.71959	1.27145	0.557397	0.243069	0.74532	0.37294	0.880574	0.417985	1.15496	0.671841	0.849716	0.542547	3.79119	2.49313	3.583	1.77384	2.17098	1.12567	7.51113	3.36244	3.64443	1.79936
AC253536.6	1.39868	0.583643	1.37238	0.794732	4.07411	1.92153	1.25204	0.605217	1.75017	0.836823	0.364238	0.189899	1.21899	0.646102	2.66108	1.67281	0.519152	0.270531	1.83725	0.858945	2.76924	1.20761	2.10509	1.05334	2.06734	0.981313	0.384707	0.223785	0.859894	0.549046	12.2825	8.07709	5.98489	2.96294	4.1306	2.14175	4.95229	2.21695	6.34977	3.13505
AC019193.2	0	0	0	0	0	0	0	0	0	0	0	0	0	0	0	0	0	0	0.143717	0.06719	0.047469	0.0207	0	0	0.147465	0.069998	0.185864	0.108118	0	0	0	0	0	0	0	0	0	0	0	0
GAL3ST2	33.0618	13.796	6.37059	3.68914	9.26616	4.37033	8.74701	4.22816	6.98	3.3374	1.05152	0.548219	2.37974	1.26134	0.51451	0.323431	9.63041	5.01841	21.0939	9.86176	11.4443	4.99062	4.43807	2.22071	7.15116	3.39447	3.60752	2.0985	3.20285	2.04503	10.4814	6.8927	8.13835	4.02906	3.53793	1.83445	3.04887	1.36486	12.6005	6.22121
AC147067.2	1.29271	0.539423	0	0	1.18634	0.559533	0.752436	0.363715	0.617488	0.295244	0.431577	0.225006	0	0	1.62416	1.02098	0.704519	0.367125	0.096844	0.045276	0.603987	0.263386	0.133938	0.067019	0.242628	0.115169	1.44211	0.838877	0.913845	0.583494	0	0	0.976756	0.483564	0.652536	0.338345	0.997816	0.446683	0	0
AC233702.10	0.1011	0.042187	0	0	0.214544	0.101188	0.152243	0.073592	0	0	0	0	0.030737	0.016291	0	0	0	0	0	0	0.115303	0.050281	0.07018	0.035116	0	0	0	0	0	0	0	0	0.658458	0.325983	0.613914	0.318319	0	0	0	0
RPS26P41	0	0	0.490769	0.284199	0	0	0.184471	0.089171	0.613	0.293098	0.502356	0.261907	0.343154	0.181883	0.374417	0.235366	0.593372	0.309207	0.34469	0.161148	0.340379	0.148432	0.478127	0.239243	0.497465	0.236134	0.708139	0.411926	0.67968	0.433978	3.09122	2.03282	5.31949	2.63352	6.70712	3.4777	3.70814	1.65999	1.92983	0.952809
AL031651.1	0	0	0	0	0	0	0.083678	0.040449	0	0	0	0	0.072613	0.038487	0	0	0	0	0.027465	0.01284	0.083016	0.036202	0	0	0	0	0	0	0	0	0	0	0.514329	0.254629	0.165064	0.085587	0	0	0	0
TOB1	162.211	67.6875	65.2179	37.767	45.2865	21.3591	94.2859	45.5763	65.1409	31.1463	44.461	23.1801	60.0003	31.8021	11.8048	7.4207	78.5999	40.9585	69.1376	32.3229	129.277	56.3748	64.7628	32.4057	65.588	31.1329	56.5969	32.9226	33.7266	21.5346	28.2707	18.5911	49.5172	24.5145	85.8763	44.5275	47.8306	21.4119	169.255	83.5659
OR13C5	0	0	0	0	0	0	0	0	0	0	0	0	0	0	0	0	0	0	0.043868	0.020509	0	0	0	0	0	0	0	0	0	0	0	0	0	0	0	0	0	0	0	0
AL109923.1	0.290851	0.121366	0.136824	0.079233	0.425774	0.200814	0	0	0.35501	0.169744	0	0	0	0	0.166003	0.104353	0	0	0.20963	0.098005	0.516213	0.225109	0.101805	0.050941	0.208375	0.09891	0	0	0	0	3.24889	2.13651	10.7674	5.33063	4.34555	2.2532	3.46438	1.55087	2.51927	1.24383
AC018553.1	0.080578	0.033623	0	0	0	0	0.960995	0.464529	0	0	0	0	0	0	0.066378	0.041727	0	0	0	0	0	0	0.122533	0.061313	0	0	0.026066	0.015163	0	0	0	0	0	0	1.61276	0.836229	0	0	0.114931	0.056744
ZFAND4	7.18594	2.99855	3.40597	1.97236	4.69973	2.2166	6.84076	3.30671	3.92845	1.87834	1.56401	0.815409	4.03826	2.14041	2.33516	1.46793	2.84924	1.48474	3.7671	1.76118	5.19955	2.26741	2.76961	1.38584	3.59555	1.70671	4.02918	2.34378	2.97853	1.9018	1.22228	0.803783	15.367	7.60774	3.43899	1.78314	6.20851	2.77931	6.03305	2.97868
SLC17A2	0	0	0	0	0	0	0	0	0	0	0	0	0	0	0	0	0	0	0	0	0	0	0	0	0	0	0	0	0	0	0	0	0	0	0	0	0	0	0	0
RN7SL787P	0	0	0	0	0	0	0	0	0	0	0	0	0	0	0	0	0	0	0	0	0	0	0	0	0	0	0	0	0	0	0	0	1.21604	0.602024	0.21623	0.112117	0	0	0.196678	0.097105
ABCB10P1	0.053507	0.022328	0	0	0	0	0	0	0	0	0	0	0	0	0	0	0	0	0	0	0.001472	0.000642	0	0	0	0	0	0	0	0	0	0	0	0	0	0	0.003085	0.001381	0	0
MED15P9	0	0	0	0	0	0	0	0	0	0	0	0	0	0	0	0	0	0	0	0	0	0	0	0	0	0	0	0	0	0	0	0	0	0	0	0	0	0	0	0
AC015813.5	5.52736	2.30646	2.03112	1.1762	1.73862	0.82001	1.86402	0.901036	1.44264	0.689782	0.297757	0.155238	1.42457	0.75507	0.200426	0.125992	3.07818	1.60404	4.59844	2.14984	2.29224	0.999597	1.52074	0.760941	3.1072	1.47491	0.529832	0.308204	0.513954	0.328162	3.73675	2.45733	6.11489	3.0273	3.22008	1.66964	2.19761	0.983786	2.84749	1.40589
AL645608.1	0.631458	0.263495	0.140504	0.081364	1.04633	0.493496	1.06314	0.513903	0.607411	0.290426	0.383568	0.199976	0.128845	0.068292	3.48822	2.19276	0.470121	0.24498	1.45475	0.680118	1.2272	0.535154	1.89563	0.948529	1.27328	0.604393	0.803084	0.467156	0.334637	0.213667	0.67484	0.443783	0.404508	0.20026	0.533079	0.276406	1.84926	0.82784	0.040358	0.019926
LINC01626	0	0	0	0	0	0	0	0	0	0	0	0	0	0	0.417959	0.262737	0	0	0	0	0	0	0	0	0	0	0	0	0	0	0	0	0	0	0	0	0	0	0	0
LINC01134	1.54556	0.644933	4.04454	2.34215	0.432615	0.20404	1.08192	0.522984	2.3768	1.13644	0.309666	0.161447	0.417515	0.221297	0.846657	0.532225	3.15549	1.64433	6.56227	3.06797	0.475449	0.207333	1.30901	0.654998	2.49814	1.1858	1.54761	0.900246	2.03371	1.29853	2.23116	1.46724	2.74275	1.35785	0.213136	0.110513	1.06207	0.475446	1.87106	0.923793
SNORD1C	0.249826	0.104247	0.12892	0.074656	0.17824	0.084066	0.109048	0.052712	0.176456	0.08437	0.013704	0.007144	0.127914	0.067799	0	0	0.117073	0.061007	0.159501	0.074569	0.110697	0.048273	0.116145	0.058116	0.103293	0.04903	0	0	0.056664	0.03618	0.018105	0.011906	0.25656	0.127015	0.18512	0.095986	0.332029	0.148636	0.331851	0.163844
AC106739.1	2.42643	1.0125	0.512276	0.296654	0.230168	0.108557	1.55512	0.751719	1.72597	0.825252	0.2255	0.117566	0.801748	0.424952	0.194011	0.121959	0.747868	0.389715	1.51781	0.709599	0.965537	0.42105	0.334818	0.167535	0.725631	0.344438	0.122001	0.070968	0.590051	0.37675	8.91884	5.86514	0.646508	0.320067	0.992324	0.514528	4.74377	2.1236	0.936669	0.462459
AC009032.1	1.22116	0.509567	1.52503	0.883132	0.429561	0.2026	0.498983	0.2412	1.44343	0.690159	0.335565	0.17495	4.32123	2.29039	0.224547	0.141155	0.252408	0.13153	1.15372	0.539382	0.317478	0.138445	1.48532	0.743219	1.29683	0.615573	0	0	0.27408	0.175001	2.84317	1.8697	14.928	7.39039	3.9743	2.06071	13.0428	5.83877	12.0331	5.94107
AL589986.2	0.134896	0.056289	0	0	0	0	0	0	0	0	0	0	0	0	0.487555	0.306487	0.112305	0.058522	0	0	0	0	0	0	0	0	0	0	0.106269	0.067853	0	0	1.94052	0.960694	0.486755	0.252387	0.258811	0.11586	0.2467	0.121803
AL583824.1	0.372816	0.155569	0	0	0.426734	0.201267	0.104312	0.050423	0.76745	0.366946	0	0	0	0	0.117307	0.073742	0.292548	0.152447	0.121026	0.056582	0	0	0.201145	0.100648	0.469473	0.222847	0	0	0	0	1.5961	1.04961	5.0388	2.49457	4.32208	2.24103	7.81607	3.49895	2.87602	1.41997
FP236315.1	0.992587	0.414187	0	0	0	0	0	0	0.396609	0.189634	0	0	0	0	0	0	0	0	1.71589	0.802207	0.988635	0.431123	0	0	0	0	0	0	0	0	0	0	0	0	0	0	0	0	0	0
5S_rRNA	0	0	0	0	0	0	0	0	0	0	0	0	0	0	0	0	0	0	0	0	0	0	0	0	0	0	0	0	0	0	0	0	0.478094	0.23669	0	0	0	0	0	0
PDLIM1P1	0.007275	0.003036	0	0	0	0	0	0	0	0	0	0	0	0	0.006825	0.00429	0	0	0.007381	0.003451	0.097419	0.042482	0	0	0	0	0	0	0.010159	0.006487	0	0	0.167283	0.082817	0	0	0	0	0.813347	0.401572
AC135983.5	1.31397	0.548294	0.110238	0.063838	0.216506	0.102114	0.531729	0.257029	0.346404	0.165629	0.382396	0.199365	0	0	0	0	0	0	0.068566	0.032056	0.07907	0.034481	0.034462	0.017244	0.160596	0.076231	0.017712	0.010303	0.744487	0.475358	1.14823	0.755091	0.917587	0.45427	0.479633	0.248694	1.73822	0.778135	0.560503	0.276736
ABI1	69.1398	28.8507	26.1633	15.1509	33.5033	15.8017	43.688	21.1181	49.5169	23.6759	28.4346	14.8246	33.9584	17.999	19.3472	12.162	31.9703	16.6597	23.9206	11.1833	49.6247	21.6403	24.434	12.2262	30.6236	14.5362	16.3896	9.53386	18.2544	11.6555	13.6244	8.95957	50.3244	24.9142	39.1291	20.2888	54.09	24.214	44.7832	22.1107
YME1L1	95.9768	40.0492	32.4139	18.7705	49.9853	23.5753	49.3551	23.8575	68.1245	32.5728	47.3195	24.6704	44.3707	23.5179	17.6779	11.1126	50.9965	26.5743	52.2942	24.4484	78.3854	34.1822	47.2352	23.6354	58.8468	27.933	23.9245	13.9169	24.7887	15.8277	43.0563	28.3143	94.4918	46.7801	95.0859	49.3028	106.473	47.664	76.3203	37.6814
AC091133.5	0.338496	0.141248	0	0	0.14486	0.068322	0.384091	0.185663	0	0	0	0	0	0	0.835297	0.525084	0.199023	0.103711	0.310282	0.145062	0.166605	0.072653	0.352672	0.176469	0.230861	0.109584	0.301871	0.175599	0.072884	0.046537	0	0	1.85057	0.916162	0.217936	0.113002	0.400127	0.179121	0.657928	0.324837
AC072026.1	0	0	0	0	0	0	0	0	0	0	0	0	0	0	0	0	0	0	0	0	0	0	0	0	0	0	0	0	0	0	0	0	0	0	0	0	0	0	0	0
MRPL45P1	0	0	0	0	0	0	0	0	0	0	0	0	0	0	0	0	0	0	0	0	0	0	0	0	0	0	0	0	0	0	0	0	0	0	0	0	0	0	0	0
AP005273.1	0	0	0	0	0	0	0	0	0	0	0	0	0	0	0	0	0	0	0	0	0	0	0	0	0	0	0	0	0	0	0	0	0	0	0	0	0	0	0	0
AC073464.2	0	0	0	0	0	0	0	0	0	0	0	0	0	0	0	0	0	0	0	0	0	0	0	0	0	0	0	0	0	0	0	0	0	0	0	0	0	0	0	0
CYCSP8	0	0	0	0	0	0	0	0	0	0	0	0	0	0	0	0	0	0	0	0	0	0	0	0	0	0	0	0	0	0	0	0	0	0	0	0	0	0	0	0
ST3GAL5-AS1	0.450123	0.187828	0	0	0.397761	0.187602	0.066588	0.032188	0	0	0	0	0	0	0	0	0	0	0	0	0	0	0	0	0.210536	0.099936	0.565961	0.329221	0	0	0.491885	0.32347	0.236145	0.116908	0	0	0	0	0	0
AL672167.2	0	0	0	0	0	0	0	0	0	0	0	0	0	0	0	0	0	0	0	0	0	0	0	0	0	0	0.174797	0.10168	0	0	0	0	0	0	0	0	0	0	0.681948	0.336697
ZNF436-AS1	2.78158	1.1607	1.4836	0.859138	1.75343	0.826996	2.30243	1.11296	1.43096	0.684193	1.48361	0.773489	1.39752	0.740732	2.76889	1.74057	0.79682	0.415224	2.50622	1.1717	1.00805	0.439587	1.08499	0.542902	3.85368	1.82924	1.18042	0.686654	0.265577	0.169572	2.15319	1.41596	0.987545	0.488905	1.20065	0.622548	1.55517	0.696188	2.11512	1.04429
AC051649.1	0	0	0	0	0	0	0	0	0	0	0	0	0	0	0	0	0	0	0.056168	0.026259	0	0	0	0	0.06245	0.029643	0	0	0.038399	0.024518	0	0	0	0	0	0	0.735776	0.329379	0	0
ARID3A	12.4971	5.21478	5.17613	2.99744	7.78927	3.67377	21.9124	10.5921	19.3065	9.23114	6.66119	3.47286	26.4167	14.0017	10.5982	6.66221	12.0451	6.27668	29.2832	13.6904	38.9748	16.9961	24.8243	12.4215	24.8526	11.7969	8.13538	4.73237	3.69651	2.36024	90.0532	59.2201	65.0485	32.2036	8.05933	4.17883	32.4745	14.5376	14.3154	7.06792
EPAS1	45.8643	19.1383	25.928	15.0146	50.3244	23.7352	20.545	9.9311	28.084	13.428	24.8699	12.9661	37.3144	19.7778	34.1536	21.4696	44.5332	23.2063	24.7004	11.5478	14.6502	6.38865	33.1911	16.608	20.7143	9.83254	19.0605	11.0875	8.36894	5.34361	77.8122	51.1703	74.2087	36.7386	25.661	13.3055	135.366	60.5982	94.9992	46.9037
C5orf66-AS1	0.451402	0.188361	0	0	3.25818	1.5367	0.561309	0.271328	2.15669	1.03119	2.63771	1.37519	0	0	0.114804	0.072168	0.990699	0.516254	0.867944	0.405778	0.516224	0.225114	1.05532	0.528058	1.0514	0.49907	2.89572	1.68444	5.01875	3.2045	0.87187	0.573352	0	0	0.122133	0.063327	0	0	0.222574	0.109891
OR5M14P	0	0	0	0	0	0	0	0	0	0	0	0	0	0	0	0	0	0	0	0	0	0	0	0	0	0	0	0	0	0	0	0	0	0	0	0	0	0	0	0
AP000959.1	0	0	0	0	0	0	0	0	0	0	0	0	0	0	0	0	0	0	0	0	0	0	0	0	0	0	0	0	0	0	0	0	0	0	0	0	0	0	0	0
AIG1P1	1.34152	0.55979	0	0	0	0	0	0	0	0	0	0	0	0	0	0	0	0	0.378215	0.176822	0.333487	0.145427	0	0	0.259312	0.123088	0	0	0	0	0.052047	0.034227	6.45489	3.19563	1.60085	0.830055	5.84531	2.61672	0	0
AC010406.1	0	0	0	0	0	0	0	0	0	0	0	0	0	0	0	0	0	0	0	0	0	0	0	0	0	0	0	0	0	0	0	0	0	0	0	0	0	0	0	0
RAC1P8	0	0	0	0	0	0	0	0	0	0	0	0	0	0	0	0	0	0	0	0	0	0	0	0	0	0	0	0	0	0	0	0	0	0	0	0	0	0	0	0
KRT12	1.08307	0.451944	5.99817	3.47348	0.573284	0.270386	1.28038	0.618917	0.574326	0.274607	0.053125	0.027697	1.26434	0.670141	3.94179	2.47789	0.532539	0.277507	1.30679	0.610944	1.00896	0.439987	0.467225	0.233788	0.678096	0.321875	0	0	0.813192	0.519227	1.04116	0.684681	0.096274	0.047663	0	0	0	0	0.438207	0.216355
RNA5SP359	0	0	0	0	0	0	0	0	0	0	0	0	0	0	0	0	0	0	0	0	0	0	0	0	0	0	0	0	0	0	0	0	0	0	0	0	0	0	0	0
TMEM97P1	0	0	0	0	0	0	0.397821	0.1923	0.141823	0.067811	0	0	0	0	0.535043	0.336338	0.082382	0.042929	0.413027	0.193097	0.08319	0.036277	0	0	0	0	0	0	0	0	0.426991	0.280794	0.384015	0.190115	0	0	0.730193	0.326879	0.097841	0.048307
MAGED4B	1.84184	0.768566	0.151368	0.087656	2.64067	1.24546	6.99767	3.38256	1.45919	0.697695	0.858165	0.447411	0.302079	0.160111	6.45113	4.05531	0.906613	0.472437	2.90184	1.35666	4.04735	1.76496	1.9229	0.962174	3.05218	1.44879	1.35118	0.785986	1.67313	1.0683	1.18978	0.782417	3.69517	1.82937	2.44755	1.26907	4.33034	1.93852	0.461829	0.228018
RNA5SP396	0	0	0	0	0	0	0	0	0	0	0	0	0	0	0	0	0	0	0	0	0	0	0	0	0.084163	0.03995	0	0	0	0	2.22529	1.46338	0.128403	0.063569	0.264945	0.137376	0.12496	0.05594	0	0
RNU6-818P	0	0	0	0	0	0	0	0	0	0	0	0	0	0	0	0	0	0	0	0	0	0	0	0	0	0	0	0	0	0	0.083211	0.05472	0	0	0	0	0	0	0	0
SNORD113-3	0	0	0	0	0	0	0	0	0	0	0	0	0	0	0	0	0	0	0.228914	0.107021	0.802539	0.34997	0	0	0	0	0	0	0	0	0.115901	0.076218	5.27311	2.61056	3.73222	1.93518	24.3992	10.9226	1.45847	0.720088
SNORA25	0.05201	0.021703	0	0	0	0	0	0	0.48556	0.232164	0	0	0	0	0	0	0	0	0.123905	0.057927	0	0	0	0	0	0	0	0	0	0	0	0	0.481514	0.238383	0.258594	0.134083	0	0	0	0
AC233724.6	0	0	0	0	0	0	0	0	0	0	0	0	0	0	0	0	0	0	0	0	0	0	0	0	0	0	0	0	0	0	0	0	0	0	0	0	0	0	0	0
AC093870.1	0	0	0	0	0.184143	0.08685	0	0	0	0	0	0	0	0	0	0	0	0	0	0	0	0	0	0	0	0	0	0	0	0	0	0	0	0	0	0	0	0	0	0
CCNB1IP1P3	0	0	0	0	0	0	0	0	0	0	0	0	0	0	0	0	0	0	0	0	0	0	0	0	0.008354	0.003965	0	0	0	0	0	0	0	0	0	0	0	0	0	0
FAM83A	0.161218	0.067273	0.047088	0.027268	3.15492	1.488	0.275892	0.133362	0	0	0.649251	0.338492	0.038659	0.02049	0.159543	0.100292	2.23143	1.1628	0.022835	0.010676	0.598594	0.261034	0.802688	0.401646	0.363492	0.17254	0.767969	0.446729	0	0	0.153187	0.100738	0.058399	0.028912	6.58939	3.41665	0.517038	0.231458	0.844136	0.416773
FO393411.1	0	0	0.012029	0.006966	0.012735	0.006006	0.136129	0.065803	0	0	0.015401	0.00803	0.031698	0.016801	0.159763	0.10043	0.12774	0.066566	0.029617	0.013846	0.01457	0.006354	0.060024	0.030034	0.02439	0.011577	0.065739	0.03824	0.039119	0.024978	0	0	0	0	0	0	0	0	0.027264	0.013461
AC010201.1	0.543174	0.226656	0.147719	0.085543	0.664374	0.313348	0.066451	0.032121	0.167615	0.080143	0.143744	0.074942	0.005156	0.002733	0.578289	0.363524	0	0	0.086383	0.040385	0.160879	0.070156	0.296285	0.148254	0.087102	0.041345	0.239473	0.139302	0.234381	0.149654	1.00209	0.658988	3.87722	1.9195	2.88415	1.49545	0.719854	0.322251	1.77603	0.876873
BCAM	17.294	7.21647	9.394	5.43996	27.0558	12.7607	24.3339	11.7626	10.8564	5.19087	10.3998	5.422	16.2184	8.59626	30.5019	19.1741	18.0793	9.42114	36.5333	17.0799	8.20071	3.57616	12.8463	6.42796	20.4277	9.69648	16.1589	9.39965	30.8952	19.7267	12.0738	7.93989	9.38472	4.6461	23.5596	12.2159	14.8446	6.64534	7.47004	3.68816
AL161423.1	0	0	0	0	0	0	0	0	0	0	0	0	0	0	0	0	0	0	0	0	0	0	0	0	0	0	0	0	0	0	0	0	0	0	0	0	0	0	0	0
CECR9	0	0	0.40619	0.23522	0	0	0	0	0	0	0	0	0	0	0	0	0	0	0	0	0	0	0	0	0	0	0.061522	0.035788	0	0	0	0	0	0	0	0	0	0	0	0
AC008814.1	0	0	0	0	0.08242	0.038873	0	0	0	0	0	0	0	0	0	0	0	0	0	0	0	0	0	0	0	0	0	0	0	0	0	0	0	0	0	0	0	0	0.635607	0.313817
BX005195.1	0	0	0	0	0	0	0	0	0	0	0	0	0	0	0	0	0	0	0	0	0	0	0	0	0	0	0	0	0	0	0	0	0	0	0	0	0.020701	0.009267	0	0
ANKRD20A3	0.139002	0.058003	0.147541	0.08544	0.127095	0.059944	0.004526	0.002188	0.003121	0.001492	0	0	0.026341	0.013962	0.004374	0.00275	0.056542	0.029464	0.005884	0.002751	0.00224	0.000977	0	0	0.021838	0.010366	0	0	0.860355	0.54934	0.714352	0.469766	0.49939	0.247233	0.08899	0.046142	0.449123	0.201055	0.022006	0.010865
AL158032.1	0	0	0	0	0	0	0	0	0	0	0	0	0	0	0	0	0	0	0	0	0	0	0	0	0	0	0	0	0	0	0	0	0	0	0	0	0	0	0	0
AC098592.1	0	0	0	0	0	0	0	0	0	0	0	0	0	0	0	0	0	0	0	0	0	0	0	0	0	0	0	0	0	0	0	0	0	0	0.656559	0.340431	0	0	0	0
RN7SL820P	0	0	0	0	0	0	0	0	0	0	0	0	0	0	0	0	0	0	0	0	0.147624	0.064376	0	0	0	0	0	0	0	0	0	0	3.54549	1.75527	2.182	1.13139	4.25706	1.90572	0	0
AC092127.2	0.186356	0.077763	0	0	0.244963	0.115535	0.207634	0.100367	0.052711	0.025203	0.128139	0.066806	0.184595	0.097841	0.080473	0.050587	0	0	0.202971	0.094892	0.090584	0.039502	0.068471	0.034261	0	0	0.131872	0.07671	0.017634	0.011259	4.0081	2.63578	3.99207	1.97636	2.31098	1.19826	3.94649	1.76669	2.19873	1.08557
AC027020.2	3.62708	1.51351	1.48785	0.861598	2.50494	1.18144	3.50452	1.69403	0.543742	0.259983	0.686623	0.357976	0.666684	0.353364	0.730705	0.459336	1.00356	0.522954	3.2279	1.5091	7.50495	3.27275	1.468	0.734554	1.31173	0.622646	1.31224	0.763335	1.26815	0.809723	1.2501	0.82208	4.41188	2.18419	0.763492	0.395877	1.46973	0.65794	1.23847	0.611468
AC007728.3	0.131761	0.054981	0.106928	0.061921	0.376128	0.177399	0.096202	0.046503	0	0	0.133398	0.069548	0.419908	0.222565	0	0	0.444657	0.231711	0.220936	0.103291	0	0	0.319308	0.159774	0.748083	0.355095	0.307713	0.178998	0	0	0.097233	0.063942	1.22713	0.607515	0.549954	0.285156	5.03447	2.25374	0	0
RNU1-101P	0	0	0	0	0	0	0.209085	0.101068	0	0	0	0	0	0	0	0	0	0	0	0	0	0	0	0	0	0	0	0	0	0	0	0	0	0	0	0	0	0	0	0
VTRNA2-1	0	0	0	0	0	0	0	0	0	0	0	0	0	0	0	0	0	0	0	0	0	0	0	0	0.07017	0.033308	0	0	0	0	0	0	0.631461	0.312618	0	0	0	0	0	0
MSRB3	4.49993	1.87773	0.232063	0.134385	19.2538	9.08095	6.61319	3.19671	3.07366	1.46963	1.8793	0.97979	6.18605	3.27881	14.5118	9.12239	1.48471	0.773683	23.2668	10.8776	2.32088	1.01209	3.97768	1.99034	14.6804	6.96842	3.20039	1.86167	3.91535	2.49997	5.39907	3.5505	16.781	8.30778	16.7357	8.67762	17.7436	7.94312	1.62065	0.800158
VWA8-AS1	0.717828	0.299536	0.038369	0.022219	0	0	0	0	0.024824	0.011869	0	0	0.050225	0.026621	0.082956	0.052148	0	0	0.113892	0.053246	0	0	0.11666	0.058374	0.084029	0.039886	0	0	0	0	0.126437	0.083146	0.132518	0.065606	0.159149	0.08252	0.086389	0.038673	0.363769	0.179603
AC064805.2	0	0	0	0	0	0	0	0	0	0	0	0	0	0	0	0	0	0	0	0	0	0	0	0	0	0	0	0	0	0	0	0	0	0	0	0	0.33303	0.149085	0	0
CYP2C58P	0	0	0	0	0	0	0	0	0	0	0	0	0	0	0	0	0	0	0	0	0	0	0.060201	0.030123	0	0	0	0	0	0	0	0	0.282002	0.139611	0	0	0	0	0.385428	0.190296
LINC01773	0	0	0	0	0	0	0	0	0	0	0	0	0	0	0	0	0	0	0	0	0	0	0	0	0	0	0	0	0	0	0	0	0	0	0	0	0	0	0.425843	0.21025
ZCCHC13	0	0	0	0	0	0	0	0	0	0	0	0	0	0	0	0	0	0	0	0	0	0	0	0	0	0	0	0	0	0	0	0	0	0	0	0	0	0	0.199014	0.098258
MINOS1P3	0	0	0.043224	0.025031	0	0	0	0	0	0	0.334985	0.174647	0	0	0	0	0	0	0	0	0.296504	0.129299	0	0	0	0	0	0	0	0	0	0	0	0	0	0	1.14779	0.513822	0	0
MRRFP1	0.070138	0.029267	0	0	0	0	0.002499	0.001208	0.006304	0.003014	0	0	0	0	0	0	0.070449	0.036711	0	0	0	0	0	0	0.019467	0.00924	0	0	0	0	0	0	0.110389	0.05465	0	0	0	0	0.315464	0.155753
AC009495.3	2.31495	0.965983	1.36257	0.789048	0.732957	0.345695	0.846959	0.409406	4.87689	2.33182	0.166609	0.086863	0.51516	0.273052	0.077331	0.048611	0.603462	0.314464	0.532599	0.248999	0.260419	0.113563	0.264078	0.132138	0.812193	0.385527	0.245565	0.142846	0.736804	0.470452	2.05972	1.3545	0.503233	0.249136	0.167884	0.087049	1.54428	0.691313	0.635065	0.313549
WARS2-IT1	0.085344	0.035612	0.096806	0.056059	0.118895	0.056076	0	0	0	0	0	0	0.050688	0.026866	0	0	0.12986	0.06767	0.066573	0.031124	0.148072	0.064571	0.072271	0.036163	0.168092	0.079789	0	0	0.153736	0.098161	0.373928	0.245899	2.05912	1.01941	2.68474	1.39206	2.15221	0.96346	2.30565	1.13836
uc_338	0	0	0	0	0	0	0.016183	0.007822	0	0	0	0	0.000512	0.000271	0.059696	0.037526	0	0	0	0	0.030921	0.013484	0	0	0	0	0	0	0	0	0	0	0	0	0	0	0	0	0	0
NUCB1-AS1	0.50666	0.211419	0.303113	0.17553	0	0	0.275318	0.133084	0.806749	0.385737	0.518532	0.270341	0	0	0	0	0	0	0.040219	0.018803	0.178777	0.077961	0.267669	0.133935	0.744435	0.353364	0.443533	0.258004	0	0	0	0	0.683835	0.338547	1.11264	0.576913	0.663827	0.29717	0.888881	0.438865
Z68868.1	0	0	0	0	0	0	0	0	0	0	0	0	0	0	0	0	0	0	0	0	0	0	0	0	0.147461	0.069996	0	0	0	0	0	0	0	0	0	0	0	0	0.210488	0.103924
HOXA11-AS1_2	0.340627	0.142137	37.6951	21.8288	0.005709	0.002693	0.19037	0.092022	0.005182	0.002478	0.294312	0.153442	44.8516	23.7728	15.2344	9.57665	0.129543	0.067505	0.011316	0.00529	0.174826	0.076238	0.161077	0.080599	0.002275	0.00108	0.002842	0.001653	0.263854	0.168472	0.398826	0.262273	10.0418	4.97138	9.02857	4.68139	45.1816	20.226	10.361	5.11552
PPP1R3E	4.24708	1.77222	1.70979	0.990124	5.14462	2.42643	3.20764	1.55052	12.6659	6.05604	5.65683	2.94923	2.08966	1.10759	6.7702	4.25588	4.10892	2.14116	8.32873	3.89382	2.42729	1.05849	5.99231	2.99841	6.42167	3.0482	4.08803	2.37802	4.6482	2.9679	4.78746	3.14829	4.72143	2.33744	9.65198	5.00463	4.33709	1.94155	1.6336	0.806553
AL049539.1	0.903513	0.377018	1.10413	0.639388	0.17688	0.083424	0.391409	0.189201	1.26862	0.606572	0.015177	0.007913	0.269953	0.143084	0.593892	0.373332	1.24204	0.647228	2.21004	1.03323	2.49985	1.09013	1.15599	0.57843	1.15737	0.549374	0.294514	0.17132	0.099267	0.063383	3.29346	2.16582	16.5659	8.2013	9.27509	4.80921	11.879	5.31778	4.31275	2.12932
GRIFIN	0	0	0	0	0.043018	0.020289	0	0	0	0	0	0	0	0	0	0	0	0	0	0	0	0	0	0	0.15857	0.075269	0	0	0	0	0	0	0.746443	0.369542	0.462788	0.239959	0.20076	0.089872	0	0
MT2P1	0	0	0	0	0	0	0	0	0	0	0	0	0	0	0	0	0.032485	0.016928	0	0	0.006108	0.002664	0	0	0	0	0.029269	0.017026	0	0	0	0	0	0	0	0	0	0	0	0
YBX3	186.075	77.6454	58.1533	33.676	135.291	63.8093	150.842	72.9146	206.307	98.6428	118.16	61.6037	291.389	154.446	67.6604	42.5327	149.381	77.8426	167.826	78.4612	366.934	160.012	355.815	178.041	330.725	156.987	35.237	20.4975	42.6498	27.2321	74.1216	48.7432	111.149	55.0265	148.109	76.7959	151.822	67.9649	102.65	50.681
AC069120.2	0	0	0.463345	0.268318	0	0	0.030346	0.014669	0.259244	0.123954	0.124087	0.064694	0.179829	0.095315	0.511678	0.321651	1.28114	0.667602	0.727053	0.339909	1.02602	0.447427	0.168912	0.084519	0.089239	0.042359	0.073448	0.042725	0.314332	0.200702	0	0	0	0	0.455689	0.236279	0	0	0.310314	0.15321
AC007742.2	0	0	0	0	0	0	0	0	0	0	0	0	0	0	0	0	0	0	0	0	0	0	0	0	0	0	0	0	0	0	0	0	0	0	0	0	0	0	0	0
AC006978.2	0.362904	0.151433	0.238887	0.138337	0.029652	0.013985	0.309499	0.149607	0	0	0.246049	0.128279	0	0	0.230076	0.14463	0.125315	0.065302	0.018211	0.008514	0.093464	0.040758	0.258768	0.129482	0.118282	0.056146	0.193469	0.112541	0.253386	0.161788	0.898288	0.590725	4.8284	2.3904	0.756	0.391992	1.02016	0.456684	0.456629	0.22545
GUCA2B	2.06496	0.861667	0.734883	0.425563	10.579	4.98951	57.2184	27.6585	3.03122	1.44934	25.2261	13.1518	0	0	1.53734	0.966404	2.38983	1.24534	0	0	0	0	1.24655	0.623743	0	0	92.883	54.0303	804.511	513.684	2.19346	1.44245	0.925023	0.457952	0.218857	0.113479	0	0	0.280686	0.138582
MORF4L1P5	0	0	0	0	0.072668	0.034273	0	0	0	0	0	0	0	0	0.092631	0.05823	0.092789	0.048353	0	0	0	0	0	0	0.047583	0.022586	0	0	0.138865	0.088666	0.165403	0.108771	0.673442	0.333402	3.00741	1.55937	3.22506	1.44373	1.07891	0.532689
AL162377.1	3.59038	1.49819	1.45849	0.844594	3.71816	1.75365	1.39284	0.673276	3.54678	1.69585	3.92786	2.04782	0.494229	0.261958	2.799	1.75951	2.72469	1.41984	4.92301	2.30159	1.50534	0.656447	2.16114	1.08138	4.98057	2.36415	0.639779	0.372161	1.12934	0.721088	0.643342	0.423069	4.20503	2.08179	3.69423	1.91549	2.01713	0.902993	1.38628	0.684447
MAP3K10	13.3473	5.56957	13.5648	7.85524	11.2771	5.31879	14.4308	6.97562	17.1783	8.21356	9.56908	4.98892	18.0264	9.5546	9.56063	6.01	9.96231	5.19137	11.1928	5.23283	20.3269	8.86414	11.5947	5.80171	10.7292	5.09285	7.10543	4.13325	4.9904	3.18639	16.039	10.5474	5.82357	2.88308	7.22629	3.74689	21.4509	9.60272	9.90256	4.88917
CYP21A2	0	0	0.1316	0.076208	1.33261	0.628519	0.182198	0.088072	0	0	0	0	0	0	1.56291	0.982474	0	0	1.06672	0.498706	0.041377	0.018044	0.306761	0.153496	0.177714	0.084356	1.08147	0.629097	0.050403	0.032183	0.088256	0.058038	0	0	0	0	0.95014	0.425341	0.153592	0.075833
UTAT33	0.357945	0.149364	0.144854	0.083883	0.472733	0.222962	0.234214	0.113215	0.245211	0.117244	0.064232	0.033488	0.194491	0.103087	0	0	0.110671	0.057671	0.560705	0.262139	0.461643	0.201313	0.241169	0.120675	0.469202	0.222718	0.283552	0.164943	0	0	0	0	1.83866	0.910266	0.523173	0.271269	0.980401	0.438888	1.67845	0.828696
NPAS1	3.36581	1.40449	2.02681	1.1737	0.865153	0.408045	1.89289	0.914995	0.394419	0.188586	2.28008	1.18874	1.48101	0.784982	1.36555	0.858412	2.08643	1.08724	0.271328	0.12685	0.204046	0.08898	1.24881	0.624873	0.355759	0.16887	1.9825	1.15323	1.80744	1.15406	0.815448	0.536249	0.201459	0.099737	0.443323	0.229866	0.072884	0.032627	0.398882	0.196939
Z99916.1	0	0	0.588056	0.340537	0.170716	0.080517	0.530313	0.256345	0.226643	0.108367	1.60215	0.835295	0	0	0.334646	0.210365	0.133666	0.069653	0.125241	0.058552	0.755086	0.329277	0.147024	0.073567	0.241382	0.114578	0	0	0.375592	0.239817	0	0	0	0	0	0	0	0	0	0
AC079781.1	0.539703	0.225208	0	0	0	0	0	0	0	0	0	0	0	0	0.122817	0.077205	0	0	0	0	0.081221	0.035419	0	0	0	0	0.048552	0.028243	0	0	0.16618	0.109282	0.45365	0.224589	1.24246	0.644228	2.28207	1.02159	2.76163	1.36349
GMFG	15.4919	6.46449	3.0428	1.76205	26.6641	12.576	10.2109	4.93579	9.09215	4.34729	13.8726	7.23257	4.14062	2.19466	41.0263	25.7899	13.0564	6.80368	8.92635	4.17321	16.4903	7.19106	25.3261	12.6726	16.4877	7.82628	38.711	22.5183	19.0586	12.169	7.33721	4.82504	4.93516	2.44326	5.87289	3.04514	18.032	8.07225	5.3882	2.6603
AC118758.1	0	0	0	0	0	0	0	0	0	0	0	0	0	0	0	0	0	0	0	0	0	0	0	0	0	0	0	0	0	0	0	0	0	0	0	0	0	0	0	0
TENM1	0.011794	0.004922	0	0	0.142478	0.067199	0.013807	0.006674	0	0	0	0	0.019035	0.010089	0.096322	0.06055	0.002194	0.001143	0.025209	0.011786	0.022863	0.00997	0.027717	0.013869	0.053678	0.025479	0.014799	0.008609	0.071919	0.045921	0.144032	0.094717	0.194635	0.096358	0.261566	0.135624	0.722186	0.323295	0.25238	0.124607
AL157838.1	1.60524	0.669834	0.345349	0.199988	0.839891	0.39613	0.995922	0.481412	2.24373	1.07281	0.195945	0.102157	1.60074	0.848441	0.272193	0.171106	0.279995	0.145905	1.63078	0.762418	1.22063	0.532289	0.557093	0.278756	1.55378	0.737537	0.253601	0.147521	0.576068	0.367822	8.55077	5.62309	7.39731	3.66219	6.86001	3.55697	8.801	3.93987	4.26033	2.10344
HPS5	11.038	4.60593	6.52617	3.77923	9.28049	4.37709	5.82979	2.81803	5.65651	2.70459	3.88825	2.02717	5.86458	3.10842	1.47035	0.924293	4.80746	2.50517	7.9491	3.71633	7.07385	3.08475	5.98513	2.99482	10.3619	4.91851	3.13369	1.82288	3.86898	2.47036	16.0892	10.5805	13.3166	6.59267	8.3753	4.34266	25.0682	11.2221	13.2201	6.52712
AL645949.1	0.049555	0.020678	0	0	0.646695	0.30501	0.195661	0.094579	0.119685	0.057226	0	0	0.777663	0.412187	0.194626	0.122346	0.599383	0.312339	1.13068	0.528613	0.512306	0.223406	0.183187	0.091662	0	0	0	0	0	0	2.72247	1.79033	3.97152	1.96618	0.403265	0.209096	0.045281	0.02027	3.69917	1.82638
AC011396.1	0	0	0	0	0	0	0	0	0	0	0	0	0	0	0	0	0	0	0	0	0	0	0	0	0	0	0	0	0	0	0	0	0	0	0	0	0	0	0	0
AL645949.2	0	0	0	0	0	0	0.163439	0.079004	0	0	0	0	0	0	0	0	0.212148	0.110551	0.372698	0.174242	0	0	0.068188	0.03412	0	0	0	0	0	0	0.604343	0.397423	1.72355	0.853279	0.166231	0.086192	0.826951	0.370194	2.01822	0.996451
AP003555.1	0.267766	0.111734	0	0	0.046886	0.022113	0.081649	0.039468	0	0	0.112651	0.058732	0	0	0	0	0.101619	0.052954	0.145266	0.067914	0.066555	0.029023	0.033932	0.016979	0.331123	0.157176	0	0	0	0	0	0	0.4871	0.241149	2.58789	1.34184	0.549758	0.246105	4.72682	2.33376
LINC02065	0	0	0.284346	0.164662	0	0	0	0	0	0	0	0	0	0	0	0	0	0	0	0	0.1071	0.046704	0	0	0	0	0	0	0	0	0	0	0	0	0.173428	0.089924	0	0	0	0
AC074087.1	0	0	0	0	0	0	0	0	0	0	0	0	0	0	0	0	0	0	0	0	0	0	0	0	0	0	0	0	0	0	0	0	0	0	0	0	0	0	0	0
PPBPP2	0	0	0	0	0.049943	0.023555	0.184248	0.089062	0	0	0	0	0	0	0	0	0.212123	0.110538	0	0	0	0	0	0	0.060169	0.028561	0	0	0	0	0.424169	0.278939	0.135757	0.067209	0.191862	0.099482	0	0	0.294456	0.145381
SPIRE1	19.9221	8.3131	3.85915	2.2348	3.91004	1.84415	1.06071	0.51273	2.57429	1.23087	0.673898	0.351342	2.08414	1.10466	5.2191	3.28083	2.03825	1.06213	3.443	1.60966	13.8587	6.04348	1.32524	0.663119	5.80313	2.75459	0.475677	0.276703	2.02629	1.29379	10.6895	7.02956	10.5715	5.23362	4.78053	2.47874	14.0657	6.29667	18.7828	9.27359
MIR4456	0	0	0	0	0	0	0	0	0	0	0	0	0	0	0	0	0	0	0	0	0	0	0	0	0	0	0	0	0	0	0	0	0	0	0	0	0	0	0	0
AL356583.3	0	0	0	0	0	0	0	0	0	0	0	0	0	0	0	0	0	0	0	0	0	0	0	0	0	0	0	0	0	0	0	0	0	0	0	0	0	0	0	0
USP9YP24	0	0	0	0	0	0	0	0	0	0	0	0	0	0	0	0	0	0	0	0	0	0	0	0	0	0	0	0	0	0	0	0	0	0	0	0	0	0	0	0
AL807757.1	0.495051	0.206575	0	0	0	0	0.131492	0.063561	0	0	0	0	0.015597	0.008267	0	0	0	0	0.110016	0.051434	0.002366	0.001032	0.233461	0.116818	0.56522	0.268295	0	0	0.276242	0.176382	1.5682	1.03127	3.31901	1.64315	1.59942	0.829313	4.99327	2.23529	4.21626	2.08168
LINC01362	0	0	0	0	0	0	0	0	0	0	0	0	0	0	0	0	0	0	0	0	0	0	0	0	0	0	0	0	0	0	0.179347	0.117941	0	0	0	0	0	0	0.502027	0.247864
MTND2P16	0	0	0	0	0	0	0	0	0	0	0	0	0	0	0	0	0	0	0	0	0	0	0	0	0.162517	0.077142	0	0	0	0	0.551126	0.362427	0.116479	0.057665	0.485129	0.251543	0.216547	0.09694	0	0
ZNF736P5Y	0	0	0	0	0	0	0	0	0	0	0	0	0	0	0	0	0	0	0	0	0	0	0	0	0	0	0	0	0	0	0	0	0	0	0	0	0	0	0	0
ASS1P9	0.008132	0.003393	0	0	0	0	0.002387	0.001154	0	0	0.003131	0.001632	0	0	0	0	0	0	0	0	0	0	0	0	0.002957	0.001404	0.012846	0.007472	0	0	0	0	0	0	0	0	0	0	0	0
HSD17B10	97.2022	40.5606	222.352	128.762	216.145	101.944	164.168	79.356	254.261	121.571	309.934	161.586	149.693	79.3424	146.986	92.3986	238.66	124.366	143.638	67.1532	136.848	59.6767	258.855	129.525	103.558	49.1561	216.375	125.866	100.614	64.2423	109.375	71.926	67.7791	33.5555	84.8101	43.9747	109.859	49.1795	75.7473	37.3985
KLHL35	11.8411	4.94105	17.0588	9.87857	6.1133	2.8833	4.00038	1.93372	7.1234	3.40596	59.872	31.2147	7.75462	4.1102	5.10749	3.21067	14.9767	7.80435	6.86453	3.20928	7.55158	3.29308	15.9749	7.99345	16.0429	7.61515	1.20771	0.702526	0.571635	0.364992	5.15549	3.39031	3.66181	1.81286	10.6918	5.54377	2.40776	1.07786	15.3017	7.55487
ZNF707	18.0611	7.53655	4.77972	2.76788	10.6601	5.02777	24.0417	11.6214	19.3016	9.22879	7.51539	3.91821	3.44826	1.82769	3.1972	2.00982	25.2826	13.1748	17.5441	8.20217	35.5359	15.4965	13.0313	6.52054	14.9157	7.0801	1.99149	1.15845	2.19629	1.40234	21.0397	13.836	4.95008	2.45064	16.5806	8.5972	11.674	5.22598	9.61107	4.74525
GNAT2	0.153543	0.064071	0	0	0.122905	0.057968	0	0	0.135194	0.064641	0.148641	0.077495	0	0	0	0	0.186888	0.097387	0.243858	0.114008	0.108136	0.047156	0.340768	0.170512	0.064692	0.030707	0	0	0.189046	0.120706	0	0	0	0	0.462523	0.239822	0	0	0	0
KIAA1107	3.21041	1.33964	0	0	0	0	0	0	0	0	0	0	0	0	0	0	1.21157	0.631352	2.55488	1.19445	1.80735	0.788149	0	0	0	0	0	0	0	0	0	0	0	0	0	0	0	0	4.44345	2.19385
PRPF38B	44.0602	18.3854	12.2053	7.06798	17.9508	8.4664	14.2243	6.87582	26.1357	12.4965	12.094	6.30531	11.5497	6.12172	1.0617	0.667404	11.9883	6.24711	21.5862	10.0919	30.6794	13.3786	16.3436	8.17794	23.2635	11.0426	5.96508	3.4699	7.0346	4.49162	15.7096	10.3308	13.2611	6.5652	21.9036	11.3572	26.1402	11.7019	24.8221	12.2553
GSTM1	0.656895	0.27411	1.10637	0.640684	88.9497	41.9526	0.816422	0.394645	1.77357	0.848007	17.7683	9.26362	0.67213	0.356251	9.0745	5.70441	41.2273	21.4836	0.566955	0.265061	1.16369	0.507458	8.91226	4.45948	1.50696	0.715316	13.5306	7.87077	0.089092	0.056886	5.48217	3.60514	0	0	2.20645	1.14406	0.898141	0.402063	4.68021	2.31075
AC012676.1	0.574851	0.239874	1.86792	1.08169	1.08374	0.511139	1.42074	0.686762	4.63294	2.21518	3.67264	1.91476	1.87355	0.99304	1.21101	0.761267	3.07192	1.60078	0.995071	0.465212	3.34136	1.4571	3.45992	1.73126	2.94257	1.39676	1.20439	0.700598	0.234382	0.149654	2.87203	1.88868	0.763083	0.37778	1.20965	0.627212	1.60817	0.719915	0.771613	0.380966
AC007342.5	6.25384	2.6096	1.06246	0.615259	1.38729	0.654309	0.635248	0.307069	3.65373	1.74698	5.23717	2.73044	0.481625	0.255277	1.35116	0.849367	2.51234	1.30918	0	0	2.36116	1.02965	1.80914	0.905252	4.05839	1.92641	0.86842	0.505162	0.729537	0.465813	2.76063	1.81543	3.70436	1.83392	2.92547	1.51688	0.979	0.43826	5.33348	2.63328
TRPC7-AS1	3.1899	1.33108	0	0	1.13708	0.536298	1.04634	0.505784	0.403887	0.193113	0.920183	0.479745	0	0	0	0	0.146269	0.076221	0.222856	0.104189	0	0	0	0	0.689139	0.327116	0.499031	0.290288	1.73463	1.10757	0.992373	0.652596	4.30993	2.13372	0.58705	0.30439	1.79609	0.804038	0.564278	0.278599
MT-TL2	11.3732	4.7458	31.2669	18.1063	10.5	4.95227	11.1087	5.36977	11.4861	5.49194	9.34414	4.87164	5.73558	3.04005	100.274	63.034	8.74122	4.55506	18.5009	8.64949	11.5096	5.01911	3.04745	1.52487	11.8146	5.60808	4.87848	2.83782	21.2538	13.5706	588.776	387.186	554.712	274.622	275.725	142.966	550.2	246.303	263.508	130.101
CYP4A26P	0	0	0	0	0	0	0	0	0	0	0	0	0	0	0	0	0	0	0	0	0	0	0	0	0	0	0	0	0	0	0	0	0	0	0	0	0	0	0	0
CICP16	0.292487	0.122049	0	0	0.140408	0.066223	0.196532	0.095	0.067356	0.032205	0.176295	0.091913	0	0	0	0	0.001479	0.000771	0.199808	0.093414	0.181284	0.079054	0.005222	0.002613	0.033841	0.016064	0	0	0.119982	0.076609	0.839246	0.551899	1.22019	0.604079	0.198673	0.103014	0.736657	0.329773	0.484301	0.239112
TUBG2	9.93955	4.14758	7.634	4.42077	17.8348	8.4117	10.6371	5.14183	9.33209	4.46202	8.56088	4.46328	9.99318	5.29671	15.8735	9.97836	16.2506	8.46821	17.4528	8.15945	23.7645	10.3632	16.9632	8.488	13.6092	6.45992	7.28063	4.23516	6.04273	3.85831	11.1532	7.33448	6.77563	3.35442	10.0253	5.19821	7.0792	3.16908	1.99802	0.986476
AC073476.2	0	0	0	0	0	0	0	0	0.182117	0.087077	0	0	0	0	0	0	0	0	0	0	0	0	0	0	0	0	0	0	0	0	0	0	0	0	0.525786	0.272624	0	0	0	0
AC027688.2	0	0	0	0	0	0	0	0	0	0	0	0	0	0	0	0	0	0	0	0	0	0	0	0	0	0	0	0	0	0	0	0	0	0	0	0	0	0	0	0
AC092140.1	0	0	0	0	0	0	0	0	0.293074	0.14013	0	0	0	0	0	0	0	0	0	0	0.06932	0.030229	0	0	0.211811	0.100541	0	0	0	0	1.4309	0.940977	4.64676	2.30047	1.89749	0.983862	3.28404	1.47014	1.30544	0.644529
AC136944.1	0	0	0	0	0	0	0	0	0	0	0	0	0	0	0	0	0	0	0	0	0	0	0	0	0	0	0	0	0	0	0	0	0	0	0	0	0	0	0	0
ZCWPW1	4.02731	1.68052	3.97812	2.30369	2.89176	1.36388	1.81934	0.879442	2.53398	1.21159	3.37442	1.75928	1.17015	0.620216	2.98547	1.87672	2.96858	1.54693	7.41988	3.46891	2.60898	1.13772	5.15423	2.57905	2.48028	1.17732	3.71531	2.16121	2.20132	1.40555	0.524581	0.344971	0.498329	0.246708	2.59738	1.34676	2.25614	1.00998	1.72678	0.852557
AC026471.2	0.529976	0.221149	0.120972	0.070053	0.502503	0.237003	0.438271	0.211853	0.488719	0.233675	0	0	0	0	0.817579	0.513946	0.136138	0.070942	0.718333	0.335833	0.091588	0.039939	0.26851	0.134356	0.545931	0.259139	0	0	0.271293	0.173222	0	0	0	0	1.09015	0.565254	0.792464	0.354755	0.224398	0.110791
AC079239.1	0	0	0	0	0	0	0	0	0	0	0	0	0	0	0	0	0	0	0	0	0	0	0	0	0	0	0	0	0	0	0	0	0	0	0	0	0	0	0	0
AC142381.3	0	0	0	0	0.461766	0.217789	0.706771	0.341642	0	0	0	0	0	0	0	0	0	0	0	0	0	0	0	0	0.896811	0.425693	0	0	0	0	0.547898	0.360304	0	0	0.370116	0.191908	0.813996	0.364395	0	0
POF1B	373.734	155.952	45.1824	26.1647	48.2484	22.7561	87.1403	42.1222	58.8964	28.1605	24.3425	12.6912	41.7956	22.153	12.2561	7.70441	29.8927	15.5771	39.665	18.544	38.5055	16.7914	46.5155	23.2752	80.5894	38.2537	25.0506	14.572	16.5592	10.5731	76.4074	50.2465	80.4224	39.8148	79.0828	41.0051	127.98	57.2916	117.211	57.8704
AP2S1	88.5191	36.9373	96.8207	56.0678	161.073	75.9694	161.777	78.2003	303.406	145.07	306.188	159.634	173.865	92.1539	466.399	293.188	145.677	75.9126	97.8901	45.7652	128.815	56.1736	158.896	79.5077	96.3695	45.7441	248.351	144.466	168.551	107.62	83.3885	54.8373	36.572	18.1058	52.0291	26.9775	49.4427	22.1336	43.9183	21.6836
AC079610.1	0.0678	0.028292	0.138413	0.080153	0.047646	0.022472	0	0	0.10482	0.050118	0	0	0	0	0	0	0	0	0	0	0	0	0	0	0	0	0.044307	0.025774	0	0	0	0	0	0	0.07389	0.038313	0	0	0	0
MIR522	0	0	0	0	0	0	0	0	0	0	0	0	0	0	0	0	0	0	0	0	0	0	0	0	0	0	0	0	0	0	0	0	0	0	0	0	0	0	0	0
KCTD9P5	0.049871	0.02081	0	0	0	0	0	0	0	0	0	0	0	0	0	0	0	0	0	0	0	0	0	0	0	0	0	0	0	0	1.30247	0.856522	3.09907	1.53426	1.27308	0.6601	0.934611	0.418389	1.15246	0.568999
ITGB8	6.56888	2.74107	1.67652	0.970857	4.44087	2.09451	7.58515	3.66654	1.80391	0.862518	1.09342	0.57006	9.39394	4.97909	2.98523	1.87658	2.51959	1.31296	2.16863	1.01387	12.3243	5.37439	2.00582	1.00366	4.36099	2.07005	1.29675	0.754321	0.928366	0.592766	6.6986	4.40508	24.4926	12.1256	35.0163	18.1562	25.7348	11.5205	38.8888	19.2005
PON2	95.9391	40.0335	75.1	43.4896	55.6546	26.2492	59.3682	28.6976	65.2363	31.1919	28.659	14.9416	52.4123	27.7802	26.3557	16.5677	43.9591	22.9071	68.6436	32.092	70.0586	30.5511	61.7885	30.9175	64.3186	30.5304	12.279	7.14273	22.7976	14.5564	56.158	36.9302	99.4125	49.2162	165.414	85.7684	98.2191	43.9689	77.3406	38.1852
COPZ1	178.846	74.6289	129.139	74.7831	147.343	69.4935	142.317	68.7937	208.086	99.4937	192.389	100.304	112.541	59.6503	119.859	75.3458	159.021	82.8662	141.454	66.1323	149.091	65.0155	206.23	103.193	147.153	69.8499	162.779	94.6889	98.9788	63.1984	110.125	72.4195	161.454	79.9311	170.875	88.6002	129.577	58.0067	179.943	88.8427
HBP1	50.7621	21.182	24.1522	13.9863	31.0244	14.6325	30.1071	14.5533	28.1971	13.4821	14.6334	7.62926	28.6953	15.2094	18.4129	11.5747	20.9111	10.8968	61.5929	28.7957	46.0002	20.0597	20.2833	10.1493	40.7995	19.3665	16.6142	9.66453	17.2721	11.0283	31.7718	20.8935	57.6281	28.53	67.7988	35.1542	78.9377	35.3373	57.0662	28.1751
PIK3CG	2.2303	0.930661	0.014835	0.008591	2.41888	1.14085	0.521699	0.252181	0	0	0.217587	0.113441	0.09222	0.048879	0.061856	0.038884	0.283235	0.147594	0.319816	0.149519	0.847997	0.369794	0.547038	0.273725	1.63085	0.774122	0.489646	0.284828	1.95025	1.24524	3.63712	2.39181	3.17606	1.57238	1.36531	0.707926	12.1754	5.45046	7.94057	3.92048
SCGN	0.57612	0.240404	0	0	2.16111	1.01927	1.71573	0.829355	5.50774	2.63346	2.08269	1.08583	0.072161	0.038248	2.3039	1.44827	0	0	2.1071	0.985103	0.413886	0.180487	0.493172	0.246771	0.45231	0.2147	4.17818	2.43046	7.59377	4.84865	0	0	0	0	0	0	0.688339	0.308142	0	0
ARGFXP2	0.540292	0.225453	0.272151	0.1576	0.587749	0.277209	0.521572	0.25212	0.309521	0.147994	0.256577	0.133768	0.326387	0.172996	0	0	0.959769	0.500136	0.864521	0.404178	0.847902	0.369752	0.574494	0.287463	0.475567	0.225739	0	0	0	0	5.47037	3.59738	9.12327	4.51666	3.17973	1.64872	4.15979	1.86217	1.77688	0.877296
AC132812.1	42.9271	17.9127	22.194	12.8523	12.6419	5.96249	16.5535	8.00168	16.187	7.7396	12.4364	6.48382	6.37662	3.37981	16.6052	10.4383	18.9669	9.88364	11.2381	5.25397	20.6261	8.99461	10.445	5.22644	18.8035	8.92551	13.2148	7.68709	5.90358	3.76946	12.5467	8.25089	9.21811	4.56362	7.00992	3.6347	13.5417	6.06209	6.67146	3.29388
MBTPS2	13.7497	5.73746	8.03614	4.65364	11.0036	5.1898	12.6907	6.13446	7.53281	3.60171	3.99285	2.0817	7.86454	4.16846	3.01571	1.89573	5.71475	2.97796	9.04782	4.23	8.88644	3.87519	8.68463	4.34558	11.0316	5.2364	1.93152	1.12357	1.78646	1.14066	5.42884	3.57007	15.8092	7.82667	16.085	8.34018	26.9441	12.0618	10.8643	5.36401
TXLNGY	0	0	0.509847	0.295247	8.78974	4.14563	0	0	27.6573	13.224	0	0	15.4306	8.1787	0.013259	0.008335	3.22515	1.68063	17.0222	7.95817	47.0181	20.5036	0	0	15.8394	7.51856	0	0	8.47602	5.41198	0.524487	0.344909	9.76315	4.83345	3.9845	2.06599	14.376	6.43558	57.9514	28.6122
SEMA3B	68.5397	28.6003	182.135	105.472	16.2252	7.65252	31.7005	15.3235	45.9214	21.9567	29.704	15.4864	54.5049	28.8893	54.7437	34.4129	71.4983	37.2578	16.807	7.85755	20.2018	8.80958	97.1902	48.6316	52.0981	24.7296	23.0226	13.3923	36.3655	23.2195	53.0383	34.8786	9.66184	4.78329	43.5163	22.5636	6.72524	3.01063	9.50588	4.69331
AL139098.1	0	0	0	0	0	0	0	0	0	0	0	0	0	0	0	0	0	0	0	0	0	0	0	0	0	0	0	0	0	0	0	0	0	0	0	0	0	0	0	0
TTTY9B	0	0	0	0	0	0	0	0	0	0	0	0	0	0	0	0	0	0	0	0	0	0	0	0	0	0	0	0	0	0	0	0	0	0	0	0	0	0	0	0
SMPD2	31.6973	13.2267	29.4978	17.0819	41.053	19.3624	28.7595	13.9019	48.3488	23.1174	58.0966	30.2891	21.296	11.2875	24.3316	15.2953	31.0851	16.1985	35.1785	16.4465	46.6942	20.3624	53.9873	27.0139	28.5961	13.5738	25.2003	14.6591	22.7363	14.5172	18.9899	12.488	20.434	10.1163	30.2024	15.6602	26.3139	11.7797	30.8498	15.2314
AL359815.1	0	0	0	0	0	0	0	0	0	0	0	0	0	0	0.235761	0.148204	0	0	0	0	0	0	0	0	0	0	0	0	0	0	0	0	0	0	0	0	0.210745	0.094342	0	0
MSNP1	0	0	0	0	0.00293	0.001382	0	0	0	0	0	0	0	0	0	0	0	0	0	0	0	0	0	0	0.009413	0.004468	0	0	0	0	0.042806	0.02815	0	0	0	0	0	0	0	0
AC002504.1	0	0	0	0	0	0	0	0	0	0	0	0	0	0	0	0	0	0	0	0	0	0	0	0	0	0	0	0	0	0	0	0	0	0	0	0	0	0	0	0
OR6M1	0	0	0	0	0	0	0	0	0	0	0	0	0	0	0	0	0	0	0.088597	0.041421	0.142902	0.062317	0	0	0	0	0	0	0.160261	0.102327	0	0	0.877973	0.434659	0	0	0.318219	0.142454	0	0
LDHAP4	2.14057	0.893216	0.908516	0.526112	2.03046	0.957657	1.15073	0.556245	0.969312	0.463464	1.18178	0.616132	2.36965	1.25599	0.412785	0.259484	0.157552	0.082101	0.685677	0.320565	1.05888	0.461754	1.07692	0.538867	0.874153	0.414938	0.009967	0.005798	0.376279	0.240256	2.40748	1.58319	0.390306	0.193229	6.14275	3.18506	6.36029	2.84726	4.25359	2.10012
OR5K4	0	0	0	0	0	0	0	0	0	0	0	0	0	0	0	0	0	0	0	0	0	0	0	0	0	0	0	0	0	0	0	0	0	0	0	0	0	0	0	0
RPL31	410.198	171.167	412.459	238.85	534.846	252.257	567.215	274.183	512.379	244.987	569.66	296.997	1040.03	551.25	867.493	545.323	768.62	400.528	497.593	232.633	589.933	257.257	821.325	410.971	632.212	300.094	693.677	403.514	364.426	232.688	99.1659	65.2127	94.1685	46.6201	78.6879	40.8003	80.9491	36.2378	109.05	53.8409
CRISP2	0	0	0	0	0	0	0	0	0	0	0	0	0	0	0	0	0	0	0	0	0	0	0	0	0	0	0	0	0	0	0	0	0	0	0	0	0	0	0	0
METTL21C	0	0	0	0	0	0	0	0	0	0	0	0	0	0	0	0	0	0	0	0	0	0	0	0	0	0	0	0	0	0	0.530992	0.349187	0.934161	0.462476	0	0	0	0	0.275692	0.136117
MAB21L1	0.116396	0.04857	0	0	0.1664	0.078481	0.071103	0.03437	0	0	0.000591	0.000308	0.03207	0.016998	0.176535	0.110973	0	0	0.205504	0.096076	0.049695	0.021671	0.019667	0.009841	0	0	0.100997	0.05875	0.167101	0.106695	0.175656	0.115514	0.428872	0.212322	0.12945	0.067121	0.628164	0.281205	0.16602	0.081968
VN1R3	0	0	0	0	0	0	0	0	0	0	0	0	0	0	0	0	0	0	0	0	0	0	0	0	0	0	0	0	0	0	0	0	0	0	0	0	0	0	0	0
RPL21P8	0.593633	0.247712	0	0	0.32914	0.155237	0.527632	0.255049	0.227267	0.108665	0.060143	0.031356	0	0	0.359984	0.226293	0.149451	0.077879	0.031388	0.014675	0	0	0.11131	0.055697	0	0	0.268743	0.156328	0.043109	0.027525	0.277161	0.182265	6.60691	3.27089	2.67096	1.38491	2.95376	1.32228	13.3064	6.56971
YOD1	24.3028	10.1411	4.38939	2.54185	6.74697	3.18217	5.62712	2.72006	4.57836	2.18908	2.03354	1.0602	3.96579	2.102	1.67588	1.05349	3.63088	1.89206	6.21803	2.90703	13.1277	5.72469	2.98823	1.49524	8.19576	3.89032	3.21433	1.86978	1.51011	0.964211	3.8741	2.54766	13.1885	6.52923	8.68191	4.50164	20.3416	9.10613	11.95	5.90005
AC009927.1	0.217266	0.090661	0.134516	0.077897	0.029092	0.013721	0.121023	0.058501	0.109188	0.052207	0	0	0.408903	0.216732	0.047897	0.030109	0.115298	0.060082	0.131103	0.061293	0.275224	0.120019	0.033474	0.01675	0.516173	0.245014	0	0	0.105514	0.067371	0.86145	0.5665	5.75003	2.84667	7.61418	3.94802	5.14136	2.30159	6.13796	3.03048
SMYD5	21.1838	8.83959	31.8725	18.457	35.6683	16.8228	27.2817	13.1876	31.4049	15.0158	34.6711	18.0761	37.7849	20.0272	21.2659	13.3682	45.2133	23.5607	40.0633	18.7302	45.3634	19.782	31.4032	15.7134	39.0609	18.5412	22.2459	12.9405	10.4193	6.65277	26.864	17.6661	24.9576	12.3558	19.3941	10.056	18.4054	8.23937	21.9443	10.8345
RAB11FIP5	8.97932	3.7469	9.04209	5.23617	16.946	7.99251	9.24664	4.46968	6.90987	3.30387	11.5397	6.01629	12.1064	6.41681	7.77358	4.88663	14.9762	7.80412	17.6631	8.25778	10.9161	4.76027	6.26514	3.13492	9.43348	4.47783	7.54704	4.39013	5.23449	3.34225	13.0302	8.56883	12.6422	6.2588	7.08177	3.67196	14.489	6.48617	10.8751	5.36935
DYSF	6.16152	2.57108	0.176227	0.102051	5.73522	2.70498	4.47052	2.16098	4.32231	2.06666	2.5164	1.31194	1.82929	0.969585	4.47967	2.81601	3.52383	1.83627	6.59397	3.08279	4.78255	2.08557	3.86193	1.93242	8.17283	3.87943	4.93253	2.86926	1.51162	0.965174	8.35352	5.49338	10.7053	5.29988	8.71135	4.51691	22.7287	10.1748	5.88354	2.90486
CCDC142	12.7624	5.32551	5.52551	3.19976	8.68567	4.09655	9.82773	4.75057	4.52157	2.16193	1.79003	0.933244	11.6229	6.1605	3.55998	2.23787	4.3957	2.2906	16.0846	7.51982	7.5463	3.29078	6.61919	3.31208	12.7275	6.04142	1.8113	1.05364	3.84558	2.45542	23.8769	15.7018	15.344	7.59637	11.923	6.18218	12.2913	5.50236	12.0938	5.97103
MT-TT	64.7668	27.0259	175.926	101.877	64.0638	30.2154	80.0447	38.6923	38.5849	18.4488	75.1239	39.1664	143.982	76.3154	182.548	114.753	50.8226	26.4837	121.622	56.8601	198.09	86.383	39.7582	19.894	99.4549	47.2086	51.2501	29.8123	135.704	86.6476	138.711	91.2179	290.426	143.781	36.4786	18.9144	167.717	75.0804	164.886	81.4089
EBP	62.2558	25.9781	101.127	58.5618	91.5288	43.1691	118.574	57.3169	179.563	85.8556	172.74	90.0595	31.072	16.4692	44.4953	27.9706	91.6737	47.7712	94.6307	44.2414	42.6085	18.5807	129.844	64.9706	62.0357	29.4467	127.679	74.2714	45.4974	29.0503	100.612	66.164	70.3196	34.8132	147.342	76.3982	40.0163	17.9137	83.2844	41.1198
AC093813.1	0	0	0	0	0	0	0	0	0	0	0	0	0	0	0	0	0	0	0	0	0	0	0	0	0	0	0	0	0	0	0	0	0	0	0	0	0.558715	0.250115	0	0
MIR4450	0	0	0	0	0	0	0	0	0	0	0	0	0	0	0	0	0	0	1.45442	0.679963	0	0	0	0	0	0	0	0	0	0	0	0	0	0	0.268016	0.138969	0	0	0	0
C6orf118	0.064836	0.027055	0	0	0	0	0.118687	0.057372	0	0	0	0	0	0	0	0	0	0	0	0	0	0	0	0	0	0	0	0	0	0	0	0	0	0	0	0	0	0	0	0
AC100872.1	0	0	0	0	0	0	0	0	0	0	0	0	0	0	0	0	0	0	0	0	0	0	0	0	0	0	0	0	0	0	0	0	0	0	0	0	0	0	0	0
NCBP2	95.5403	39.8671	52.2092	30.2338	99.1482	46.7627	72.4661	35.0289	91.5309	43.7643	50.4963	26.3266	106.779	56.5962	45.7331	28.7487	102.333	53.3259	127.697	59.7004	124.882	54.4585	63.839	31.9435	67.8136	32.1893	33.6328	19.5643	16.7892	10.72	22.0008	14.468	38.4268	19.024	26.977	13.9878	48.4142	21.6731	47.6137	23.5082
AL391261.1	0	0	0	0	0	0	0	0	0	0	0	0	0	0	0	0	0	0	0	0	0	0	0	0	0	0	0	0	0	0	0	0	0	0	0	0	0	0	0	0
AC022558.1	0.404744	0.168892	0.092536	0.053587	0.249614	0.117729	0.868097	0.419624	0.838037	0.400697	0.084825	0.044224	0.177978	0.094334	0	0	0	0	0.714001	0.333807	0.942939	0.411196	0.387547	0.193919	0.825628	0.391904	0.212718	0.123738	0.342664	0.218793	3.08045	2.02574	6.17433	3.05673	2.59069	1.34329	5.02147	2.24792	1.19021	0.587637
MRPL49P1	0	0	0	0	0	0	0	0	0	0	0	0	0	0	0	0	0	0	0	0	0	0	0	0	0	0	0	0	0	0	0	0	0	0	0	0	0	0	0	0
PCSK6-AS1	0	0	0	0	0	0	0	0	0	0	0.25734	0.134166	0	0	0	0	0	0	0	0	0.060821	0.026523	0.092262	0.046166	0.135473	0.064306	0.119747	0.069657	0	0	0.959867	0.63122	1.0936	0.541408	0.559369	0.290037	1.17131	0.524349	0.319071	0.157534
LINC02157	0	0	0	0	0.046021	0.021705	0	0	0	0	0	0	0	0	0	0	0	0	0	0	0.115963	0.050569	0	0	0	0	0	0	0	0	0.034465	0.022664	0.40124	0.198642	0.082489	0.042771	1.04039	0.465742	0.569631	0.281243
AC021739.5	0.264872	0.110526	0.152626	0.088384	0	0	0	0	0.678628	0.324477	0.066507	0.034674	0	0	0	0	0	0	0.663117	0.310018	0.552755	0.241045	1.02772	0.514246	0.227224	0.107857	0	0	0	0	0.241766	0.158988	1.14763	0.568157	0	0	0.358272	0.160384	0	0
AC078905.1	0	0	0	0	0	0	0	0	0	0	0	0	0	0	0	0	0	0	0	0	0	0	0	0	0	0	0	0	0	0	0	0	0	0	0	0	0	0	0	0
AC015660.3	1.14473	0.477674	0.820512	0.47515	1.06388	0.501776	0.920743	0.445073	0	0	0.47558	0.247947	0.019337	0.010249	1.33439	0.838822	0.702275	0.365956	0	0	0.146929	0.064073	0	0	0	0	1.55687	0.905637	0	0	0	0	0.708639	0.350827	0	0	2.90117	1.29874	0	0
AC127381.2	0	0	0	0	0	0	0	0	0	0	0	0	0	0	0	0	0	0	0	0	0	0	0	0	0	0	0	0	0	0	0	0	0	0	0	0	0	0	0	0
AC004943.2	2.98684	1.24635	1.07769	0.624078	0.726029	0.342427	1.27987	0.618667	2.79162	1.33478	2.13747	1.11439	1.83409	0.972128	0.275368	0.173102	1.91085	0.995745	2.31243	1.0811	1.7963	0.783327	1.57368	0.787431	1.83587	0.871438	1.12845	0.656425	1.25093	0.798722	5.42678	3.56872	4.81075	2.38166	6.4433	3.3409	3.223	1.44281	3.11799	1.53944
MMP25-AS1	10.9209	4.5571	3.18088	1.84201	5.24112	2.47195	4.14873	2.00543	7.65145	3.65844	4.07111	2.12251	6.36292	3.37256	7.70894	4.84599	1.97482	1.02908	4.15365	1.9419	12.1386	5.29339	6.73151	3.36829	14.0363	6.66265	5.11966	2.97812	2.08297	1.32998	4.62596	3.04209	1.33242	0.659641	3.8882	2.01606	5.08425	2.27602	1.75066	0.864348
AL391840.1	0.365998	0.152724	0	0	0.533619	0.251678	0.013037	0.006302	0.092074	0.044024	0	0	0	0	0	0	0	0	0.098292	0.045953	0.078176	0.034091	0.586315	0.293378	0.813778	0.386279	0.147337	0.085707	0	0	1.45348	0.955826	3.71986	1.84159	2.84219	1.4737	3.10998	1.39222	1.41543	0.698839
AC096719.1	0.059138	0.024677	0	0	0.010684	0.005039	0	0	0	0	0	0	0.055905	0.029631	0	0	0	0	0.020501	0.009585	0.016059	0.007003	0.04756	0.023798	0.069137	0.032817	0	0	0.020862	0.01332	0.151743	0.099788	1.17594	0.582173	0.161986	0.083991	0.705782	0.315951	0.238479	0.117744
AC116025.1	0	0	0.37103	0.214859	0	0	0.519763	0.251245	0	0	0.261195	0.136176	0.279295	0.148035	0	0	0.429737	0.223936	0.741628	0.346723	0.427403	0.186381	0.105134	0.052606	0.25369	0.12042	0.482803	0.280848	0.209565	0.133808	1.06355	0.699403	4.04667	2.00339	2.24426	1.16366	4.3366	1.94133	1.73037	0.85433
PACRG	0.149363	0.062326	0.441709	0.255789	0.750669	0.354049	0.250224	0.120954	0	0	0.061467	0.032046	0.396725	0.210277	0.586673	0.368794	0.367727	0.191623	0.433076	0.20247	0.082022	0.035768	0	0	0.067906	0.032233	1.05744	0.615116	0.616463	0.393614	0	0	0.308903	0.152929	0.951804	0.493518	0.74077	0.331614	0.997692	0.492588
AC004134.1	2.64379	1.1032	0	0	0.343768	0.162136	0.616664	0.298086	0.317798	0.151951	0	0	0.232038	0.122988	0	0	0.396313	0.206519	1.07529	0.502715	0.771329	0.33636	0.132336	0.066218	1.77879	0.844348	0	0	0	0	9.81979	6.45761	10.1545	5.0272	2.0731	1.07492	5.8289	2.60937	5.26291	2.59844
AC231759.1	0	0	0	0	0	0	0	0	0	0	0	0	0	0	0	0	0	0	0	0	0	0	0	0	0	0	0	0	0	0	0	0	0	0	0	0	0	0	0	0
AL356277.3	0	0	0	0	0	0	0	0	0	0	0	0	0	0	0	0	0	0	0	0	0	0	0	0	0	0	0	0	0	0	0	0	0	0	0	0	0.153785	0.068844	0	0
AL135838.1	0.601509	0.250998	0	0	0	0	0.151269	0.073121	0.101216	0.048395	0.14735	0.076822	0.141859	0.07519	0	0	0.874961	0.455943	0.298977	0.139777	0.100744	0.043932	0.255603	0.127898	0.179274	0.085097	0.259687	0.151061	0	0	1.35013	0.887862	5.43548	2.69095	2.79524	1.44935	2.13075	0.953853	3.7043	1.82892
RPIAP1	0	0	0	0	0	0	0	0	0	0	0	0	0	0	0	0	0.007411	0.003862	0	0	0	0	0	0	0	0	0	0	0	0	0	0	0	0	0	0	0.066068	0.029576	0	0
MTND3P13	0	0	0	0	0	0	0	0	0	0	0	0	0	0	0	0	0	0	0	0	0	0	0	0	0.071508	0.033943	0	0	0	0	0	0	0	0	0	0	0	0	0	0
AC005951.2	0	0	0	0	0	0	0	0	0	0	0	0	0	0	0	0	0	0	0	0	0	0	0	0	0	0	0	0	0	0	0	0	0	0	0	0	0	0	0	0
AL133260.1	0.829225	0.346019	2.34353	1.35711	1.53428	0.723636	0.66213	0.320063	2.02777	0.969552	0.928512	0.484087	1.70022	0.901174	1.54019	0.968194	1.51553	0.789744	1.78952	0.836632	4.45723	1.9437	1.54293	0.772048	1.6297	0.773578	0.782773	0.455341	1.1096	0.708486	0.209215	0.137582	2.24113	1.10952	2.56326	1.32907	4.07652	1.8249	3.02176	1.49193
SLC39A9	41.83	17.4548	4.36811	2.52953	30.6587	14.46	26.6225	12.8689	25.9606	12.4127	15.8932	8.28603	23.2347	12.3151	8.14443	5.11974	17.3017	9.0159	27.2803	12.754	34.0275	14.8387	25.0016	12.5102	25.9647	12.3248	8.85905	5.15333	15.0051	9.58082	39.3749	25.8934	90.5585	44.8329	58.8019	30.4893	56.9784	25.507	76.7142	37.8759
SLC10A2	0	0	0	0	0	0	0.037982	0.01836	0	0	0	0	0	0	0	0	0	0	0	0	0	0	0	0	0.114766	0.054476	0	0	0	0	0	0	0	0	0	0	0	0	0	0
SMIM2-AS1	3.112	1.29858	15.6722	9.07562	7.62479	3.59619	3.74274	1.80918	5.78101	2.76412	11.72	6.11033	3.88302	2.05812	20.287	12.7528	8.30683	4.32869	8.14109	3.80609	4.72187	2.05911	8.33504	4.17065	10.3538	4.91467	9.25201	5.38192	12.5815	8.03335	13.3632	8.78777	3.26555	1.61668	8.21413	4.25909	0.27072	0.121191	2.94387	1.45347
HMGN2P22	0	0	0	0	0	0	0	0	0	0	0	0	0	0	0	0	0	0	0	0	0	0	0	0	0	0	0	0	0	0	0.341129	0.224331	0	0	0	0	0	0	0	0
MIS18A-AS1	0.729978	0.304606	0.795694	0.460778	0.359795	0.169695	0	0	0.08049	0.038485	0.115034	0.059974	0.182138	0.096539	0.20501	0.128874	0	0	0.273976	0.128088	0.167069	0.072855	0.257374	0.128784	0.436583	0.207234	0	0	0	0	0.290964	0.191342	0.902881	0.44699	1.26796	0.657445	1.70438	0.762985	1.26069	0.62244
AL158827.1	0.216336	0.090273	0	0	0.105224	0.049628	0.178041	0.086062	0.583352	0.278922	0.249424	0.130039	0.686322	0.363773	0	0	0.493364	0.257093	0.381762	0.17848	0	0	0	0	0.415124	0.197049	0.239731	0.139452	0.094592	0.060397	1.63433	1.07475	0.775545	0.38395	0.165411	0.085767	1.03473	0.463211	1.29998	0.641837
VDAC1P12	0	0	0	0	0	0	0	0	0	0	0	0	0	0	0	0	0	0	0	0	0	0	0	0	0	0	0	0	0	0	0	0	0.20894	0.10344	0	0	0	0	0	0
CDRT15P2	0	0	0	0	0	0	0	0	0	0	0	0	0	0	0	0	0	0	0	0	0	0	0	0	0	0	0	0	0	0	0	0	0	0	0	0	0	0	0	0
AC105760.2	0.228989	0.095553	0.187409	0.108527	0.623669	0.29415	0.211637	0.102302	0.517451	0.247413	0.085019	0.044326	0.61792	0.327518	0.204693	0.128674	0.183205	0.095468	1.21057	0.565959	0.603602	0.263218	0.166875	0.0835	0.593195	0.281574	0.064718	0.037647	0.324149	0.206971	0.836046	0.549794	0.856917	0.424235	0.804143	0.416955	1.02611	0.459347	0.392021	0.193551
AL158834.2	1.70261	0.710467	1.67979	0.97275	0.598816	0.282428	1.7417	0.841908	1.1193	0.53518	0.772491	0.402744	0.306123	0.162255	0.292088	0.183612	0.488006	0.2543	0.894651	0.418264	0.394032	0.171829	0.85661	0.428627	1.1956	0.567519	0.21988	0.127905	0	0	0	0	1.82338	0.902704	0.568817	0.294936	2.69784	1.20772	2.07258	1.02329
BCLAF1	83.246	34.7369	22.3657	12.9517	47.8083	22.5485	36.7274	17.7534	45.8039	21.9005	19.8644	10.3564	37.2029	19.7187	14.2422	8.95293	17.0186	8.86838	44.2783	20.7008	30.5403	13.318	35.3141	17.6703	36.5109	17.3308	13.4906	7.8475	13.1634	8.40487	30.4703	20.0377	118.443	58.6375	82.3284	42.6879	113.819	50.9523	96.1359	47.4649
AC023855.1	0	0	0	0	0	0	0	0	0	0	0	0	0	0	0	0	0	0	0.379391	0.177372	0.169228	0.073797	0	0	0	0	0	0	0	0	0.881954	0.579984	0.304675	0.150836	1.07092	0.555279	0.844147	0.377892	0	0
CASP14	0	0	0	0	0	0	0	0	0	0	0	0	0	0	0	0	0	0	0	0	0	0	0	0	0	0	0	0	0	0	0	0	0.034822	0.017239	0	0	0	0	0	0
AC087645.2	0.22785	0.095077	0	0	0	0	0	0	0.338136	0.161675	0.153219	0.079882	0	0	0	0	0.095058	0.049535	0.069525	0.032504	0.061273	0.02672	0.271247	0.135725	0.986276	0.468159	0.154662	0.089967	0	0	0	0	0	0	0.731521	0.3793	0.649642	0.290819	0.952502	0.470276
AC005758.1	0	0	0	0	0	0	0	0	0	0	0	0	0	0	0	0	0	0	0	0	0	0	0	0	0	0	0	0	0	0	0	0	0	0	0	0	0	0	0	0
CGB1	0	0	0.033716	0.019525	0	0	0.109517	0.052939	0	0	0.13988	0.072928	0	0	1.09516	0.68844	0	0	0	0	0.012763	0.005566	0	0	0	0	0	0	0	0	0.0105	0.006905	0	0	0	0	0	0	0	0
AC067852.6	1.72202	0.718566	0.25357	0.14684	0.298588	0.140828	0.518062	0.250423	0.557532	0.266577	0.171997	0.089672	0.206546	0.109476	0.335874	0.211137	0.318586	0.166016	0.852787	0.398692	1.34491	0.586486	0.353975	0.17712	0.856882	0.40674	3.7e-05	2.1e-05	0.353725	0.225855	3.30823	2.17553	14.1061	6.9835	6.55082	3.39665	18.5612	8.30915	3.28382	1.62131
HMGB2P1	0.355782	0.148461	0	0	0	0	0.113197	0.054718	0.045208	0.021616	0.156964	0.081834	0.164696	0.087294	0	0	0.421942	0.219874	0	0	0.034178	0.014904	0.572654	0.286542	0.087841	0.041696	0	0	0	0	0.777582	0.511347	0.29067	0.143902	0.013052	0.006767	0	0	0	0
AZIN2	6.42934	2.68284	4.04725	2.34372	4.91144	2.31645	5.0576	2.44476	0.349604	0.167159	3.87787	2.02176	3.89467	2.0643	7.30957	4.59494	7.14318	3.72232	3.37249	1.57669	3.42657	1.49426	1.61376	0.807488	4.8937	2.32291	19.2758	11.2128	6.31192	4.03019	5.87713	3.86487	2.19647	1.08741	2.81758	1.46094	5.32351	2.38313	5.0559	2.49624
AC010551.1	0	0	0	0	0.605205	0.285441	0	0	0	0	0	0	0	0	0	0	0	0	0	0	0	0	0	0	0	0	0	0	0	0	0	0	0	0	0.714173	0.370304	0	0	0	0
AC008992.1	0	0	0	0	0	0	0	0	0	0	0	0	0	0	0	0	0	0	0	0	0	0	0	0	0	0	0	0	0	0	0	0	0	0	0	0	0.303617	0.135918	0	0
AC040904.1	0.04039	0.016854	0	0	0	0	0.244587	0.118229	0.119059	0.056927	1.59165	0.829818	1.08475	0.574953	0.118624	0.074569	0.614463	0.320197	0.143635	0.067152	0.046785	0.020402	0.035606	0.017816	0.015528	0.007371	0	0	0	0	0.071963	0.047324	2.3161	1.14664	0.04492	0.023291	0.302593	0.135459	0.350668	0.173134
CROCCP5	0	0	0	0	0	0	0	0	0	0	0	0	0	0	0	0	0	0	0	0	0	0	0	0	0	0	0	0	0	0	0	0	0	0	0	0	0	0	0	0
AC061961.1	0	0	0	0	0.700945	0.330597	0.23639	0.114267	0	0	0	0	0	0	0	0	0.388633	0.202517	0	0	0	0	0.11161	0.055847	1.52023	0.721612	0	0	0	0	5.73569	3.77186	0	0	0.413925	0.214624	0	0	2.65074	1.30874
TRAV18	0	0	0	0	0	0	0	0	0	0	0	0	0	0	0	0	0	0	0	0	0	0	0	0	0.181108	0.085967	0	0	0	0	0	0	0	0	0	0	0	0	0	0
MTND1P21	0.243209	0.101486	0.125017	0.072396	0.039458	0.01861	0.125907	0.060861	0	0	0	0	0	0	0	0	0.050061	0.026087	0.065469	0.030608	0	0	0	0	0	0	0	0	0.101647	0.064902	3.45055	2.26912	13.1204	6.49554	3.22136	1.6703	5.64393	2.52657	3.62381	1.78917
TMEM212-IT1	0	0	0	0	0	0	0	0	0	0	0	0	0	0	0	0	0	0	0	0	0	0	0	0	0	0	0	0	0	0	0	0	0	0	0	0	0	0	0	0
LCE6A	0	0	0	0	0	0	0	0	0	0	0	0	0	0	0	0	0	0	0	0	0	0	0	0	0	0	0	0	0	0	0	0	0	0	0	0	0	0	0	0
ANO7	51.0209	21.29	1.80569	1.04565	2.76234	1.30284	11.9253	5.76451	23.4418	11.2084	5.57986	2.9091	0.78384	0.415461	3.16852	1.9918	4.90187	2.55437	5.33087	2.49227	3.44849	1.50381	1.59833	0.799765	0.708007	0.336072	8.06838	4.6934	11.0813	7.07544	5.13924	3.37962	5.13797	2.54366	4.62592	2.39858	2.642	1.18272	24.0074	11.8531
ZNF815P	5.13874	2.1443	1.88407	1.09104	5.53547	2.61078	4.40669	2.13012	6.28863	3.00683	1.00895	0.526024	3.24314	1.71897	1.64457	1.03381	3.9118	2.03844	4.5296	2.11766	3.09552	1.34989	4.16991	2.08652	7.48141	3.55123	1.28731	0.748833	1.23053	0.785698	3.23316	2.12616	2.10175	1.04052	1.92639	0.998847	2.77264	1.2412	2.31381	1.14239
EGOT	0.080247	0.033486	0	0	0.05245	0.024738	0	0	0	0	0	0	0.065229	0.034573	0.231372	0.145445	0.36525	0.190332	0.063725	0.029792	0.039042	0.017026	0.368397	0.184337	0.20777	0.098623	0.075937	0.044173	0.057443	0.036677	0.303383	0.199509	2.80613	1.38923	2.17107	1.12572	3.29763	1.47622	1.43116	0.706602
AC234783.1	1.02521	0.427799	0	0	0.872895	0.411696	0.702477	0.339566	0.136228	0.065135	0	0	0	0	0.288128	0.181123	0	0	0.363329	0.169862	1.93738	0.84485	0.030016	0.015019	0.929859	0.44138	0	0	0.340231	0.217239	0	0	0.825097	0.408482	0.989153	0.512884	0.647667	0.289935	0	0
GRIK2	0.047588	0.019858	0	0	0.115265	0.054364	0.131011	0.063329	0.072836	0.034826	0.081699	0.042594	0	0	0.137536	0.086458	0	0	0.218352	0.102083	1.09905	0.479271	0.024203	0.01211	0.175738	0.083418	0.031098	0.01809	0.172769	0.110314	1.09802	0.722069	0.15731	0.077879	1.75953	0.912329	0.824181	0.368954	0.263902	0.130296
RN7SL156P	0	0	0	0	0	0	0	0	0	0	0	0	0	0	0	0	0	0	0	0	0	0	0	0	0	0	0	0	0	0	0	0	0	0	0	0	0.563458	0.252238	0	0
GJB7	0.123015	0.051332	0.043511	0.025197	0.036074	0.017014	0	0	0	0	0.023565	0.012286	0.131532	0.069716	0	0	0	0	0	0	0	0	0.029227	0.014625	0	0	0	0	0	0	0.7351	0.48341	1.49391	0.739592	0.193783	0.100478	0.328835	0.147207	0.640495	0.31623
RNA5SP239	0	0	0	0	0	0	0	0	0	0	0	0	0	0	0	0	0	0	0	0	0	0	0	0	0	0	0	0	0	0	0	0	0.105112	0.052038	0	0	0	0	0	0
FO393401.2	0	0	0	0	0.060398	0.028486	0.173722	0.083974	0	0	0	0	0	0	0	0	0	0	0	0	0.038459	0.016771	0	0	0	0	0	0	0	0	0.09036	0.059422	0.45604	0.225772	0	0	0.509021	0.227869	0.474684	0.234364
AC040160.2	0.42504	0.177361	0.080641	0.046699	0.196174	0.092524	0.473448	0.228857	1.07336	0.513211	0.475296	0.247799	0.220678	0.116967	0.40503	0.25461	0.079854	0.041612	0.545834	0.255186	0.350602	0.15289	0.266172	0.133186	0.528534	0.250881	0.137047	0.079721	0.100413	0.064114	4.33279	2.8493	2.01312	0.996639	1.80815	0.937539	2.91812	1.30633	2.30028	1.13571
RN7SKP218	0	0	0	0	0	0	0	0	0	0	0	0	0	0	0	0	0	0	0	0	0	0	0	0	0	0	0	0	0	0	0	0	0	0	0	0	0	0	0	0
AC005845.1	0	0	0	0	0	0	0	0	0	0	0	0	0	0	0	0	0	0	0	0	0	0	0	0	0	0	0	0	0	0	0	0	0	0	0	0	0.441606	0.19769	0	0
Y_RNA	0	0	0	0	0	0	0	0	0	0	0	0	0	0	0	0	0	0	0.310977	0.145387	0	0	0	0	0	0	0	0	0	0	0	0	0	0	0	0	0	0	0	0
CGRRF1	8.24139	3.43897	2.56007	1.48251	6.03414	2.84597	9.25434	4.4734	3.2013	1.53066	5.23868	2.73123	4.69105	2.48641	2.36536	1.48691	4.38274	2.28385	4.89577	2.28885	13.2689	5.7863	9.23056	4.61875	6.75107	3.20456	3.82145	2.22295	4.26351	2.72227	1.45716	0.958244	5.38678	2.66684	3.52893	1.82978	8.38682	3.75445	4.03967	1.9945
RNA5SP240	0	0	0	0	0	0	0	0	0	0	0	0	0	0	0	0	0	0	0	0	0	0	0	0	0	0	0	0	0	0	0	0	0	0	0	0	0	0	0	0
HAS2	2.87009	1.19763	0.923522	0.534802	1.48124	0.698616	2.80735	1.35703	0.866886	0.41449	0.848531	0.442388	1.32012	0.699708	1.63478	1.02766	1.8391	0.958355	2.50414	1.17073	6.73804	2.93832	1.59987	0.800537	2.28084	1.08266	0.882545	0.513379	1.4277	0.911595	0.842296	0.553904	10.953	5.42252	2.05789	1.06703	23.6742	10.598	3.04704	1.50441
LRCH4	33.9764	14.1777	37.6088	21.7789	37.6589	17.7616	30.5798	14.7818	44.028	21.0514	24.8552	12.9584	30.9538	16.4065	23.5936	14.8314	32.0131	16.682	51.6775	24.1601	34.0016	14.8274	31.3649	15.6942	43.1346	20.4749	23.4408	13.6356	24.0957	15.3852	28.58	18.7945	10.6062	5.25082	28.3344	14.6916	16.3482	7.31844	14.8053	7.30978
AC004877.1	0.307373	0.128261	0.269845	0.156264	0.263493	0.124275	0	0	0.102019	0.048779	0.170194	0.088732	0.066491	0.035242	0.033418	0.021007	0.043572	0.022706	0.324665	0.151786	0.246005	0.107278	0.037441	0.018734	0.113192	0.053729	0.063687	0.037047	0	0	1.01829	0.669637	0.14543	0.071998	0.899803	0.466555	0.551891	0.24706	0.189244	0.093435
FAM76B	30.0387	12.5346	8.45523	4.89633	10.5973	4.99815	8.43294	4.07634	7.728	3.69504	7.45733	3.88794	9.20325	4.87802	3.28302	2.06377	9.77718	5.0949	17.2579	8.06833	10.9643	4.78131	9.19581	4.60136	27.3952	13.0038	2.13903	1.24428	3.20008	2.04327	5.02748	3.30613	23.4703	11.6195	34.4835	17.88	17.7668	7.95352	14.901	7.35705
SNORA51	0	0	0	0	0	0	0	0	0	0	0	0	0	0	0	0	0	0	0	0	0	0	0	0	0	0	0	0	0	0	0	0	0	0	0	0	0	0	0	0
MIR6892	0.636788	0.265719	0	0	0.652317	0.307661	0.573095	0.277025	0	0	0.007211	0.00376	0.874682	0.46361	0.892056	0.560764	0	0	0.267711	0.125159	0.3751	0.163573	0.04229	0.021161	0.491802	0.233446	0.685336	0.398662	0.237235	0.151475	2.2411	1.47378	2.41711	1.19664	10.9374	5.67112	10.2592	4.59267	2.90939	1.43644
Y_RNA	0	0	0	0	0	0	0	0	0	0	0	0	0	0	0	0	0	0	0	0	0	0	0	0	0.177574	0.08429	0	0	0	0	0	0	0.728937	0.360876	0	0	2.03522	0.911088	0	0
AC109809.4	1.12437	0.46918	0.087083	0.050429	0.527606	0.248842	0	0	0.333986	0.159691	0.052872	0.027565	0	0	0	0	0.272752	0.142131	0.743493	0.347595	0.06571	0.028655	0	0	0.640748	0.304146	0	0	0.414518	0.264671	1.0876	0.715221	1.64985	0.816791	0.401292	0.208073	1.00413	0.449512	1.12831	0.557076
AC015468.1	0	0	0	0	0	0	0	0	0	0	0	0	0	0	0	0	0	0	0	0	0	0	0	0	0	0	0	0	0	0	0	0	0	0	0	0	0	0	0	0
EIF4A1P9	0	0	0	0	0	0	0	0	0	0	0	0	0	0	0	0	0	0	0	0	0	0	0	0	0	0	0	0	0	0	0	0	0	0	0	0	0	0	0	0
AP000904.1	0.123535	0.051549	0	0	0	0	0	0	0	0	0	0	0	0	0	0	0	0	0.2943	0.13759	0	0	0	0	0	0	0	0	0.130192	0.083128	0	0	0	0	0	0	0	0	0.151128	0.074616
KRTAP29-1	0	0	0	0	0	0	0	0	0	0	0	0	0	0	0	0	0	0	0	0	0	0	0	0	0	0	0	0	0	0	0	0	0	0	0	0	0	0	0	0
MIR4425	0	0	0	0	0	0	0	0	0	0	0	0	0	0	0	0	0	0	0	0	0	0	0	0	0	0	0	0	0	0	0	0	0	0	0	0	0	0	0	0
AC024267.5	0.932274	0.38902	0.457657	0.265025	0.433175	0.204305	0.384195	0.185714	0.773156	0.369674	0.119618	0.062364	0.104591	0.055437	0.26605	0.167244	0.175165	0.091279	0.631818	0.295385	0.52721	0.229905	0.325426	0.162836	1.2183	0.578295	0	0	0.238999	0.152602	3.04237	2.0007	6.54408	3.23979	0.871052	0.451648	3.29097	1.47324	1.61788	0.79879
RN7SL96P	0	0	0	0	0	0	0	0	0	0	0	0	0	0	0	0	0	0	0	0	0	0	0	0	0	0	0	0	0	0	0	0	0	0	0	0	0	0	0	0
AP000919.2	0.776569	0.324047	0.026471	0.015329	0	0	0.140147	0.067745	0.12548	0.059996	0	0	0.215471	0.114207	0	0	0	0	0.110898	0.051847	0.447452	0.195124	0	0	0.27465	0.130369	0.304708	0.177249	0.171716	0.109641	2.61399	1.71899	2.60425	1.28929	3.51921	1.82474	3.06202	1.37075	5.66383	2.79639
KRTAP16-1	0	0	0	0	0	0	0	0	0	0	0	0	0	0	0	0	0	0	0	0	0	0	0	0	0	0	0	0	0	0	0	0	0	0	0	0	0	0	0	0
MIR4696	0	0	0	0	0	0	0	0	0	0	0	0	0	0	0	0	0	0	0	0	0	0	0	0	0	0	0	0	0	0	0	0	0	0	0	0	0	0	0	0
AC026904.2	0	0	0	0	0	0	0	0	0	0	0	0	0	0	0	0	0	0	0	0	0.16813	0.073318	0	0	0	0	0	0	0	0	0	0	0	0	0	0	0	0	0	0
AC109460.1	0.433201	0.180766	0.396981	0.229887	0.429352	0.202501	0.719141	0.347621	0.738495	0.353102	0.503046	0.262267	0.494275	0.261982	0.358717	0.225497	0.459696	0.239548	0.513437	0.24004	1.00531	0.438395	0.279463	0.139837	0.551341	0.261707	0.343715	0.19994	0.168104	0.107335	0.514864	0.338581	1.05551	0.522554	0.732009	0.379552	0.6011	0.269089	0.75157	0.37107
AC026803.1	0	0	0	0	0	0	0	0	0.037438	0.017901	0	0	0.095271	0.050497	1.55648	0.978435	0	0	0.221316	0.103469	1.1877	0.51793	0	0	0.311726	0.147968	0.36025	0.209558	0.005132	0.003277	0.180391	0.118627	0	0	0	0	1.9386	0.867834	0	0
AC009055.1	0	0	0	0	0	0	0	0	0	0	0	0	0	0	0	0	0	0	0	0	0	0	0	0	0	0	0	0	0	0	0	0	0	0	0	0	0	0	0.171646	0.084746
AC007218.1	0	0	0	0	0	0	0	0	0	0	0	0	0	0	0.73318	0.460891	0	0	0	0	0.428647	0.186924	0	0	0.101545	0.048201	0	0	0	0	0	0	0	0	0	0	0	0	0.70469	0.347925
AC106028.3	1.43582	0.599139	0.211367	0.122401	0.476993	0.224971	0.63554	0.30721	1.03616	0.495427	0.941458	0.490836	0.383344	0.203185	1.17314	0.737458	0.600291	0.312812	2.07079	0.968129	0.877661	0.382729	0.861935	0.431292	1.51642	0.719806	1.02656	0.597152	0.752883	0.480719	0.750251	0.493374	1.85505	0.91838	1.28952	0.668626	1.24882	0.55905	2.59301	1.28024
AL353708.1	0.19596	0.08177	0.04146	0.024009	0.261845	0.123498	0.16443	0.079483	0	0	0.116642	0.060812	0.124603	0.066043	0.076479	0.048076	0.070703	0.036843	0.088568	0.041407	0.161689	0.070509	0.115912	0.058	0.254123	0.120626	0	0	0.133581	0.085292	0	0	0.18093	0.089573	0	0	0	0	0	0
AC120024.1	0	0	0.240507	0.139275	0.124047	0.058506	0.036064	0.017433	0.090967	0.043495	0.19603	0.102202	0	0	0	0	0.537711	0.280202	0	0	0.181479	0.079139	0.168977	0.084552	0.310308	0.147295	0	0	0	0	0.579977	0.3814	0.868447	0.429943	0.004377	0.00227	0.521672	0.233532	0.019087	0.009424
AC027373.1	1.18271	0.493522	0.528063	0.305795	0.392931	0.185324	1.1538	0.557729	0.316766	0.151457	0.218724	0.114034	0.457167	0.242314	1.55085	0.974893	0.552045	0.287671	1.39014	0.649912	1.93906	0.845582	0.366588	0.183432	0.674395	0.320118	0.131327	0.076393	0.369182	0.235724	0.668328	0.439501	0.962285	0.476399	1.3737	0.712274	2.8847	1.29137	2.87792	1.42091
PLEKHB1	14.5923	6.08909	45.3058	26.2361	21.4044	10.0953	40.3601	19.5094	23.8446	11.401	80.844	42.1487	45.2834	24.0017	2.93788	1.84681	89.1654	46.4642	27.3156	12.7705	33.953	14.8062	16.3253	8.16879	20.3758	9.67186	12.0928	7.03439	8.9441	5.71085	5.11242	3.36199	37.7647	18.6962	20.4911	10.6248	26.7818	11.9892	14.199	7.01044
RPL10P1	0.187899	0.078406	0.010115	0.005858	0.358612	0.169137	0.101781	0.049199	0.040876	0.019544	0.004764	0.002484	0.072827	0.038601	0.004508	0.002834	0.016962	0.008839	0.005432	0.00254	0.002804	0.001223	0.008451	0.004229	0	0	0.011288	0.006566	0.329408	0.210329	0	0	0	0	0	0	0.250756	0.112254	0.074591	0.036827
TPT1P4	0.184863	0.07714	0	0	0.143219	0.067548	0.079741	0.038546	0.132251	0.063234	0.704553	0.367324	0.020007	0.010604	0.725692	0.456184	0.131341	0.068442	0.484142	0.226344	0.1661	0.072433	0.206663	0.103409	0.455446	0.216188	0.040299	0.023442	0.061237	0.0391	0	0	0	0	0	0	0.263365	0.117899	0.049507	0.024443
AC115619.1	0	0	0	0	0	0	0	0	0	0	0	0	0	0	0	0	0	0	0	0	0	0	0	0	0	0	0	0	0	0	0	0	0	0	0	0	0	0	0	0
NPM1P50	0.018425	0.007688	0.004171	0.002415	0.007197	0.003395	0.00676	0.003268	0	0	0.001454	0.000758	0.003584	0.0019	0	0	0.014845	0.007735	0.003228	0.001509	0.001967	0.000858	0.004166	0.002084	0	0	0.002574	0.001497	0	0	0	0	0	0	0	0	0	0	0	0
CHADL	4.81126	2.00765	0.811657	0.470022	2.53099	1.19373	2.20317	1.06498	0.646275	0.309008	1.45626	0.75923	1.88113	0.997059	2.93941	1.84777	2.38641	1.24356	3.48382	1.62874	1.25496	0.547261	1.45572	0.728405	1.86082	0.883282	2.5357	1.47502	2.44038	1.55819	0.596733	0.392419	0.72283	0.357852	0.490902	0.254537	0.539103	0.241336	0.251231	0.12404
SNORD83A	5.36709	2.23958	2.52739	1.46359	3.46174	1.63271	1.36483	0.659737	2.99166	1.43043	3.24734	1.69302	1.67434	0.887453	1.2904	0.811168	0.466189	0.242932	1.31265	0.613686	3.71702	1.62091	4.84975	2.4267	2.60613	1.23706	0.625569	0.363895	0.052974	0.033824	3.92578	2.58164	11.2303	5.5598	13.593	7.04808	9.33708	4.17985	8.63716	4.2644
SNORD83B	1.17436	0.490039	0.43895	0.254191	0.542511	0.255872	0.001839	0.000889	1.35646	0.648575	1.89014	0.985438	0.001913	0.001014	0.002824	0.001775	0.001731	0.000902	0.002634	0.001232	1.98947	0.867565	1.02367	0.512218	1.42056	0.674304	0.059447	0.03458	0.274117	0.175025	13.7597	9.04853	0.040133	0.019869	9.52499	4.93879	0.080442	0.036011	0.709816	0.350455
AC245166.1	0	0	0	0	0	0	0	0	0	0	0	0	0	0	0	0	0	0	0	0	0	0	0	0	0	0	0	0	0	0	0	0	0.716218	0.354579	0	0	0	0	0	0
EP300	35.2633	14.7147	7.52931	4.36015	18.2233	8.59492	16.2838	7.87131	10.9512	5.23615	4.03723	2.10484	15.1127	8.01021	4.26583	2.68158	7.93539	4.13514	25.8092	12.0662	17.4793	7.62237	7.71639	3.86109	18.2923	8.68288	4.37222	2.54333	12.4919	7.97612	35.196	23.1453	83.0192	41.1004	57.8856	30.0141	80.4782	36.027	69.0639	34.0987
AC108073.1	0	0	0	0	0	0	0	0	0	0	0	0	0	0	0	0	0	0	0	0	0	0	0	0	0	0	0.024172	0.014061	0	0	0	0	0	0	0	0	0	0	0	0
L3MBTL2	19.3386	8.06961	12.3037	7.12496	29.9924	14.1458	14.937	7.22029	16.8783	8.07016	13.0531	6.80535	13.0623	6.92342	11.5857	7.28298	12.938	6.74199	18.0894	8.45709	19.5534	8.52681	12.6195	6.31448	12.1515	5.768	8.97025	5.21802	6.63538	4.23672	26.3206	17.3087	23.8301	11.7976	16.0209	8.30697	17.2742	7.733	20.5353	10.1388
Y_RNA	0	0	0	0	0	0	0	0	0	0	0	0	0	0	0	0	0	0	0	0	0	0	0	0	0	0	0	0	0	0	0	0	0	0	0.584971	0.303312	0	0	0	0
RGS21	0	0	0	0	0	0	0	0	0	0	0	0	0	0	0	0	0	0	0	0	0	0	0.033195	0.01661	0	0	0	0	0	0	0	0	0.496093	0.245601	0.198463	0.102904	0	0	0.387423	0.191281
RNU6-1217P	0.783215	0.32682	0	0	0	0	0.174817	0.084504	0	0	0	0	0.174028	0.092241	0.465287	0.292489	0	0	1.38445	0.647251	0	0	0.251947	0.126068	0.582664	0.276575	0	0	0.154151	0.098426	0	0	0.583742	0.288994	1.90007	0.985204	0	0	0.351788	0.173687
RNA5SP221	0	0	0.444017	0.257126	0.021304	0.010048	0	0	0	0	0	0	0	0	0	0	0	0	0	0	0	0	0	0	0.025214	0.011968	0	0	0	0	0.972213	0.639339	5.54105	2.74322	9.91139	5.13913	5.99135	2.6821	1.01951	0.503362
RN7SKP297	0	0	0	0	0	0	0	0	0	0	0	0	0	0	0	0	0	0	0	0	0	0	0	0	0	0	0	0	0	0	0	0	0	0	0	0	0	0	0.013865	0.006846
AC026320.1	0	0	0	0	0	0	0	0	0	0	0	0	0	0	0	0	0	0	0	0	0	0	0	0	0	0	0	0	0	0	0	0	0	0	0	0	0	0	0	0
Y_RNA	0	0	0	0	0	0	0	0	0	0	0	0	0	0	0	0	0	0	0	0	0	0	0	0	0	0	0	0	0	0	0	0	0	0	0	0	0	0	0	0
RNU6-710P	0	0	0	0	0	0	0	0	0	0	0	0	0	0	0	0	0	0	0	0	0	0	0	0	0	0	0	0	0	0	0	0	0	0	0	0	0	0	0	0
DAOA-AS1_2	0	0	0	0	0	0	0	0	0	0	0	0	0	0	0	0	0	0	0	0	0	0	0	0	0	0	0	0	0	0	0	0	0	0	0	0	0	0	0	0
AC002101.1	0	0	0	0	0	0	0	0	0	0	0	0	0	0	0	0	0	0	0	0	0	0	0	0	0	0	0	0	0	0	0	0	0.092605	0.045846	0	0	0.086945	0.038922	0	0
FAM72A	8.13682	3.39534	2.47605	1.43385	5.96784	2.8147	3.73007	1.80306	7.08867	3.38936	3.15654	1.64569	2.3122	1.22554	1.94582	1.22318	4.77471	2.48811	6.85515	3.2049	6.33472	2.76244	5.47691	2.74051	5.59245	2.65459	3.30747	1.92396	0.956093	0.610469	3.05993	2.01225	3.35149	1.65923	3.88126	2.01247	5.04555	2.25869	1.70283	0.840732
LINC00238	0.035961	0.015006	0.035391	0.020494	0.123263	0.058136	0.560696	0.271031	0.503749	0.240861	0.894518	0.466364	0.46929	0.248739	0	0	0	0	1.2481	0.583508	0.135259	0.058984	0.21144	0.105799	0.077334	0.036709	0	0	0.383441	0.244829	0.943307	0.62033	1.37141	0.678946	1.09133	0.565866	0.802054	0.359048	1.73187	0.855073
CACNA1H	5.11479	2.1343	0.316452	0.183254	9.26141	4.36809	5.04584	2.43908	43.4513	20.7757	2.85577	1.48888	4.06019	2.15203	8.41359	5.28894	2.15409	1.1225	12.8754	6.01946	5.76061	2.51208	3.34603	1.67427	13.2062	6.26862	2.21974	1.29123	2.70323	1.72603	11.9651	7.8684	5.60159	2.77319	6.11983	3.17318	19.6941	8.81627	3.45008	1.7034
RN7SKP221	0	0	0	0	0	0	0	0	0	0	0	0	0	0	0	0	0	0	0	0	0	0	0	0	0	0	0	0	0	0	0	0	0	0	0	0	0	0	0	0
MIR4513	2.03545	0.849353	0	0	0.274283	0.129364	0.239223	0.115637	0.905121	0.432772	0	0	0	0	0.303843	0.191002	0	0	1.11735	0.522378	0	0	0.313912	0.157074	0.85225	0.404541	0.103804	0.060383	0	0	9.17334	6.0325	9.24506	4.57696	7.9053	4.09896	14.1904	6.3525	8.60578	4.24891
SLC22A4	1.74956	0.730056	1.64747	0.95403	2.85992	1.34886	1.86984	0.903853	0.501554	0.239811	1.49069	0.777185	1.42646	0.756069	0.629449	0.395684	0.760196	0.396139	2.56508	1.19922	2.48545	1.08385	5.51755	2.76085	4.65204	2.2082	0.378376	0.220103	3.25587	2.07889	3.95701	2.60218	4.067	2.01345	3.86151	2.00223	6.8097	3.04844	1.88885	0.932579
RN7SL569P	0	0	0	0	0	0	0	0	0	0	0	0	0	0	0	0	0	0	0	0	0	0	0	0	0	0	0	0	0	0	0.771183	0.50714	0.042801	0.021189	3.61124	1.87245	0.504645	0.22591	0.228856	0.112992
AC091212.1	0	0	0	0	0	0	0	0	0	0	0	0	0	0	0	0	0	0	0	0	0	0	0	0	0	0	0	0	0	0	0	0	0	0	0.134958	0.069977	0	0	0	0
RN7SL552P	0	0	0.354795	0.205458	0	0	0.053739	0.025976	0.163971	0.078401	0	0	0	0	0.094676	0.059515	0.101843	0.053071	0	0	0	0	0	0	0	0	0	0	0	0	2.90938	1.91325	3.34073	1.6539	1.07325	0.55649	9.12123	4.08322	2.17964	1.07615
AC007405.3	4.59637	1.91798	6.44629	3.73298	4.22371	1.99209	0.709515	0.342968	15.2105	7.27269	0.24147	0.125892	6.40391	3.39428	0.440886	0.277149	3.72955	1.94347	3.78434	1.76924	0.377495	0.164618	4.06307	2.03307	1.87282	0.888979	2.96782	1.72639	0.572518	0.365555	9.87567	6.49436	0.270815	0.134073	2.25673	1.17013	0.697818	0.312386	1.28752	0.635685
RN7SL691P	0	0	0	0	0	0	0	0	0	0	0	0	0	0	0	0	0	0	0	0	0	0	0	0	0	0	0	0	0	0	0	0	0	0	0	0	0	0	0	0
AC090543.1	0.663714	0.276955	0.002083	0.001206	0.232129	0.109482	0.149847	0.072434	0.600825	0.287277	0.049081	0.025589	0.395716	0.209742	0.923934	0.580803	0	0	0.002372	0.001109	0.115228	0.050249	0.187943	0.094042	0.026178	0.012426	0	0	0.173974	0.111083	0.774005	0.508995	4.21994	2.08917	4.31873	2.2393	6.02954	2.69919	4.77822	2.35914
NUS1P4	0	0	0	0	0	0	0	0	0	0	0	0	0	0	0	0	0	0	0	0	0	0	0	0	0	0	0	0	0	0	0	0	0	0	0	0	0	0	0	0
RPS3AP24	0	0	0	0	0	0	0	0	0	0	0	0	0	0	0	0	0	0	0	0	0	0	0	0	0.117939	0.055982	0	0	0	0	0	0	0	0	0	0	0	0	0	0
UBE2V1P15	0	0	0	0	0.091224	0.043025	0	0	0	0	0	0	0	0	0	0	0	0	0	0	0	0	0	0	0	0	0	0	0	0	0	0	1.04007	0.514908	0	0	1.84479	0.82584	0	0
RNU6-355P	0.253415	0.105745	0.029828	0.017273	0	0	0	0	0	0	0	0	0	0	0	0	0	0	0.017443	0.008155	0.006945	0.003029	0	0	0	0	0	0	0.088795	0.056696	0	0	0	0	0.781956	0.405451	1.21494	0.543881	0	0
IGHV3-21	101.333	42.2841	0.092754	0.053713	240.668	113.51	134.054	64.7996	1.05247	0.503223	5.04339	2.62941	2.13933	1.13392	10.1342	6.37058	66.9622	34.8941	27.1248	12.6813	40.8286	17.8045	67.5532	33.802	168.725	80.0896	147.034	85.5301	341.273	217.904	3.31554	2.18034	46.2894	22.9165	6.76382	3.5071	56.162	25.1415	47.0054	23.2079
AGPAT4	5.72614	2.38941	0.147713	0.085539	1.79405	0.846153	1.64131	0.793384	1.13835	0.544288	1.20247	0.62692	0.508389	0.269462	2.62085	1.64752	0.722381	0.376433	1.37528	0.642967	1.70932	0.745399	1.65663	0.828936	2.0816	0.988081	2.60313	1.51425	0.687413	0.438916	3.54198	2.32925	8.63861	4.27672	4.14655	2.15002	21.2592	9.51694	9.21311	4.54876
HSP90AA5P	0.172372	0.071927	0.056567	0.032757	0.098852	0.046623	0	0	0.082309	0.039355	0	0	0	0	0.0295	0.018544	0	0	0.042561	0.019898	0	0	0	0	0	0	0	0	0.255981	0.163445	0	0	0.251934	0.124725	0.142083	0.073671	0.078933	0.035335	0	0
CDKL1	6.33207	2.64225	2.67396	1.54846	2.6848	1.26627	2.84081	1.3732	3.53961	1.69242	1.35376	0.705794	1.78754	0.947454	0.838557	0.527133	2.13626	1.11321	1.64504	0.769082	4.25443	1.85527	1.29123	0.646102	6.88192	3.26667	0.615094	0.357802	3.7499	2.39433	4.32737	2.84573	8.23947	4.07912	3.13417	1.62509	4.0508	1.81339	8.88969	4.38908
AC105345.1	0.264806	0.110498	0.062241	0.036043	0.273854	0.129162	0.203215	0.098231	0.125057	0.059794	0	0	0.235996	0.125086	0.223746	0.140651	0	0	0.116471	0.054452	0.686437	0.299341	0.031229	0.015626	0.260348	0.123581	0	0	0.234215	0.149547	0.41066	0.270055	0.013021	0.006446	0.044473	0.02306	0.632999	0.283369	0	0
LRRC37B	10.3003	4.29813	4.57336	2.64838	5.03784	2.37607	9.19643	4.44541	4.392	2.09998	3.55932	1.85568	4.07019	2.15733	2.73762	1.72092	3.9039	2.03432	10.9647	5.12619	7.07575	3.08559	4.44947	2.22641	12.5268	5.94614	5.95377	3.46332	2.74214	1.75087	12.2618	8.06353	26.1306	12.9365	14.4298	7.48198	19.1492	8.57234	12.0584	5.95359
IGLJ5	0	0	0	0	0	0	0	0	0	0	0	0	0	0	0	0	0	0	0	0	0	0	0	0	0	0	0	0	0	0	0	0	0	0	0	0	0	0	0	0
IGLJ6	0	0	0	0	0.518077	0.244348	0.20903	0.101042	0	0	0	0	0	0	0	0	0	0	0	0	0	0	0	0	0	0	0	0	0	0	0	0	0	0	0	0	0	0	0	0
AP000346.1	0.108131	0.045121	0.17074	0.098873	0	0	0.13474	0.065131	0.371796	0.177769	0	0	0.081124	0.042998	0.460671	0.289587	0.270851	0.141141	0	0	0.091547	0.039922	0.234366	0.117271	0.195959	0.093016	0	0	0.104618	0.066799	0	0	0.190167	0.094146	0.566971	0.293979	0.264344	0.118336	0	0
IGLJ7	0	0	0	0	0	0	0	0	0	0	0	0	0	0	0	0	0	0	0	0	0	0	0	0	0	0	0	0	0	0	0	0	0	0	0	0	0	0	0	0
IGLC7	4.75967	1.98612	0	0	22.465	10.5955	126.473	61.135	0.00821	0.003925	15.1913	7.92012	1.18387	0.627488	10.9657	6.89324	103.232	53.7942	5.2077	2.43468	5.42901	2.36748	13.4203	6.71521	1.48619	0.705455	21.2251	12.3467	177.832	113.546	0.072051	0.047382	0	0	0.444414	0.230432	8.53125	3.81911	2.76128	1.36332
TRGJ2	0.621335	0.259271	0	0	0	0	0	0	0	0	0	0	0	0	0	0	0	0	0	0	0	0	0	0	0	0	0	0	0	0	0.457895	0.301118	0	0	0.583605	0.302604	1.73021	0.774549	1.11713	0.551556
TRGJP2	0	0	0	0	0	0	0	0	0	0	0	0	0	0	0	0	0.163479	0.085189	0	0	0	0	0	0	0.158706	0.075334	0	0	0	0	0	0	0	0	0	0	1.90323	0.852004	0	0
TRGC1	0.300448	0.125371	0.058438	0.033841	1.12114	0.528781	0.205364	0.099269	0.176546	0.084413	0.209359	0.109151	0	0	0.236632	0.148751	0.146984	0.076594	0.044096	0.020616	0.497067	0.21676	0.333348	0.166799	0.296749	0.140859	0.780753	0.454166	0.633706	0.404624	0.070539	0.046388	0.199124	0.098581	0.09572	0.049632	1.53642	0.687794	0.559526	0.276253
MIXL1	0.19512	0.08142	0	0	0.478819	0.225832	0.667081	0.322456	0	0	0.048806	0.025445	0	0	0.045877	0.028839	0.171754	0.089501	0.232031	0.108478	0.03002	0.013091	0.165139	0.082632	0.323817	0.153708	0.260276	0.151403	0.884183	0.564554	0	0	0.461101	0.228277	0	0	0.333078	0.149106	1.175	0.580127
MFSD6L	6.27306	2.61762	0.8932	0.517242	7.53387	3.55331	5.65553	2.73379	1.11113	0.531273	3.41208	1.77891	0.785355	0.416263	0.344273	0.216417	4.0988	2.13589	0.825056	0.385727	0.352303	0.153632	2.28606	1.14389	3.3792	1.60402	2.91734	1.69702	5.07974	3.24343	0.352053	0.231514	1.50732	0.746231	0.387754	0.201053	0.721713	0.323083	1.0699	0.528239
AL139421.1	0.594131	0.247919	0.18335	0.106176	0.018548	0.008748	0.011648	0.00563	0.024547	0.011737	0.119302	0.062199	0.032094	0.017011	0.591463	0.371805	0.030368	0.015825	0.268261	0.125416	0.010685	0.004659	0.176891	0.088512	0.393394	0.186734	0.045176	0.026279	0.006241	0.003985	1.04263	0.685645	0	0	1.52563	0.791051	1.79847	0.805103	0.267714	0.132178
LINC02264	0	0	0	0	0	0	0	0	0	0	0	0	0	0	0	0	0	0	0	0	0	0	0	0	0	0	0	0	0	0	0	0	0	0	0	0	0	0	0	0
ZFYVE9P1	0	0	0	0	0	0	0	0	0	0	0	0	0	0	0	0	0	0	0	0	0	0	0	0	0	0	0	0	0	0	0	0	0	0	0	0	0	0	0	0
LINC01204	0	0	0	0	0	0	0	0	0	0	0	0	0	0	0	0	0	0	0	0	0	0	0	0	0	0	0	0	0	0	0	0	0	0	0	0	0	0	0	0
LYARP1	0	0	0	0	0	0	0	0	0	0	0	0	0	0	0	0	0	0	0	0	0	0	0	0	0	0	0	0	0	0	0	0	0	0	0	0	0	0	0	0
ZNF33BP1	0.124272	0.051856	0.043494	0.025187	0.221341	0.104394	0.108003	0.052207	0.09854	0.047116	0	0	0	0	0	0	0.097404	0.050757	0.203136	0.094969	0.35401	0.154376	0.032362	0.016193	0.080557	0.038238	0	0	0	0	0.699311	0.459875	4.60506	2.27983	0.479696	0.248726	3.41608	1.52925	1.39367	0.688092
AL136455.1	0	0	0	0	0	0	0	0	0	0	0	0	0	0	0	0	0	0	0	0	0	0	0.004482	0.002243	0	0	0	0	0	0	0	0	0	0	0	0	0	0	0	0
SMC4P1	0	0	0	0	0	0	0	0	0	0	0	0	0	0	0	0	0	0	0	0	0	0	0	0	0	0	0	0	0	0	0	0	0	0	0	0	0	0	0	0
AL356753.1	0	0	0	0	0	0	0	0	0	0	0	0	0.051743	0.027425	0	0	0	0	0	0	0	0	0	0	0	0	0	0	0	0	0	0	0	0	0	0	1.04889	0.469546	0.073187	0.036134
YWHAZP5	0.082792	0.034548	0.054636	0.031639	0.11394	0.053739	0.232096	0.112191	0.027071	0.012944	0.016586	0.008647	0.170691	0.090472	0.005082	0.003195	0.02762	0.014393	0.062763	0.029343	0.111311	0.04854	0.030319	0.015171	0.033336	0.015824	0	0	0.240771	0.153733	0.023742	0.015613	0.018012	0.008917	0.584082	0.302851	0.248076	0.111054	0.287698	0.142045
BCL7B	31.3188	13.0687	19.1472	11.0879	24.3539	11.4864	33.4309	16.1599	45.7267	21.8636	56.1887	29.2944	35.9736	19.0672	51.1218	32.1362	54.0616	28.1715	50.9919	23.8395	34.1409	14.8881	33.475	16.7501	38.6295	18.3364	70.5056	41.0133	31.9201	20.3811	30.8918	20.3148	28.32	14.0204	55.8914	28.9801	31.8697	14.2668	30.7438	15.179
VDAC2P3	0.402959	0.168147	0	0	0.301446	0.142175	0.102277	0.049439	0	0	0	0	0	0	0	0	0.003709	0.001933	0	0	0	0	0.088703	0.044385	0	0	0	0	0.609732	0.389316	0.348089	0.228908	0.223311	0.110555	0.157799	0.08182	1.55817	0.697531	0.744078	0.367371
AC009063.3	0	0	0	0	0	0	0	0	0	0	0	0	0	0	0	0	0	0	0	0	0	0	0	0	0	0	0	0	0	0	0	0	0	0	0	0	0.305691	0.136846	0	0
AC037487.4	1.40612	0.586748	0	0	0	0	0.056247	0.027189	0.355851	0.170145	0	0	0.217515	0.11529	0	0	0.207166	0.107954	0.4637	0.216787	0.011118	0.004848	0	0	0	0	0	0	0	0	0.761089	0.500502	2.88287	1.42723	2.0741	1.07544	1.85864	0.83204	3.3442	1.65112
LMO7-AS1	0.08911	0.037184	0.819611	0.474628	1.14559	0.540313	0.550787	0.266242	1.6851	0.805707	1.91961	1.0008	0.695217	0.368488	1.83657	1.1545	1.37428	0.716141	0.627229	0.29324	1.90128	0.829109	1.46185	0.731476	2.75785	1.30908	5.1844	3.01578	0	0	1.37864	0.906612	4.71519	2.33435	0.352509	0.182779	2.24182	1.00358	1.39736	0.689914
GCK	0.251458	0.104928	0.146149	0.084633	0.68452	0.32285	0.154957	0.074904	0.177779	0.085003	0	0	0.076524	0.04056	0.35366	0.222317	0.06535	0.034054	0.543119	0.253917	0.544837	0.237592	0.136452	0.068277	0.739763	0.351146	0.028039	0.01631	0.735022	0.469315	0.352827	0.232023	0	0	0.079621	0.041284	0.105436	0.0472	0	0
AC138907.4	0	0	0	0	0	0	0	0	0	0	0	0	0	0	0	0	0	0	0	0	0	0	0	0	0	0	0	0	0	0	0	0	0	0	0	0	0	0	0	0
AC011008.2	0.035048	0.014625	0.047515	0.027515	0.175109	0.082589	0.384166	0.1857	0.053915	0.025779	0	0	0.155753	0.082554	0	0	0.053204	0.027725	0.083403	0.038992	0.197462	0.086109	0.017766	0.00889	0.025826	0.012259	0.045655	0.026558	0.025088	0.016019	0	0	0.156107	0.077284	0	0	0.205953	0.092197	0.149972	0.074045
AL137058.3	0	0	0.02574	0.014906	0	0	0.023158	0.011194	0	0	0.008028	0.004185	0	0	0.031229	0.019631	0	0	0	0	0	0	0	0	0	0	0	0	0	0	0	0	0.11933	0.059077	0.021081	0.010931	0.111663	0.049987	0.107964	0.053305
AC016251.2	0	0	0	0	0.02575	0.012145	0.079147	0.038258	0	0	0	0	0	0	0	0	0	0	0	0	0	0	0	0	0.028024	0.013302	0	0	0	0	0	0	0.304677	0.150837	0.211771	0.109805	0.112024	0.050149	0.108494	0.053567
HNRNPRP2	0	0	0	0	0.005537	0.002612	0.004829	0.002334	0	0	0	0	0	0	0	0	0	0	0	0	0	0	0	0	0	0	0	0	0	0	0	0	0	0	0	0	0	0	0	0
MIR501	0	0	0	0	0	0	0	0	0	0	0	0	0	0	0	0	0	0	0	0	0	0	0	0	0	0	0	0	0	0	1.024	0.673394	0	0	0	0	1.02989	0.461041	0	0
MIR526A2	0	0	0	0	0	0	0	0	0	0	0	0	0	0	0	0	0	0	0	0	0	0	0	0	0	0	0	0	0	0	0	0	0	0	0	0	0	0	0	0
TCEAL4	28.7274	11.9874	11.6981	6.77422	40.812	19.2488	19.5924	9.47066	22.5001	10.7581	8.60554	4.48656	18.2182	9.65622	25.937	16.3045	28.717	14.9644	19.0239	8.89397	18.6188	8.11926	22.2413	11.129	16.9381	8.04009	7.65562	4.45329	5.05792	3.22951	9.40535	6.18507	4.46016	2.2081	18.1555	9.4138	10.781	4.82625	3.8471	1.89942
SPDYE21P	0.909712	0.379605	0.307854	0.178275	0.532228	0.251023	0	0	0.37196	0.177848	0.238044	0.124106	0.15351	0.081365	0.413812	0.26013	0.456966	0.238125	0.567772	0.265443	0.486532	0.212166	0.207641	0.103898	0.246523	0.117018	0.189728	0.110365	0.339257	0.216617	2.70141	1.77648	3.23027	1.59922	3.31146	1.71702	1.00018	0.447741	3.35793	1.6579
ISX-AS1	0	0	0	0	0	0	0	0	0	0	0	0	0	0	0	0	0	0	0	0	0	0	0	0	0	0	0	0	0	0	0	0	0	0	0	0	1.26305	0.56542	0	0
RNU6-1006P	0	0	0	0	0	0	0	0	0	0	0	0	0	0	0	0	0	0	0	0	0	0	0	0	0	0	0	0	0	0	0	0	0	0	0	0	0	0	0	0
MAGEA9	0	0	0	0	0	0	0	0	0	0	0	0	0	0	0	0	0	0	0	0	0	0	0	0	0	0	0	0	0	0	0	0	0	0	0	0	0	0	0	0
AC093536.1	0	0	0	0	0	0	0	0	0	0	0	0	0	0	0.032901	0.020682	0	0	0	0	0	0	0.08114	0.040601	0	0	0.131674	0.076595	0	0	0	0	0	0	0	0	0	0	0	0
RNU6-38P	0	0	0	0	0	0	0	0	0	0	0	0	0	0	0	0	0	0	0	0	0	0	0	0	0	0	0	0	0	0	0	0	0	0	0	0	0	0	0	0
DDX4	0	0	0	0	0.057063	0.026913	0	0	0	0	0	0	0	0	0	0	0	0	0	0	0	0	0	0	0.030016	0.014248	0	0	0	0	0	0	0	0	0	0	0	0	0.08283	0.040895
CLEC4F	0.789639	0.329501	0	0	1.05593	0.498021	0.115987	0.056066	0	0	0.040208	0.020963	0	0	0.799054	0.502301	0.252079	0.131359	0.325615	0.152231	0.182476	0.079574	0.094506	0.047289	0.035093	0.016658	0.46962	0.273179	0.486253	0.310475	0	0	0.03586	0.017753	0	0	0.139582	0.062485	0.067479	0.033316
SSXP3	0	0	0	0	0	0	0	0	0	0	0	0	0	0	0	0	0	0	0	0	0	0	0	0	0	0	0	0	0	0	0	0	0	0	0	0	0	0	0	0
RNU7-90P	0	0	0	0	0.106174	0.050076	0	0	0	0	0	0	0	0	0	0	0	0	0	0	0	0	0	0	0	0	0	0	0	0	1.28382	0.844255	0	0	1.26443	0.655617	0	0	0.882891	0.435908
RNU7-164P	0	0	0	0	0	0	0	0	0	0	0	0	0	0	0	0	0	0	0	0	0	0	0	0	0	0	0	0	0	0	0	0	0	0	0	0	0	0	0	0
RNU7-113P	0.347394	0.144961	0	0	0.274283	0.129364	0	0	0	0	0.299616	0.156207	0	0	0	0	0	0	0.310977	0.145387	0	0	0.336175	0.168214	0	0	0	0	0	0	0.693677	0.45617	1.63031	0.80712	0	0	1.44184	0.645458	0	0
TTC13	34.302	14.3136	11.2366	6.50698	23.3968	11.035	17.7737	8.5915	18.9098	9.04147	11.2013	5.83986	6.55905	3.47651	8.34234	5.24415	8.30462	4.32754	13.011	6.08286	26.9084	11.7342	11.2268	5.61765	29.532	14.0181	2.57285	1.49663	7.99236	5.10316	17.2779	11.3622	27.5607	13.6445	31.3318	16.2458	31.0161	13.8847	20.9869	10.3618
NQO2	23.6631	9.87413	29.8193	17.2681	21.2456	10.0204	20.9534	10.1285	14.8689	7.10937	34.4383	17.9547	11.5067	6.09895	8.15911	5.12897	21.4802	11.1933	23.1763	10.8353	11.5238	5.0253	47.6018	23.8188	36.0776	17.1251	17.0041	9.89136	8.02708	5.12532	10.6064	6.97487	15.5265	7.68673	23.669	12.2725	10.8915	4.87571	16.3697	8.08214
GALNT2	91.623	38.2325	24.9686	14.459	53.3688	25.1711	46.6589	22.5542	42.3113	20.2306	38.0006	19.8119	35.9205	19.039	16.4521	10.3421	48.2649	25.1509	70.6932	33.0502	70.2057	30.6152	29.6576	14.84	37.3125	17.7113	41.6899	24.2511	18.366	11.7268	39.0858	25.7033	58.6994	29.0604	35.605	18.4615	65.7851	29.4494	46.2884	22.8538
RNU6-483P	0.406112	0.169462	0.061549	0.035643	0.274283	0.129364	0.287954	0.139192	0	0	0.270288	0.140917	0	0	0	0	0.470622	0.245241	0	0	0.12261	0.053468	0.264671	0.132435	1.02865	0.488275	0	0	0	0	0	0	0.553562	0.274053	0.600865	0.311553	0	0	0	0
OR51E2	0.253186	0.10565	0	0	2.69352	1.27038	0.527908	0.255182	0.19528	0.09337	0.085882	0.044775	0.145055	0.076884	0.778367	0.489297	0.380067	0.198053	3.65421	1.7084	0.288002	0.125592	0.556252	0.278335	1.5479	0.734745	0.595416	0.346355	0.182044	0.116236	0.272506	0.179203	0.165997	0.08218	0.362234	0.187821	1.2609	0.564456	0.361329	0.178398
TRIM68	10.6413	4.44039	7.07635	4.09784	12.0249	5.67146	10.7912	5.2163	7.53938	3.60486	8.21148	4.28112	10.1691	5.38995	3.58894	2.25608	10.5046	5.47396	11.2655	5.2668	8.5935	3.74744	3.34396	1.67324	9.86188	4.68118	4.40002	2.55951	5.4415	3.47442	6.81632	4.48249	12.5538	6.21503	6.69415	3.47097	7.58166	3.39402	7.1121	3.51144
POMT2	14.1381	5.89954	3.89648	2.25641	8.2509	3.89149	9.61752	4.64895	12.9248	6.17984	5.49097	2.86276	6.92595	3.67098	5.0084	3.14838	8.13027	4.23669	8.60391	4.02247	13.7053	5.97659	9.91107	4.95926	10.2878	4.88333	4.81511	2.80096	3.76671	2.40506	14.152	9.30654	14.8784	7.36588	15.9374	8.26364	11.7618	5.26531	15.8614	7.8312
LINC00976	0	0	0	0	0	0	0	0	0	0	0	0	0	0	0	0	0	0	0	0	0	0	0	0	0	0	0	0	0	0	0	0	0	0	0	0	0	0	0	0
AP000851.2	0	0	0	0	0	0	0	0	0.248563	0.118847	0.138024	0.07196	0	0	0	0	0	0	0	0	0	0	0	0	0.240131	0.113984	0	0	0.117028	0.074723	0	0	0	0	0	0	0	0	0	0
DUX4L7	0	0	0	0	0	0	0	0	0	0	0	0	0	0	0	0	0	0	0	0	0	0	0	0	0	0	0	0	0	0	0	0	0.01107	0.00548	0	0	0	0	0	0
LINC02076	0	0	0	0	0	0	0.023142	0.011187	0	0	0	0	0.039252	0.020805	0.051726	0.032516	0	0	0.032826	0.015347	0.128145	0.055881	0.273513	0.136859	0	0	0.248381	0.144484	0	0	0	0	0	0	0	0	0	0	0	0
Y_RNA	0	0	0	0	0	0	0	0	0	0	0	0	0	0	0	0	0	0	0	0	0	0	0	0	0	0	0	0	0	0	0	0	0	0	0	0	0	0	0	0
C17orf62	69.1794	28.8672	37.4978	21.7146	51.486	24.2831	63.6489	30.7669	74.0902	35.4252	58.797	30.6543	22.709	12.0365	61.8516	38.8811	70.6943	36.8388	44.5481	20.8269	57.3617	25.0142	52.8745	26.4571	42.8779	20.353	67.1188	39.0432	29.4792	18.8226	56.3647	37.0661	38.5506	19.0853	15.7407	8.16168	31.5544	14.1257	15.0778	7.44434
PFAS	22.0782	9.21282	8.56742	4.9613	12.6547	5.96854	16.3521	7.90432	22.7911	10.8973	9.23296	4.81367	8.41316	4.45925	2.29755	1.44428	8.83794	4.60546	12.6977	5.93636	22.1599	9.66348	14.2387	7.12468	28.3329	13.4489	1.82389	1.06096	2.6247	1.67588	21.4495	14.1054	20.8083	10.3016	29.4839	15.2876	12.1957	5.45953	16.6495	8.22031
HYI	18.2537	7.6169	24.5813	14.2347	21.3596	10.0742	21.4482	10.3677	44.5843	21.3174	28.4987	14.858	24.4158	12.9412	60.7405	38.1826	24.2782	12.6514	27.696	12.9483	33.5368	14.6247	26.9546	13.4874	18.8414	8.94352	31.6126	18.3891	42.147	26.911	7.92609	5.21229	1.92019	0.950629	9.8004	5.08159	4.48258	2.00668	5.44158	2.68665
TPRX1	0	0	0	0	0	0	0	0	0	0	0	0	0	0	0	0	0	0	0	0	0	0	0	0	0	0	0	0	0	0	0	0	0	0	0	0	0	0	0	0
AC004477.2	4.3036	1.79581	2.04298	1.18307	1.40142	0.660969	3.27486	1.58302	2.02026	0.965962	4.21903	2.19962	2.09741	1.11169	1.95072	1.22626	2.72775	1.42143	5.45668	2.55109	3.26244	1.42268	3.37559	1.68907	2.04996	0.973062	4.92689	2.86598	3.84619	2.45581	2.77492	1.82482	3.64987	1.80695	2.75606	1.42904	2.25589	1.00987	1.71933	0.84888
AC138207.7	0.791422	0.330245	0.23892	0.138356	0.123951	0.058461	0.174809	0.0845	0.201891	0.096531	0	0	0.244008	0.129332	0.191096	0.120127	0.13798	0.071902	0.052791	0.024681	0.420731	0.183472	0.200607	0.100379	1.65397	0.785098	0	0	0	0	0.901124	0.59259	2.20498	1.09162	1.54393	0.800539	1.30238	0.583027	0.74503	0.367842
RNU6-448P	0	0	0	0	0	0	0	0	0	0	0	0	0	0	0	0	0	0	0	0	0	0	0	0	0	0	0	0	0	0	0	0	0.259208	0.128326	0.219798	0.113967	0	0	0.480261	0.237118
RNU6-570P	0.391608	0.16341	0	0	0.161958	0.076386	0.145812	0.070483	0	0	0	0	0	0	0	0	0.297235	0.154889	0.310977	0.145387	0.588528	0.256645	0.266562	0.133381	0.288557	0.136971	0	0	1.13307	0.723469	1.66285	1.09351	2.70015	1.33676	0.81713	0.423689	3.27916	1.46795	0	0
RNU6-1183P	0	0	0	0	0	0	0	0	0	0	0	0	0	0	0	0	0	0	0	0	0	0	0	0	0	0	0	0	0	0	0	0	0	0	0	0	0	0	0	0
IRF2	54.7638	22.8519	17.586	10.1839	25.3518	11.957	25.9478	12.5428	27.4223	13.1116	15.4405	8.05003	35.6829	18.9131	8.25488	5.18918	12.8486	6.6954	33.1918	15.5177	35.7054	15.5704	23.8296	11.9238	29.5743	14.0381	18.1432	10.554	22.0611	14.0861	8.61164	5.66312	44.0223	21.7942	40.5262	21.0132	45.6014	20.414	52.6856	26.0123
RNA5SP278	1.82366	0.760979	0	0	0.833605	0.393165	0.752849	0.363915	0.573835	0.274372	0	0	0.532322	0.282148	0.037953	0.023858	0.26518	0.138186	0.310977	0.145387	0.200635	0.087493	0	0	0.240464	0.114142	0	0	0	0	3.12144	2.0527	9.92183	4.91201	4.88045	2.53056	9.77627	4.37646	5.32278	2.628
RNU6-909P	0	0	0	0	0	0	0	0	0	0	0.089905	0.046872	0	0	0	0	0	0	0	0	0	0	0	0	0	0	0	0	0	0	0	0	0	0	0	0	0	0	0	0
RNA5SP372	0.156643	0.065364	0.36994	0.214228	0	0	0.014562	0.007039	0.165283	0.079028	0	0	0	0	0	0	0	0	0	0	0.120381	0.052496	0	0	0.260956	0.123869	0.070973	0.041285	0.058697	0.037479	0	0	2.36888	1.17276	1.23841	0.642125	1.00302	0.449014	1.25798	0.621101
snoZ278	0	0	0	0	0	0	0	0	0	0	0	0	0	0	0	0	0	0	0	0	0	0	0	0	0	0	0	0	0	0	0	0	0	0	0	0	0	0	0	0
SNORD67	1.81339	0.756692	0	0	1.07736	0.508133	0.026878	0.012992	1.09811	0.525045	0	0	0.125426	0.06648	0	0	0.27208	0.141781	0.54351	0.2541	1.10259	0.480815	0	0	0.6733	0.319598	0	0	0	0	0	0	2.84293	1.40745	2.31103	1.19829	4.57753	2.04918	3.19539	1.57765
MIR193BHG	0.382441	0.159585	0.993753	0.575471	0.413592	0.195068	1.38222	0.668141	1.40408	0.671342	3.35232	1.74776	1.07232	0.568367	4.51289	2.83689	1.45291	0.757113	1.28521	0.600855	1.30807	0.570421	0.28292	0.141567	0.983889	0.467026	0.059191	0.034432	0.251682	0.1607	0	0	0.633947	0.313849	1.78334	0.924676	1.55999	0.698347	0.682886	0.337159
RNU6-1168P	0	0	0	0	0	0	0	0	0	0	0	0	0	0	0	0	0	0	0	0	0	0	0	0	0	0	0	0	0	0	0	0	0	0	0	0	0	0	0	0
FO681548.1	0	0	0	0	0	0	0	0	0	0	0	0	0	0	0	0	0	0	0	0	0.008685	0.003787	0	0	0	0	0	0	0	0	0	0	0	0	0	0	0.419816	0.187935	0	0
AC093019.2	0	0	0.079896	0.046267	0	0	0	0	0	0	0	0	0	0	0	0	0	0	0	0	0.051726	0.022557	0	0	0	0	0	0	0	0	0.549253	0.361196	1.54084	0.762827	2.37398	1.23093	1.91833	0.858761	1.0126	0.49995
AC010329.1	0	0	0	0	0	0	0	0	0	0	0	0	0	0	0	0	0	0	0.001033	0.000483	0.00253	0.001103	0	0	0.000132	6.2e-05	0	0	0	0	0	0	0	0	0	0	0	0	0	0
PFKFB4	29.2312	12.1976	3.35556	1.94317	5.77063	2.72168	5.88099	2.84277	12.4743	5.96445	4.90019	2.55475	8.84402	4.68762	2.78163	1.74858	5.55641	2.89545	8.09784	3.78587	10.6555	4.64663	5.76631	2.88532	5.58777	2.65237	4.98233	2.89824	3.85174	2.45936	7.15173	4.70307	12.3462	6.11223	10.4287	5.40738	14.8359	6.64147	17.9331	8.85406
RN7SL813P	0	0	0	0	0	0	0	0	0	0	0	0	0	0	0	0	0	0	0	0	0	0	0	0	0	0	0	0	0	0	0	0	0.555357	0.274941	0	0	0	0	0	0
TRMT112P6	0	0	0	0	0.268267	0.126527	0	0	0	0	0	0	0	0	0	0	0	0	0	0	0	0	0	0	0	0	0	0	0	0	0	0	0	0	0	0	0	0	0	0
RN7SKP174	0	0	0	0	0	0	0	0	0	0	0	0	0	0	0	0	0	0	0	0	0	0	0	0	0	0	0	0	0	0	0	0	0	0	0	0	0	0	0	0
RNU6-912P	0	0	0	0	0	0	0	0	0	0	0	0	0	0	0	0	0	0	0	0	0	0	0	0	0	0	0	0	0	0	0	0	0	0	0	0	0	0	0.768025	0.379195
SNORD18	0.391608	0.16341	1.10916	0.642302	0.411424	0.194046	0.068349	0.033039	0	0	0	0	0	0	0	0	0	0	0.133276	0.062309	1.26686	0.552453	0.397007	0.198653	0	0	0	0	0	0	0	0	3.34583	1.65642	3.44688	1.78723	0	0	0.909661	0.449124
PQLC2	20.9589	8.74576	21.8233	12.6376	18.5196	8.73468	19.5418	9.44621	16.5509	7.9136	26.3819	13.7544	14.7913	7.83987	19.3425	12.1591	27.2116	14.18	18.9012	8.83662	11.0691	4.827	14.769	7.39005	17.4076	8.26293	18.7596	10.9125	11.7274	7.48797	12.412	8.16228	5.33836	2.64287	14.6921	7.61799	10.5334	4.71541	7.33399	3.62099
RN7SKP160	1.17367	0.48975	0.227574	0.131786	0.083898	0.03957	0	0	0.074539	0.03564	0	0	0	0	0	0	0.01661	0.008656	0.113415	0.053023	0.557646	0.243178	0.071228	0.035641	0	0	0	0	0.040534	0.025881	2.34297	1.54077	0.346237	0.171412	0	0	0.703959	0.315135	0.137998	0.068134
LINC01556	0	0	0	0	0	0	0.335381	0.162118	1.88988	0.90362	0	0	0.715533	0.379256	0	0	0.423528	0.220701	0.752751	0.351924	0.608793	0.265482	0	0	0.256358	0.121686	0.328404	0.191033	0	0	0	0	0	0	0	0	0.594065	0.26594	0	0
OR2B3	0	0	0	0	0	0	0	0	0	0	0	0	0	0	0	0	0	0	0	0	0	0	0	0	0	0	0	0	0	0	0	0	0	0	0	0	0	0	0	0
OR2J1	0	0	0	0	0	0	0	0	0	0	0	0	0	0	0	0	0	0	0	0	0	0	0	0	0	0	0	0	0	0	0	0	0	0	0	0	0	0	0	0
OR2J3	0.376546	0.157125	0	0	0	0	0	0	0	0	0	0	0.055778	0.029564	0	0	0	0	0	0	0	0	0	0	0	0	0	0	0	0	0	0	0	0	0.279184	0.144759	0	0	0	0
OR2J2	0	0	0	0	0	0	0	0	0	0	0	0	0	0	0	0	0	0	0	0	0	0	0	0	0	0	0	0	0	0	0	0	0.131795	0.065248	0	0	0	0	0	0
GIGYF1	32.0167	13.36	33.6657	19.4955	23.4788	11.0737	28.1329	13.599	37.3382	17.8528	26.2005	13.6598	29.5684	15.6722	38.7848	24.3809	30.5794	15.935	71.0369	33.2109	44.5595	19.4314	38.844	19.4366	44.9505	21.3368	23.7334	13.8058	8.81723	5.62984	34.198	22.489	12.2172	6.04837	22.9825	11.9166	17.8278	7.98082	13.634	6.73147
UBTFL5	0	0	0	0	0	0	0	0	0	0	0	0	0	0	0	0	0	0	0	0	0	0	0	0	0	0	0	0	0	0	0	0	0	0	0	0	0	0	0	0
OR2W1	0	0	0	0	0	0	0	0	0	0	0	0	0	0	0	0	0	0	0	0	0	0	0	0	0	0	0	0	0	0	0	0	0	0	0.381297	0.197706	0	0	0	0
ANAPC1	25.4276	10.6104	12.5512	7.26829	23.9162	11.2799	12.8964	6.23392	17.3223	8.28245	11.2233	5.85135	21.5877	11.4422	3.85564	2.42373	16.6336	8.66776	24.4033	11.4089	31.4454	13.7127	15.2826	7.64705	26.2288	12.4501	12.7246	7.40192	6.15285	3.92862	28.193	18.5401	83.5784	41.3772	40.5353	21.0179	52.1872	23.3622	56.2926	27.7932
AL513542.1	0.422679	0.176376	0	0	0.630738	0.297484	0.07487	0.036191	0	0	0.136136	0.070975	0	0	0.090014	0.056585	0.365953	0.190698	0	0	0.063896	0.027864	0.081465	0.040763	0	0	0	0	0	0	0	0	0	0	0	0	0.543601	0.243349	0	0
Z69666.1	0.576411	0.240525	0.234733	0.135931	0.254158	0.119872	0.185166	0.089506	0.410283	0.196172	0.191525	0.099853	0.47405	0.251262	0	0	0	0	1.03586	0.484282	0.891253	0.388656	0.204366	0.10226	0.16067	0.076266	0.256915	0.149448	0.05267	0.03363	0.755781	0.497011	7.58072	3.75299	3.97167	2.05934	3.19226	1.42905	2.96855	1.46565
WEE2-AS1	0.854604	0.35661	0.836757	0.484557	1.45229	0.684963	0.393253	0.190092	0.294007	0.140575	0.715161	0.372855	0.176029	0.093301	0.181903	0.114348	0.400535	0.208719	0.421738	0.197169	0.522509	0.227855	0.285667	0.142941	0.765079	0.363163	0.855176	0.497458	0.349537	0.223181	1.43054	0.940742	0.60581	0.299919	0.665823	0.345234	1.72382	0.771687	1.48562	0.733493
AC114492.1	0	0	0	0	0	0	0	0	0	0	0	0	0	0	0	0	0	0	0	0	0	0	0	0	0	0	0	0	0	0	0	0	0	0	0	0	0	0	0	0
AL512407.1	0	0	0	0	0	0	0	0	0	0	0	0	0	0	0	0	0	0	0	0	0	0	0	0	0	0	0	0	0	0	0	0	0	0	0	0	0	0	0	0
AC007327.1	0	0	0	0	0	0	0	0	0	0	0	0	0	0	0	0	0	0	0	0	0	0	0	0	0	0	0.362302	0.210752	0	0	0	0	8.88553	4.39897	2.80782	1.45588	1.40689	0.62981	0.213693	0.105506
BX510359.3	0	0	0	0	0	0	0	0	0	0	0	0	0	0	0	0	0	0	0	0	0.105622	0.04606	0	0	0	0	0	0	0	0	0.228016	0.149946	0	0	0	0	0	0	0	0
AL033539.1	0	0	0	0	0	0	0	0	0	0	0	0	0	0	0	0	0	0	0	0	0	0	0	0	0	0	0	0	0	0	0	0	0	0	0	0	0	0	0	0
AC068213.1	0	0	0	0	0	0	0	0	0	0	0	0	0	0	0	0	0	0	0	0	0	0	0	0	0	0	0	0	0	0	0	0	0	0	0	0	0.057674	0.025818	0	0
AP003072.3	0	0	0	0	0	0	0	0	0	0	0.314405	0.163918	0	0	0	0	0	0	0.156536	0.073183	0	0	0	0	0	0	0	0	0.112692	0.071955	0	0	0.037354	0.018493	0	0	0	0	0	0
RN7SKP119	0.065985	0.027534	0	0	0.215006	0.101406	0	0	0	0	0	0	0	0	0	0	0	0	0	0	0.110239	0.048073	0	0	0	0	0.028963	0.016848	0	0	0	0	0.019867	0.009836	0.095401	0.049466	0.158444	0.070929	0	0
AL049641.1	0	0	0	0	0	0	0	0	0	0	0	0	0	0	0	0	0	0	0	0	0	0	0	0	0	0	0	0	0	0	0	0	0	0	0	0	0	0	0	0
AL645733.1	0	0	0	0	0.037919	0.017884	0	0	0	0	0	0	0.157187	0.083314	0	0	0	0	0	0	0	0	0	0	0	0	0	0	0	0	0	0	0	0	0	0	0	0	0	0
AL360294.1	0	0	0.098128	0.056825	0.032878	0.015507	0	0	0	0	0.040716	0.021227	0	0	0	0	0	0	0.114765	0.053655	0.049417	0.02155	0	0	0.035537	0.016868	0	0	0	0	0	0	0.227711	0.112733	0.193806	0.10049	0	0	0	0
AC010335.2	1.31426	0.548415	0	0	0.264932	0.124954	0.173527	0.08388	0.375419	0.179502	0	0	0.185235	0.09818	0.220565	0.138651	0.166069	0.086539	0.643746	0.300962	0.230654	0.100583	0.460919	0.230633	0.163953	0.077824	0.359403	0.209066	0.299902	0.191489	0.656498	0.431721	2.7315	1.35228	2.33683	1.21166	0	0	1.78042	0.879043
OR2L8	0	0	0	0	0	0	0	0	0	0	0	0	0	0	0	0	0	0	0	0	0	0	0	0	0	0	0	0	0	0	0	0	0	0	0	0	0	0	0.353936	0.174748
AC091953.4	0	0	0	0	0	0	0	0	0	0	0	0	0	0	0	0	0	0	0	0	0	0	0	0	0	0	0	0	0	0	0	0	0	0	0	0	0	0	0	0
AC000123.2	6.46875	2.69928	6.84922	3.96631	3.08508	1.45506	1.4618	0.706612	1.05892	0.506309	3.84965	2.00704	0.766329	0.406179	1.78444	1.12173	5.87571	3.06184	6.88737	3.21996	4.13107	1.80147	2.84794	1.42504	2.48372	1.17896	3.10554	1.8065	1.00789	0.643543	7.4676	4.91078	7.7851	3.85418	5.47194	2.83725	10.2987	4.61033	5.93338	2.92947
AC068860.1	0.062892	0.026244	0.042703	0.024729	0.098965	0.046676	0.02875	0.013897	0.097231	0.04649	0	0	0	0	0.010707	0.006731	0.166677	0.086856	0.124691	0.058295	0	0	0.01594	0.007976	0.162198	0.076991	0	0	0.011217	0.007162	0.154464	0.101577	0.355351	0.175924	0.139891	0.072534	0.03566	0.015964	0	0
AL078621.3	1.38894	0.579578	1.35773	0.786245	2.01173	0.948819	1.41519	0.68408	0.824227	0.394094	0.436983	0.227824	0.974798	0.516674	0.998722	0.627816	0.448177	0.233545	1.35006	0.631173	1.43365	0.625183	0.315397	0.157817	0.971372	0.461085	0.355735	0.206932	0.505355	0.322671	0.04868	0.032012	1.23358	0.61071	0.069851	0.036218	1.05942	0.474263	0.79025	0.390168
RPL7P37	0	0	0.002162	0.001252	0	0	0	0	0.002385	0.00114	0	0	0.002751	0.001458	0	0	0	0	0	0	0.003081	0.001344	0	0	0.003128	0.001485	0.004723	0.002748	0	0	0	0	0	0	0	0	0	0	0	0
AL365356.1	0.39953	0.166716	0	0	0.296907	0.140035	0	0	0.638319	0.305204	0	0	0.538947	0.285659	0	0	0.172954	0.090127	0.108761	0.050847	0.100695	0.043911	0.24934	0.124764	0.265303	0.125932	0	0	0	0	3.94454	2.59398	11.1353	5.51274	9.07743	4.70672	9.44047	4.22613	9.13752	4.51144
AL121899.1	0.094709	0.03952	5.68378	3.29142	3.7247	1.75673	0.464611	0.224585	0.988842	0.472802	0.649275	0.338505	0.353734	0.187491	0.769784	0.483901	0.650479	0.338965	0.593531	0.277485	5.31796	2.31905	0.905616	0.453149	1.65626	0.786181	3.47417	2.02093	0.294218	0.187859	0.471522	0.310079	0	0	0	0	0.459414	0.205662	0.625258	0.308707
AP006216.1	0	0	0	0	0	0	0	0	0.209963	0.100391	0	0	0	0	0	0	0	0	0	0	0.098105	0.042781	0	0	0	0	0	0	0.100919	0.064437	0	0	0	0	0	0	0	0	0	0
ACTG1P12	0	0	0	0	0	0	0.000661	0.00032	0	0	0	0	0	0	0	0	0	0	0	0	0.009722	0.00424	0	0	0	0	0	0	0	0	0	0	0.158577	0.078507	0	0	0.200819	0.089899	0	0
AL513314.1	0	0	0	0	0	0	0	0	0	0	0	0	0	0	0	0	0	0	0	0	0	0	0	0	0	0	0	0	0	0	0	0	0	0	0	0	0	0	0	0
AL357793.1	0	0	0	0	0	0	0	0	0	0	0	0	0	0	0	0	0	0	0	0	0	0	0	0	0	0	0	0	0	0	0	0	0.308318	0.152639	0	0	5.84037	2.61451	0	0
AL391647.1	0.114953	0.047968	0	0	0	0	0	0	0	0	0	0	0	0	0	0	0	0	0	0	0	0	0	0	0	0	0	0	0	0	0	0	0	0	0	0	0	0	0.505003	0.249334
MALL	90.9454	37.9497	22.4335	12.991	54.0568	25.4956	82.2789	39.7723	33.6172	16.0736	39.8269	20.7641	43.7165	23.1712	19.144	12.0343	60.8651	31.7169	38.988	18.2275	30.7823	13.4235	34.3019	17.1638	33.0564	15.691	38.2266	22.2365	98.9401	63.1737	49.1331	32.3105	31.0966	15.395	29.3493	15.2178	48.2728	21.6098	22.3941	11.0566
PDIA3	446.674	186.388	97.2151	56.2962	347.715	163.998	271.328	131.156	415.642	198.734	165.013	86.0307	212.617	112.694	52.6703	33.1096	304.502	158.676	323.244	151.122	366.511	159.828	298.359	149.292	186.564	88.5571	147.132	85.5868	82.9797	52.9829	65.7157	43.2154	149.385	73.9559	151.864	78.7427	129.913	58.1569	204.829	101.13
PLCG1-AS1	0.072969	0.030448	0.088289	0.051127	0.221112	0.104286	0.243064	0.117493	0.066122	0.031615	0	0	0.634849	0.33649	0.066197	0.041613	0.140723	0.073331	0.796156	0.372216	0.409432	0.178545	0.136358	0.06823	0.368706	0.175015	0.366366	0.213116	0.057714	0.03685	0.352812	0.232013	3.89277	1.9272	1.90412	0.9873	4.10675	1.83843	1.96352	0.969445
AC019118.1	0	0	0	0	0	0	0	0	0	0	0	0	0	0	0	0	0.150179	0.078259	0.196207	0.09173	0.404744	0.1765	0.085256	0.04266	0	0	0	0	0	0	0	0	0	0	0.732417	0.379764	0	0	1.41942	0.700807
RIMBP3C	0.077771	0.032452	0.004597	0.002662	0.094874	0.044747	0.016502	0.007977	0.018257	0.008729	0.030415	0.015857	0.012035	0.006379	0.036142	0.022719	0.014183	0.007391	0.05674	0.026527	0.043776	0.01909	0.028897	0.014459	0.0672	0.031898	0.161088	0.093706	0.057356	0.036622	0.13103	0.086167	0.090486	0.044797	0.056474	0.029282	0.07977	0.03571	0.04814	0.023768
WDR66	1.56441	0.652796	1.50513	0.871602	0.988691	0.466311	1.71173	0.827423	1.29205	0.617776	3.69447	1.92614	1.29854	0.688268	2.00813	1.26235	1.89434	0.98714	0.023437	0.010957	2.52218	1.09987	2.19126	1.09645	3.03206	1.43924	0.308978	0.179733	0.285926	0.182565	3.4689	2.28119	6.43351	3.18504	3.46322	1.79571	2.74466	1.22868	1.28713	0.635493
MIR6732	0.335404	0.139958	0.23058	0.133526	0.206767	0.097521	0.161077	0.077862	0.205139	0.098085	0.240746	0.125515	0.235109	0.124615	0.139798	0.08788	0.195229	0.101734	0.169886	0.079424	0.174156	0.075946	0.136609	0.068356	0.213164	0.101184	0.212398	0.123553	0.204494	0.13057	0.584231	0.384197	0.4547	0.225109	0.386933	0.200628	0.435175	0.194811	0.44892	0.221644
CDC25A	16.6315	6.93998	7.49335	4.33932	13.7685	6.49383	8.24539	3.98569	16.1055	7.70064	7.60437	3.9646	6.79999	3.60421	2.37246	1.49138	9.79219	5.10272	14.3619	6.71441	6.82291	2.97533	11.8261	5.9175	9.10837	4.32351	6.33403	3.68452	1.78865	1.14206	12.9058	8.48703	23.6615	11.7141	18.5469	9.6167	9.23477	4.13405	17.0367	8.41147
TBX10	0.311646	0.130044	1.60198	0.927688	0.555476	0.261987	3.51587	1.69952	4.15202	1.98524	8.56754	4.46675	2.73004	1.44701	0	0	2.22312	1.15847	7.25953	3.39395	0.34476	0.150342	1.71811	0.859702	0.802853	0.381093	23.2556	13.5278	10.894	6.95588	1.00848	0.663187	0.864415	0.427947	0.449357	0.232995	0.72864	0.326184	0.063456	0.03133
MIR7108	0.429932	0.179402	0.002038	0.00118	0.072631	0.034256	0	0	0.002081	0.000995	0.000953	0.000497	0	0	0.000927	0.000583	0.000854	0.000445	0.002383	0.001114	0.388162	0.169269	0.103446	0.051762	0.643274	0.305345	0	0	0	0	0.012744	0.008381	0	0	0	0	0.166333	0.074461	0.005503	0.002717
HIST1H2BH	1.45902	0.608822	0.924434	0.53533	4.89156	2.30708	3.37151	1.62973	12.6428	6.04501	3.26838	1.70399	1.58856	0.841988	1.95468	1.22875	2.85071	1.48551	5.38836	2.51914	1.60147	0.698369	4.6949	2.34921	4.29404	2.03827	1.31393	0.764318	1.72468	1.10122	27.2289	17.9061	28.6913	14.2042	54.301	28.1555	14.6081	6.53948	58.5811	28.9231
STK33P1	0	0	0	0	0	0	0	0	0	0	0	0	0	0	0	0	0	0	0	0	0	0	0	0	0	0	0	0	0	0	0	0	0	0	0	0	0	0	0	0
PRR36	1.35436	0.565147	2.45499	1.42166	2.78814	1.31501	1.36088	0.657827	15.1278	7.23318	9.63753	5.0246	10.245	5.4302	3.20091	2.01215	2.05865	1.07277	8.9215	4.17094	23.9666	10.4513	1.2772	0.639079	4.17234	1.9805	4.36304	2.53799	0.075679	0.048322	1.63157	1.07294	0.685247	0.339246	5.09007	2.63924	0.530143	0.237324	0.09978	0.049264
KCNIP4-IT1	0	0	0	0	0	0	0.007263	0.003511	0	0	0	0	0	0	0	0	0	0	0	0	0	0	0	0	0	0	0	0	0	0	0	0	0.0915	0.045299	0.026446	0.013713	0.166673	0.074613	0.179798	0.088771
EMC6	113.874	47.5173	50.4424	29.2106	85.6038	40.3745	97.5229	47.141	96.4935	46.1371	191.053	99.6069	42.1632	22.3479	67.3903	42.3629	85.985	44.8069	65.4881	30.6167	77.3499	33.7307	139.377	69.741	114.301	54.2555	89.5586	52.0964	63.792	40.7315	11.8971	7.82369	18.673	9.24447	10.9769	5.69159	4.74267	2.12311	16.0703	7.93436
PRDX3P4	0	0	0	0	0.110154	0.051953	0	0	0	0	0	0	0	0	0	0	0	0	0	0	0	0	0	0	0	0	0	0	0	0	0	0	11.6436	5.7644	4.47653	2.32112	12.2111	5.46643	0.782887	0.386532
DEGS1	27.2963	11.3902	13.6424	7.90019	36.1444	17.0473	18.3993	8.89393	13.2987	6.35861	14.2497	7.42919	9.67023	5.12554	28.6317	17.9984	31.4265	16.3763	48.8792	22.8518	16.1082	7.02443	45.2928	22.6634	24.9667	11.8511	25.5479	14.8613	12.4772	7.96672	8.83308	5.80874	16.9743	8.40347	20.6932	10.7296	49.3129	22.0755	18.3953	9.08227
RN7SL864P	0	0	0	0	0.192479	0.090782	0.156964	0.075874	0	0	0	0	0	0	0	0	0	0	0	0	0.249209	0.108675	0	0	0	0	0	0	0	0	0	0	2.94328	1.45713	0.764081	0.396182	0.686014	0.307102	0.482129	0.23804
AC092958.1	0	0	0	0	0	0	0	0	0	0	0	0	0	0	0	0	0	0	0	0	0	0	0	0	0	0	0	0	0	0	0	0	0	0	0	0	0	0	0	0
LINC01471	0	0	0	0	0	0	0	0	0	0	0	0	0	0	0	0	0	0	0	0	0	0	0	0	0	0	0	0	0.026345	0.016821	0	0	0	0	0	0	0	0	0	0
AC015691.1	0.05197	0.021686	0	0	0	0	0.101055	0.048848	0	0	0	0	0	0	0	0	0	0	0.068236	0.031901	0	0	0	0	0.011326	0.005376	0	0	0	0	0.540481	0.355427	0.213462	0.105679	0	0	0.505436	0.226264	0.128544	0.063466
RPSAP13	0.134265	0.056026	0	0	0.011285	0.005322	0.082019	0.039647	0.103442	0.04946	0	0	0	0	0	0	0	0	0.262287	0.122623	0.045799	0.019972	0.204175	0.102164	0.101242	0.048057	0	0	0	0	1.74013	1.14433	4.5084	2.23198	1.10001	0.570366	0.602207	0.269585	1.68718	0.833008
RPS28	227.616	94.9797	245.702	142.283	285.557	134.681	147.525	71.3112	143.039	68.3923	475.176	247.737	403.478	213.856	1805.31	1134.85	512.746	267.192	194.505	90.9344	373.774	162.995	524.818	262.606	588.443	279.319	563.72	327.917	640.999	409.281	311.52	204.859	361.608	179.022	134.45	69.7134	177.798	79.5932	270.501	133.554
AL591368.1	0.068814	0.028715	0	0	0	0	0	0	0	0	0	0	0	0	0	0	0	0	0	0	0	0	0	0	0	0	0	0	0	0	0	0	0	0	0.400482	0.207653	0.61955	0.277348	0	0
RPS15AP40	0	0	0	0	0.023149	0.010918	0	0	0.009067	0.004335	0	0	0.01224	0.006487	0.021275	0.013374	0.007222	0.003763	0	0	0.008852	0.00386	0.012641	0.006325	0	0	0.042858	0.024931	0	0	0	0	0	0	0	0	0.031713	0.014197	0	0
AL162595.2	0	0	0	0	0	0	0	0	0	0	0	0	0	0	0	0	0	0	0	0	0	0	0	0	0	0	0	0	0	0	0	0	0	0	0	0	0	0	0	0
LINC01694	0.629636	0.262735	0	0	0.366636	0.172922	1.3163	0.636278	0.141269	0.067546	0	0	0.128534	0.068127	0.035903	0.022569	0.237045	0.123524	0.152504	0.071298	18.2679	7.96624	0.017691	0.008852	1.80171	0.855226	3.57487	2.07951	0.025108	0.016032	0.11461	0.075369	0.135996	0.067328	0.774887	0.401785	0.180118	0.080632	0.120953	0.059718
2019-03-10	0.155443	0.064863	0	0	0.160446	0.075674	0	0	0	0	0	0	0	0	0	0	0	0	0	0	0	0	0.015997	0.008004	0	0	0	0	0	0	0	0	0	0	0	0	0	0	0	0
MT1XP1	0.349499	0.145839	0	0	0	0	0	0	0	0	0	0	0.082336	0.043641	0.088454	0.055604	0	0	0.028423	0.013288	0.035596	0.015523	0	0	0.154828	0.073493	0.31814	0.185063	0.029865	0.019069	0	0	2.71056	1.34192	0	0	0	0	0.738746	0.364739
ACO1	24.4898	10.2191	10.9827	6.35997	21.0366	9.92181	13.0141	6.2908	29.1906	13.9571	15.524	8.09353	9.27262	4.91479	5.25327	3.30231	21.1416	11.0169	9.10204	4.25535	9.54978	4.16446	10.6118	5.30988	13.8314	6.56542	12.5292	7.28829	11.5421	7.3697	5.68635	3.73941	20.595	10.196	28.3689	14.7095	24.6535	11.0364	29.1798	14.4069
PCGEM1	0	0	0	0	0	0	0	0	0	0	0	0	0	0	0	0	0	0	0	0	0	0	0	0	0	0	0	0	0	0	0	0	0	0	0	0	0	0	0	0
ARNTL2-AS1	0	0	0.080822	0.046803	0	0	0	0	0	0	0	0	0	0	0	0	0.075192	0.039183	0.118108	0.055217	0	0	0.267737	0.133969	0.117324	0.055691	0	0	0	0	0	0	0.384898	0.190552	1.74751	0.906097	1.42125	0.63624	0.581485	0.287095
AC008393.1	0.935387	0.390319	0.567997	0.328921	0.393492	0.185588	0.923822	0.446561	1.00608	0.481046	0.877659	0.457574	0.616161	0.326585	0.644879	0.405384	0.732253	0.381577	2.70276	1.26359	1.26162	0.550168	1.00412	0.502438	1.91571	0.909338	1.00098	0.582274	0.359501	0.229543	0.694479	0.456698	0.254335	0.125914	0.178823	0.092721	0	0	0.344973	0.170323
2019-03-08	15.441	6.44322	6.74657	3.90687	9.42575	4.4456	12.6684	6.12371	8.90775	4.25913	5.69381	2.96851	9.49948	5.03503	4.22919	2.65855	8.05579	4.19788	8.46571	3.95786	12.3537	5.38719	5.12381	2.56383	13.7203	6.51269	6.80846	3.96049	12.6984	8.10801	19.5974	12.8875	20.9946	10.3938	13.584	7.04341	25.9567	11.6198	24.5648	12.1283
TSHR	0.780097	0.325519	0	0	0.784183	0.369856	0.806544	0.38987	0.076701	0.036674	0	0	0	0	0.38298	0.240749	0.280128	0.145975	0.372455	0.174129	0.187253	0.081657	0.260365	0.130281	0.480596	0.228126	1.12009	0.651561	0.234705	0.14986	0.086307	0.056757	1.62757	0.805764	0.63221	0.327806	1.01006	0.452166	1.51015	0.745603
AC123904.3	0	0	0	0	0	0	0	0	0	0	0	0	0	0	0	0	0	0	0	0	0	0	0	0	0	0	0	0	0	0	0	0	0	0	0	0	0	0	0	0
AC016257.1	0	0	0	0	0	0	0	0	0	0	0	0	0.10095	0.053507	0	0	0	0	0	0	0	0	0	0	0	0	0	0	0	0	0	0	0	0	0	0	0.269924	0.120835	0	0
CRCP	15.5876	6.50438	5.36583	3.10729	9.06723	4.27651	9.06633	4.38252	8.91304	4.26166	2.96642	1.54657	7.15523	3.79251	3.33816	2.09843	9.7878	5.10043	14.5812	6.81693	9.56288	4.17017	13.7914	6.90088	5.28662	2.50942	2.91404	1.6951	2.09354	1.33674	10.6094	6.97689	39.2284	19.4208	19.6395	10.1833	9.71136	4.3474	14.7935	7.30394
AC089984.3	0	0	0	0	0	0	0	0	0	0	0	0	0	0	0	0	0	0	0	0	0	0	0	0	0	0	0	0	0	0	0	0	0	0	0	0	0	0	0	0
AC010183.2	0	0	0	0	0	0	0	0	0	0	0	0	0	0	0	0	0	0	0	0	0	0	0	0	0	0	0	0	0	0	0	0	0	0	0	0	0	0	0	0
AC084364.2	0	0	0	0	0	0	0	0	0	0	0	0	0	0	0	0	0	0	0	0	0	0	0	0	0	0	0	0	0	0	0	0	0	0	0	0	0	0	0	0
AC084365.1	0	0	0	0	0	0	0	0	0	0	0	0	0	0	0	0	0	0	0	0	0	0	0	0	0	0	0	0	0	0	0	0	0	0	0	0	0.104464	0.046765	0	0
RNU6-1062P	0.31109	0.129812	0	0	0.130733	0.061659	0	0	0	0	0	0	0.058552	0.031034	0	0	0.027779	0.014476	0	0	0.09938	0.043337	0	0	0.132143	0.062725	0	0	0	0	0	0	0.656659	0.325093	1.31065	0.679582	0.344965	0.154427	0	0
SNORA22	1.89082	0.789003	0.244067	0.141336	2.14105	1.00981	1.68527	0.814634	1.31265	0.627627	0	0	0.984429	0.521779	0.317784	0.199765	0	0	3.02158	1.41264	2.58429	1.12696	1.48137	0.741242	2.20079	1.04466	0	0	0	0	24.0956	15.8455	13.4996	6.68327	37.7088	19.5523	14.044	6.28695	19.2121	9.48554
SNORA70H	0	0	0	0	0	0	0	0	0	0	0	0	0	0	0	0	0	0	0.260299	0.121694	0	0	0	0	0	0	0	0	0	0	0.014265	0.009381	0	0	0	0	1.00395	0.44943	0	0
Y_RNA	0	0	0	0	0	0	0	0	0	0	0	0	0	0	0	0	0	0	0	0	0	0	0	0	0	0	0	0	0	0	0	0	0	0	0	0	0	0	0	0
RNU6-657P	0	0	0	0	0	0	0	0	0	0	0	0	0	0	0	0	0	0	0	0	0	0	0	0	0	0	0	0	0	0	0	0	0.288008	0.142585	0.83849	0.434764	0	0	1.07537	0.530938
SNORD60	1.22995	0.513234	0.895055	0.518317	0.437118	0.206164	0.553003	0.267313	1.478	0.706685	1.63901	0.85451	0.386618	0.20492	0.931118	0.585319	0.677317	0.35295	0.655999	0.30669	1.15508	0.503704	0.940323	0.470515	0.78117	0.370801	0.810411	0.471418	0.333595	0.213002	0.245608	0.161515	0.413392	0.204658	0.475593	0.246599	0.398857	0.178553	0.334819	0.165309
SNORA80B	5.99505	2.50162	0.205286	0.118879	0.560667	0.264435	2.70533	1.30771	0.587885	0.28109	0	0	1.28474	0.680953	0.256182	0.161041	7.44399	3.87907	0.262958	0.122937	2.23354	0.973997	2.11494	1.05826	1.82682	0.867145	0.253185	0.147278	0	0	6.35774	4.18093	16.904	8.36866	10.7665	5.5825	9.05817	4.05499	28.5237	14.0829
AC124945.1	0	0	0	0	0	0	0	0	0	0	0	0	0	0	0	0	0	0	0	0	0	0	0	0	0	0	0	0	0	0	0	0	0	0	0	0	0	0	0	0
AP000593.3	0.352289	0.147003	0.165137	0.095629	0.360707	0.170125	0.297671	0.14389	0	0	0	0	0.955962	0.506691	0	0	0	0	1.06518	0.497988	0.689177	0.300536	0.327486	0.163866	0.542265	0.257399	0	0	0	0	0.216406	0.142311	1.62339	0.803691	1.88824	0.979067	0.474433	0.212385	2.05692	1.01556
Y_RNA	0	0	0	0	0	0	0.079741	0.038546	0	0	0	0	0.110332	0.058479	0	0	0	0	0	0	0.054584	0.023803	0	0	0.033477	0.015891	0	0	0	0	0	0	0.324484	0.160642	0.210931	0.10937	0.310986	0.139216	0.313508	0.154787
AP003717.1	0.474386	0.197952	0.112986	0.065429	0	0	0.050996	0.024651	0	0	0.04547	0.023706	0	0	0	0	0	0	0	0	0.020662	0.00901	0.076992	0.038525	0	0	0	0	0	0	0	0	0	0	0	0	0	0	0	0
AP000777.1	0	0	0	0	0	0	0	0	0	0	0	0	0	0	0	0	0	0	0	0	0	0	0	0	0	0	0	0	0	0	0	0	0	0	0	0	0	0	0	0
AC080023.2	1.2426	0.518513	0.217957	0.126216	0.876914	0.413592	0.256475	0.123976	0.662885	0.31695	0	0	1.0676	0.565861	0.103914	0.065322	0.233644	0.121752	0.687738	0.321529	0.631806	0.275517	0.802603	0.401603	0.219886	0.104374	0	0	0.727484	0.464502	0	0	0.148158	0.073349	0	0	2.19881	0.984323	2.89218	1.42795
AC087588.1	1.4425	0.601929	0	0	0.262999	0.124042	0.227111	0.109782	0	0	0.034641	0.01806	0	0	0.313411	0.197016	0	0	0.260788	0.121923	0	0	0.281423	0.140817	0.414573	0.196787	0	0	0	0	2.12886	1.39997	4.37288	2.16488	4.20779	2.18177	5.85863	2.62268	7.88353	3.89231
MIR516B1	0	0	0	0	0	0	0	0	0	0	0	0	0	0	0	0	0	0	0	0	0	0	0	0	0	0	0	0	0	0	0	0	0	0	0	0	0	0	0	0
MIR152	0	0	0	0	0	0	0	0	0	0	0	0	0	0	0	0	0	0	0	0	0	0	0	0	0	0	0	0	0	0	0	0	0	0	0	0	0.331459	0.148381	0	0
MIR567	0.807191	0.336825	1.40544	0.813875	0.324662	0.153125	0.009764	0.00472	2.06269	0.986249	0	0	0.348057	0.184481	1.4484	0.910495	0.022812	0.011887	0.685419	0.320445	0.825059	0.359791	0	0	0	0	0	0	0.0287	0.018325	0	0	5.26403	2.60607	1.01479	0.526175	3.75468	1.68082	9.51269	4.69667
MIR552	0	0	0	0	0	0	0	0	0	0	0	0	0.137772	0.073024	0	0	0	0	0	0	0.181825	0.07929	0.099252	0.049663	0	0	0	0	0	0	0	0	2.33053	1.15378	6.1881	3.20858	0.997276	0.446442	2.62409	1.29558
MIR136	0	0	0	0	0	0	0	0	0	0	0	0	0	0	0	0	0	0	0	0	0	0	0	0	0	0	0	0	0	0	0	0	0	0	0	0	0	0	0	0
MIR634	0	0	0	0	0	0	0	0	0	0	0	0	0	0	0	0	0	0	0.413568	0.19335	0	0	0	0	0.267734	0.127086	0	0	0	0	0	0	0.597275	0.295694	0.899894	0.466603	0	0	1.39929	0.690867
AP001970.1	0	0	0	0	0	0	0	0	0	0	0	0	0	0	0	0	0	0	0	0	0	0	0	0	0	0	0	0	0	0	0.327743	0.215528	1.01425	0.502124	0	0	1.42662	0.638644	0	0
HNRNPA1P72	0	0	0	0	0	0	0	0	0	0	0	0	0	0	0	0	0	0	0	0	0	0	0	0	0	0	0	0	0	0	0	0	0	0	0	0	0	0	0	0
AC087280.1	0.117131	0.048876	0	0	0	0	0	0	0	0	0	0	0	0	0	0	0	0	0.266951	0.124804	0	0	0	0	0.102131	0.048479	0	0	0	0	0.511992	0.336692	0.368696	0.182531	0.911001	0.472361	0	0	0.810837	0.400332
MIR328	0	0	1.49964	0.868427	0	0	0.848445	0.410125	0.732143	0.350064	3.14025	1.6372	0.389824	0.206619	0	0	0.59447	0.309779	1.18171	0.55247	1.78699	0.779267	0.127042	0.063569	2.08915	0.991667	0.510121	0.296739	0.090003	0.057467	3.53478	2.32452	1.23267	0.610261	4.10556	2.12877	4.52931	2.0276	0	0
AP006587.1	0	0	0	0	0	0	0	0	0	0	0	0	0	0	0	0	0	0	0	0	0	0	0	0	0	0	0	0	0	0	0	0	0	0	0	0	0	0	0	0
GLYATL1P2	0.198619	0.08288	0	0	0	0	0	0	0.105036	0.050222	0	0	0.692108	0.36684	0	0	0	0	0.302181	0.141275	0	0	0.131822	0.065961	0	0	0	0	0	0	0	0	0.953771	0.472184	0.244419	0.126733	0.66858	0.299297	0.521326	0.257393
TMEM189	19.8367	8.27746	25.4493	14.7374	15.5313	7.32527	17.3387	8.38124	33.2553	15.9006	20.0294	10.4425	28.8943	15.3149	11.2436	7.06797	11.0572	5.76193	21.4833	10.0438	15.4257	6.72682	23.6947	11.8563	18.06	8.57261	15.0423	8.75014	5.53375	3.53332	32.4954	21.3693	16.4262	8.13213	12.5381	6.50111	15.2739	6.83754	5.69367	2.81112
U2	0	0	0.095162	0.055107	0	0	0.377721	0.182584	0	0	0	0	0	0	0	0	0.162697	0.084782	0.242235	0.113249	0.052799	0.023024	0.988338	0.494541	0	0	0	0	0	0	0	0	7.03922	3.48491	4.92374	2.553	8.39002	3.75588	10.8185	5.34139
AL627230.7	0.637258	0.265915	0.80631	0.466925	0.890849	0.420164	0.778769	0.376444	0.323544	0.154698	0.89663	0.467465	0.112641	0.059703	0.588569	0.369986	0.769208	0.400835	0.312271	0.145992	3.95818	1.72608	0.650503	0.325496	0.941292	0.446807	0.121164	0.070482	0.311859	0.199124	58.4464	38.435	5.42039	2.68348	12.2853	6.37003	5.79329	2.59343	6.443	3.18109
AC135050.6	26.9469	11.2444	21.6026	12.5098	16.5452	7.80343	18.645	9.01271	56.1946	26.8687	38.3122	19.9743	27.6362	14.6481	39.1558	24.6141	25.6046	13.3426	40.3218	18.8511	22.7418	9.9172	32.1767	16.1005	28.2531	13.411	29.7916	17.3298	19.803	12.6443	18.5976	12.23	32.3649	16.0229	45.2004	23.4368	41.204	18.4455	26.8775	13.2701
PKD1L1	0.226856	0.094663	1.61722	0.936514	0.41619	0.196294	0.14995	0.072484	0.069686	0.033319	0.806511	0.420481	0.090881	0.04817	6.56275	4.12547	1.08547	0.565638	17.9213	8.37849	1.99925	0.871831	1.91489	0.958166	0.700372	0.332448	0.425128	0.247298	0.323836	0.20677	0.385731	0.253661	0.370219	0.183284	0.319673	0.165753	1.24849	0.5589	0.446874	0.220634
AC116050.2	0	0	0.034457	0.019954	0	0	0	0	0	0	0	0	0	0	0	0	0	0	0	0	0	0	0.051357	0.025698	0	0	0	0	0	0	0.989028	0.650397	0.100471	0.04974	0.048678	0.02524	0.129098	0.057792	0.52559	0.259498
AL591424.3	0	0	0	0	0	0	0	0	0	0	0	0	0	0	0	0	0	0	0	0	0	0	0	0	0	0	0	0	0	0	0	0	0	0	0.092102	0.047755	0	0	0.149983	0.074051
AC099328.2	0	0	0	0	0	0	0	0	0	0	0	0	0	0	0	0	0	0	0	0	0	0	0	0	0	0	0	0	0	0	0	0	0	0	0	0	0	0	0	0
AC090525.1	0	0	0	0	0	0	0	0	0	0	0	0	0	0	0	0	0	0	0	0	0	0	0	0	0	0	0	0	0	0	0	0	0	0	0	0	0	0	0	0
AL358075.4	0.062536	0.026095	0	0	0	0	0	0	0	0	0	0	0	0	0	0	0	0	0	0	0	0	0.203415	0.101784	0	0	0	0	0	0	0	0	0	0	0	0	0	0	0	0
RN7SL497P	0	0	0	0	0	0	0	0	0	0	0	0	0	0	0	0	0	0	0	0	0	0	0	0	0	0	0	0	0	0	0	0	0	0	0	0	0	0	0	0
SYN1	0.215395	0.08988	1.72679	0.999964	1.62851	0.76808	4.31922	2.08784	0.109745	0.052473	1.03469	0.539441	0	0	1.54474	0.971054	3.65374	1.90396	0.832433	0.389176	2.08642	0.909845	0.145026	0.072568	1.73169	0.821988	0.275549	0.160287	0.465246	0.297062	0.403395	0.265277	0.426903	0.211347	0.769635	0.399062	2.65839	1.19006	0.558564	0.275778
KIAA1683	1.80141	0.751692	0.440425	0.255045	1.73024	0.816057	0.823256	0.397949	0.188458	0.090109	0.773056	0.403039	0.344664	0.182683	2.78475	1.75055	0.52987	0.276116	0.327616	0.153166	0.247289	0.107837	0.347318	0.173789	0.784768	0.372509	0.270539	0.157373	1.6013	1.02244	1.18913	0.781986	1.93204	0.956495	2.72375	1.41229	2.03624	0.911546	1.53257	0.756674
M1AP	0	0	2.28543	1.32347	0.391816	0.184798	0.049238	0.023801	0	0	0.292922	0.152717	0	0	0.442353	0.278071	0.025991	0.013544	0.183431	0.085757	0.225096	0.09816	0.095856	0.047964	0.154752	0.073457	0.143528	0.08349	0.133827	0.085449	0.075727	0.049799	0.180861	0.089539	0.153624	0.079655	0.204115	0.091374	0.384384	0.189781
PSMB4	416.893	173.961	252.358	146.138	413.853	195.191	287.915	139.173	300.361	143.614	638.022	332.638	251.001	133.039	313.84	197.286	310.823	161.97	341.875	159.832	319.075	139.142	487.259	243.813	258.683	122.79	605.999	352.511	191.471	122.255	141.458	93.0246	186.892	92.5248	157.548	81.69	275.969	123.541	164.484	81.2101
SSBP4	85.9169	35.8515	89.6917	51.9395	112.668	53.1392	124.725	60.2901	111.063	53.1033	167.565	87.3614	95.6978	50.7229	135.478	85.1643	170.397	88.794	112.36	52.5303	196.603	85.7345	109.443	54.7626	92.8895	44.0922	140.237	81.5763	57.2173	36.5335	61.5632	40.4847	31.9823	15.8335	11.114	5.76269	37.2259	16.6646	30.7584	15.1863
GDF15	217.543	90.7763	442.045	255.983	155.687	73.4289	228.697	110.548	149.107	71.2934	218.72	114.032	282.797	149.892	54.709	34.3912	670.906	349.61	472.663	220.978	273.559	119.293	126.248	63.1715	122.356	58.079	131.163	76.2976	41.3057	26.3739	151.514	99.6373	363.332	179.875	37.4712	19.4291	215.321	96.3909	171.659	84.7525
PGPEP1	19.1054	7.97232	18.067	10.4624	13.3574	6.29993	15.4805	7.48304	20.8557	9.97187	18.4254	9.60623	23.469	12.4393	18.952	11.9136	16.7637	8.73556	20.2415	9.46323	16.5575	7.22039	14.5408	7.27587	21.5088	10.2097	22.7183	13.2153	19.0237	12.1467	57.3473	37.7123	52.3632	25.9235	10.6234	5.50834	49.4192	22.123	23.3392	11.5232
AC073210.1	2.43235	1.01497	0.645252	0.373658	0.736007	0.347133	0.802587	0.387957	0.33877	0.161979	0.079109	0.041244	0.152052	0.080592	0.325466	0.204594	0.218014	0.113607	1.76472	0.825035	0.740778	0.323038	0.581748	0.291093	1.39686	0.663054	0.260776	0.151694	0.071531	0.045673	3.3861	2.22674	0	0	2.5962	1.34615	1.5736	0.704442	2.10906	1.0413
MED30	35.9349	14.9949	16.9973	9.84295	31.3953	14.8074	56.3736	27.2501	26.4934	12.6675	53.1775	27.7245	23.7635	12.5954	13.9937	8.79669	48.8653	25.4637	36.8836	17.2437	109.862	47.9085	27.431	13.7258	56.2555	26.703	17.9378	10.4345	8.33147	5.31968	8.10396	5.32926	8.98113	4.4463	8.8083	4.56717	10.3322	4.62534	9.40085	4.64145
SLC30A8	0	0	0	0	0.001768	0.000834	0	0	0	0	0.018327	0.009555	0.009615	0.005096	0	0	0	0	0.031899	0.014913	0.022096	0.009635	0	0	0	0	0	0	0.031078	0.019844	0	0	0	0	0	0	0.031864	0.014264	0	0
RAD21	133.04	55.5152	41.0494	23.7712	118.738	56.0021	131.917	63.7667	90.5473	43.294	94.0145	49.0152	92.4646	49.0093	31.2506	19.6447	93.5523	48.7502	129.063	60.3389	245.127	106.895	74.2743	37.1651	161.786	76.7957	33.8298	19.6789	27.8563	17.7864	49.4668	32.53	98.8497	48.9376	134.828	69.9094	103.124	46.1646	113.986	56.278
PEX2	28.7874	12.0124	12.289	7.11642	19.2121	9.06129	8.68408	4.19774	9.76792	4.6704	4.09193	2.13336	5.58147	2.95836	9.26806	5.82608	20.6479	10.7596	10.3058	4.81815	22.7115	9.90399	6.19072	3.09769	29.4985	14.0022	5.57842	3.24498	3.19124	2.03762	8.7615	5.76167	20.3831	10.0911	20.6682	10.7166	9.32045	4.17241	14.0295	6.92675
LAMC2	112.957	47.1346	33.7103	19.5213	33.512	15.8057	13.2709	6.41494	13.0238	6.22718	13.5752	7.07752	29.8688	15.8315	27.5661	17.3286	35.2119	18.3489	39.3169	18.3813	30.4112	13.2617	12.7941	6.40187	13.3055	6.31578	19.095	11.1076	7.15892	4.57101	68.949	45.3417	30.2439	14.9729	15.5626	8.06933	56.8253	25.4385	48.7235	24.0561
AC105031.2	0	0	0	0	0	0	0	0	0	0	0	0	0	0	0	0	0	0	0	0	0	0	0	0	0	0	0	0	0	0	0	0	0	0	0	0	0	0	0	0
RCVRN	0	0	0	0	0	0	0.103918	0.050232	0.127662	0.06104	0.059525	0.031034	0	0	0.782671	0.492002	0.073913	0.038516	0.223602	0.104538	0.085151	0.037132	0.476101	0.238229	0	0	0.179616	0.104483	0	0	0.153309	0.100818	0.050776	0.025138	0	0	0	0	0	0
SYNJ1	5.46946	2.2823	2.21432	1.28229	3.1431	1.48243	2.57175	1.24314	1.42293	0.680354	0.758952	0.395686	1.15014	0.609609	1.06625	0.670265	1.24934	0.651034	2.82213	1.31939	2.01981	0.880797	1.09344	0.54713	3.54016	1.68042	0.903153	0.525366	1.9996	1.27676	3.76619	2.47669	8.21395	4.06649	6.19997	3.21473	15.3894	6.88924	9.36127	4.62192
FBXL21	0	0	0	0	0	0	0.041198	0.019914	0	0	0	0	0	0	0	0	0	0	0	0	0	0	0	0	0	0	0	0	0	0	0	0	0	0	0	0	0	0	0	0
LARP1	105.63	44.0775	49.7645	28.8181	55.9699	26.3979	65.1972	31.5153	49.5823	23.7071	42.0336	21.9145	69.7049	36.9459	16.2049	10.1867	37.3154	19.4451	72.3348	33.8177	51.2652	22.3557	81.0909	40.5759	68.5462	32.5371	23.2439	13.5211	22.721	14.5075	144.259	94.8667	138.795	68.7133	110.464	57.2766	81.0314	36.2746	129.58	63.9774
PAXBP1	65.1303	27.1776	19.1264	11.0759	26.6123	12.5515	21.7098	10.4942	21.6709	10.3617	10.5401	5.49517	10.2291	5.42176	9.96275	6.26278	15.9472	8.31008	42.4986	19.8688	34.2102	14.9183	22.4123	11.2146	39.2422	18.6273	7.33016	4.26397	7.05431	4.5042	26.5298	17.4463	45.5561	22.5535	36.1039	18.7201	62.5952	28.0214	44.7656	22.102
QPCTL	13.9276	5.81173	15.2463	8.82895	9.63014	4.542	13.7087	6.62655	26.2155	12.5346	17.8354	9.29861	10.1406	5.37487	9.78073	6.14835	20.395	10.6278	13.2125	6.17706	23.6667	10.3206	10.9881	5.49819	11.6028	5.50756	13.7133	7.97704	10.5448	6.73293	16.3864	10.7759	4.78538	2.3691	10.0675	5.2201	6.0805	2.722	7.88658	3.89382
SNORA3	0	0	0	0	0	0	0	0	0	0	0	0	0	0	0	0	0	0	0	0	0	0	0	0	0	0	0	0	0	0	0	0	0	0	0.045367	0.023523	0.540691	0.242047	0	0
RN7SL499P	0	0	0	0	0	0	0	0	0.618718	0.295832	0	0	0	0	0	0	0	0	0.169009	0.079015	0	0	0	0	0	0	0	0	0	0	0.027909	0.018353	0	0	0	0	0	0	0	0
AL357078.2	0	0	0	0	0	0	0	0	0	0	0	0	0	0	0	0	0	0	0	0	0	0	0	0	0	0	0	0	0	0	0	0	0	0	0	0	0	0	0	0
Z98048.1	0.107672	0.044929	0.402361	0.233003	0.411145	0.193914	0	0	0.159149	0.076095	0	0	0.254486	0.134886	0	0	0.18948	0.098738	0.784726	0.366872	0.851165	0.371175	0.201738	0.100945	0.087566	0.041565	0	0	0.515544	0.329177	0.392206	0.257919	2.00843	0.994316	2.59896	1.34758	3.61547	1.61851	1.84747	0.912146
SOCS5P3	0	0	0	0	0	0	0	0	0	0	0	0	0	0	0.000205	0.000129	0	0	0.010852	0.005074	0	0	0	0	0	0	0	0	0	0	0	0	0	0	0	0	0	0	0	0
HFE	8.40128	3.50569	1.90367	1.10239	3.32469	1.56807	4.04882	1.95713	3.18258	1.52171	1.66223	0.866614	1.8224	0.96593	0.889192	0.558963	2.79563	1.45681	4.40231	2.05815	2.18516	0.952901	3.70375	1.85327	5.55069	2.63477	1.15913	0.674269	1.90074	1.21363	2.06613	1.35871	2.38495	1.18072	4.42925	2.2966	5.94499	2.66134	4.03167	1.99054
ADH1B	2.59563	1.08311	0.024672	0.014287	14.3788	6.7817	2.86164	1.38327	0.076764	0.036704	0.939559	0.489847	1.2545	0.664925	1.79114	1.12594	1.38624	0.72237	0.686212	0.320815	1.17931	0.514272	2.11627	1.05893	1.90563	0.904553	4.01241	2.33403	23.3269	14.8943	0.387462	0.2548	0.632162	0.312965	0.285642	0.148108	3.3851	1.51538	2.7016	1.33386
SSUH2	0.540181	0.225407	19.9274	11.5398	19.1483	9.03119	1.35404	0.654521	1.8051	0.863083	0.321851	0.1678	2.20341	1.16788	1.69402	1.06489	2.80374	1.46103	16.1563	7.55335	3.36438	1.46714	4.65609	2.32979	10.7908	5.12213	0.082616	0.048058	1.52636	0.974589	17.325	11.3931	1.79855	0.890412	5.50582	2.85481	1.67977	0.75197	0.085666	0.042296
AF241728.1	0	0	0.137928	0.079872	0.069733	0.032889	0.078893	0.038136	0	0	0	0	0.096077	0.050924	0	0	0.179555	0.093566	0.085086	0.039779	0.139059	0.060641	0	0	0	0	0	0	0.142536	0.09101	0	0	0.276489	0.136882	0.110727	0.057413	0.2834	0.126867	0.223867	0.110529
MMP1	141.842	59.1881	2.49549	1.44511	16.0789	7.58352	117.763	56.9246	56.0942	26.8207	79.3185	41.3533	3.38516	1.79425	3.91639	2.46192	217.761	113.476	17.3499	8.11137	125.343	54.6593	55.378	27.7098	46.2807	21.9682	38.1844	22.2119	0.245851	0.156977	16.8444	11.0771	269.805	133.573	11.4937	5.95957	90.3077	40.4273	6.43001	3.17467
PHLPP1	8.89568	3.71199	1.8852	1.0917	7.22479	3.40753	5.07033	2.45092	5.81781	2.78171	2.51017	1.3087	6.85709	3.63448	1.20629	0.758296	3.60461	1.87837	8.39805	3.92623	15.6836	6.8393	2.73888	1.37047	5.01989	2.38281	3.0678	1.78455	4.28931	2.73874	8.87126	5.83385	7.89069	3.90645	14.1335	7.32831	10.4387	4.67299	19.4463	9.60116
SPRR2F	0	0	0	0	0	0	0	0	0	0	0	0	0	0	0	0	0	0	0	0	0	0	0.588515	0.294479	0	0	0	0	0	0	0	0	0	0	0	0	0	0	0	0
SLC26A9	0	0	0.008258	0.004782	1.27273	0.600278	0	0	0.018861	0.009018	0.020737	0.010811	0.021758	0.011532	0	0	0	0	0.174378	0.081525	0.062711	0.027347	0.068498	0.034275	0.035957	0.017068	0	0	0.017582	0.011226	0	0	0	0	0.264993	0.137401	0	0	0.130212	0.064289
RNU7-154P	0	0	0	0	0	0	0	0	0.301707	0.144257	0	0	0	0	0	0	0	0	0	0	0.132678	0.057858	0	0	0	0	0	0	0	0	0	0	1.49114	0.73822	0	0	0	0	0	0
RNA5SP154	0	0	0	0	0.219921	0.103724	0	0	0	0	0	0	0	0	0	0	0	0	0	0	0.234977	0.102469	0	0	0	0	0	0	0	0	0.728654	0.479172	0	0	0	0	0	0	0	0
RNA5SP303	0	0	0	0	0	0	0	0	0	0	0	0	0	0	0	0	0	0	0	0	0	0	0	0	0	0	0	0	0	0	4.35017	2.86073	0	0	0.874402	0.453385	0	0	0	0
RNU4ATAC8P	0	0	0	0	0	0	0	0	0	0	0	0	0	0	0	0	0	0	0	0	0	0	0	0	0	0	0	0	0	0	0	0	0	0	0	0	0	0	0	0
SNORA31	0	0	0	0	0	0	0	0	0	0	0	0	0	0	0	0	0	0	0	0	0	0	0	0	0	0	0	0	0	0	0	0	0	0	0	0	0	0	0	0
RNU6-927P	0	0	0	0	0	0	0	0	0.153871	0.073571	0	0	0	0	0	0	0	0	0	0	0	0	0	0	0	0	0	0	0	0	0	0	0.616338	0.305131	1.70291	0.882971	0.444088	0.198801	0.502708	0.2482
ABCB4	0.60334	0.251762	0.282708	0.163713	1.33787	0.631001	0.581752	0.281209	0.438224	0.209531	0.124833	0.065083	0.789956	0.418702	1.1605	0.729515	0.088727	0.046236	1.5878	0.742323	0.575806	0.251097	0.587562	0.294002	1.53036	0.726421	0.431306	0.250892	0.721505	0.460684	1.23975	0.815271	2.1879	1.08317	1.00036	0.518693	2.86072	1.28063	0.90302	0.445846
PGA5	0.256995	0.107239	0	0	0.442651	0.208774	0	0	0.029793	0.014245	0.058794	0.030653	0	0	0	0	0	0	0	0	0.161489	0.070422	0.013068	0.006539	0.085996	0.04082	0.060964	0.035463	0.09869	0.063014	0	0	0.276227	0.136752	0	0	0.079825	0.035735	0.338589	0.167171
AC134349.1	0	0	0	0	0.106863	0.050402	0.027961	0.013516	0.130087	0.062199	0.002788	0.001454	0.014465	0.007667	0	0	0.003333	0.001737	0.075119	0.035119	0.245116	0.10689	0	0	0	0	0	0	0.174665	0.111525	3.73844	2.45844	6.68305	3.30858	14.9613	7.75757	13.4552	6.02338	8.63068	4.2612
AP003461.1	0	0	0	0	0	0	0	0	0	0	0	0	0	0	0	0	0	0	0	0	0	0	0	0	0	0	0	0	0	0	0.64191	0.422128	0	0	0	0	1.55276	0.695108	2.49205	1.23039
AP002991.1	0	0	0	0	0	0	0	0	0	0	0	0	0	0	0.000562	0.000353	0	0	0	0	0	0	0	0	0.034185	0.016226	0	0	0	0	0	0	0	0	0	0	0	0	0	0
AC087318.1	0	0	0	0	0	0	0	0	0	0	0	0	0	0	0	0	0	0	0	0	0	0	0	0	0	0	0	0	0	0	0	0	0	0	0.280792	0.145593	0	0	0	0
FLT4	2.99592	1.25014	0.169272	0.098024	12.2805	5.79205	3.3899	1.63862	3.08241	1.47382	1.31103	0.683514	0.822897	0.436162	5.30499	3.33482	2.63112	1.37108	5.62632	2.6304	3.47652	1.51604	2.587	1.29447	6.08804	2.88983	2.29893	1.33729	1.3143	0.839184	3.31121	2.17749	4.3228	2.1401	4.50337	2.33503	9.11614	4.08094	0.873869	0.431453
AC023442.2	0	0	0	0	0	0	0	0	0	0	0	0	0	0	0	0	0	0	0	0	0	0	0	0	0	0	0	0	0	0	0	0	0	0	0	0	0	0	0	0
CCDC58	48.9454	20.424	25.0745	14.5204	44.8185	21.1384	45.068	21.7851	63.8957	30.5509	97.9182	51.0504	46.4875	24.6399	23.2932	14.6425	34.6954	18.0798	44.9604	21.0197	59.4666	25.9321	37.6585	18.8434	40.4199	19.1863	37.1857	21.631	8.77578	5.60337	10.1172	6.65317	30.1796	14.941	31.947	16.5648	21.3476	9.5565	17.3133	8.54806
AC005062.1	1.3074	0.545551	3.25561	1.88529	3.01397	1.42152	0.936702	0.452787	0.4468	0.213632	0.89022	0.464123	3.65226	1.93582	1.35502	0.851795	1.77791	0.926468	5.91639	2.76601	4.61385	2.012	1.47724	0.739174	4.02759	1.91179	0.394826	0.229671	0.383165	0.244652	6.95641	4.57462	18.7456	9.28038	10.4876	5.43792	14.0474	6.28846	8.89697	4.39268
RPL12P35	0.197383	0.082364	0.024828	0.014377	0.567279	0.267554	0.012459	0.006023	0.008842	0.004228	0.006939	0.003617	0.234519	0.124303	0.01097	0.006896	0.348172	0.181433	0.138952	0.064962	0.042927	0.018719	0.484019	0.242191	0.037233	0.017674	0.01641	0.009545	0.144598	0.092327	0	0	0	0	0	0	0	0	0	0
SNX19P2	0	0	0	0	0.004985	0.002351	0	0	0	0	0	0	0	0	0	0	0	0	0	0	0	0	0	0	0	0	0	0	0.0142	0.009067	0	0	0	0	0	0	0	0	0.008084	0.003991
AL359538.1	0.082067	0.034245	0.169368	0.098079	0	0	0.086573	0.041848	0	0	0.285952	0.149084	0.072669	0.038517	0.604583	0.380052	0.074779	0.038967	0	0	0.235996	0.102913	0.020253	0.010134	0.538745	0.255728	0.0636	0.036996	0.166041	0.106018	0	0	0.245119	0.121351	0	0	0.761833	0.341043	0.156838	0.077435
HSP90B3P	0	0	0	0	0.003151	0.001486	0	0	0.003562	0.001703	0.01122	0.005849	0	0	0	0	0	0	0.003671	0.001716	0.004801	0.002094	0.020522	0.010269	0	0	0	0	0	0	0	0	0	0	0	0	0.110416	0.049429	0	0
AL121882.1	0	0	0	0	0	0	0	0	0	0	0	0	0	0	0	0	0	0	0	0	0	0	0	0	0	0	0	0	0	0	0	0	0	0	0	0	0	0	0	0
C1orf146	0	0	0	0	0	0	0.0982	0.047468	0	0	0	0	0.102184	0.054161	0	0	0	0	0.055669	0.026026	0	0	0	0	0.063041	0.029924	0	0	0	0	0	0	0.123313	0.061049	0	0	0.075934	0.033993	0.477652	0.23583
RNA5SP96	0	0	0	0	0	0	0	0	0	0	0	0	0	0	0	0	0	0	0	0	0	0	0	0	0	0	0	0	0	0	1.78775	1.17565	0.875545	0.433457	0	0	0	0	0	0
SNORD49A	0.105411	0.043986	0.099739	0.057758	0.044608	0.021039	0.061048	0.029509	0.087736	0.04195	0.071927	0.0375	0.015678	0.00831	0.13008	0.081771	0.044682	0.023284	0.052085	0.024351	0.041121	0.017932	0.032247	0.016136	0.06633	0.031485	0.06141	0.035723	0.036757	0.02347	0.401734	0.264185	0.568592	0.281493	0.40075	0.207792	0.419148	0.187636	0.359616	0.177552
Metazoa_SRP	1.26092	0.526158	0.220635	0.127768	0	0	0	0	0.291008	0.139142	0.201148	0.10487	0.815835	0.432419	0.171595	0.107868	0	0	0.194085	0.090738	0	0	0	0	0.150418	0.0714	0	0	0	0	1.83013	1.20351	2.9287	1.44991	3.34212	1.73292	2.89391	1.29549	1.89357	0.934908
RNF2P1	0.075995	0.031711	0.058971	0.034149	0.040735	0.019213	0.162719	0.078656	0.134125	0.06413	0.03974	0.020719	0.413533	0.219186	0	0	0	0	0.310361	0.145099	0.693083	0.302239	0.112027	0.056055	0.538545	0.255633	0	0	0.041771	0.026671	0	0	0	0	0.315217	0.163443	0.480234	0.214982	0	0
AL132765.2	0	0	0	0	0	0	0.425286	0.205576	0.248414	0.118776	0	0	0	0	1.20768	0.75917	0	0	0.054044	0.025267	0.498443	0.21736	0.480141	0.240251	0.172641	0.081948	0	0	0.020834	0.013303	0.020117	0.013229	0.479374	0.237324	0	0	0.473221	0.211843	0.276895	0.13671
CATSPER1	0.040621	0.01695	0.150866	0.087365	0.364595	0.171959	0.022291	0.010775	0.093613	0.04476	0	0	0	0	1.23539	0.776588	0.051071	0.026613	0.191169	0.089375	0.090024	0.039258	0.075187	0.037622	0.62637	0.297322	0.536871	0.312299	0.064435	0.041142	0	0	0.2824	0.139808	0.159116	0.082503	0	0	0	0
AC007395.1	0	0	0	0	0.243087	0.114651	0	0	0	0	0	0	0	0	0	0	0	0	0	0	0	0	0	0	0	0	0	0	0	0	0	0	0	0	0	0	0	0	0.247517	0.122206
AC007919.2	0	0	0	0	0	0	0.105333	0.050916	0.405031	0.193661	0	0	0	0	0	0	0	0	0.14849	0.069421	0.041619	0.018149	0	0	0.071151	0.033774	0	0	0	0	1.87548	1.23334	7.49857	3.71232	5.02943	2.6078	11.7131	5.24349	6.4929	3.20572
TBC1D3I	2.87239	1.19859	2.00202	1.15935	0	0	2.18892	1.05809	0.339081	0.162127	0	0	0	0	2.08187	1.3087	3.18219	1.65824	1.60223	0.749067	0.518468	0.226093	0	0	0	0	0	0	0	0	0	0	0	0	0	0	0	0	0.046209	0.022815
MIR6724-3	0.453024	0.189038	0.190461	0.110294	0.38253	0.180418	0.382147	0.184724	0.188403	0.090082	0.175001	0.091238	0.022466	0.011908	0.82317	0.517461	1.40893	0.734195	0.320035	0.149622	0.409793	0.178702	0.016902	0.008457	0.39366	0.18686	0	0	0.238865	0.152517	0.763805	0.502287	0.308727	0.152842	0.896063	0.464616	0.545796	0.244332	0.423737	0.20921
HLA-DPA1	173.075	72.2207	1.82262	1.05546	299.308	141.167	30.5494	14.7671	13.1272	6.27661	55.6992	29.0392	70.1497	37.1816	129.216	81.228	26.199	13.6523	42.9646	20.0866	127.61	55.6481	134.868	67.4847	236.739	112.374	435.876	253.55	195.703	124.957	27.5815	18.1379	56.6565	28.049	21.2575	11.0222	155.526	69.6232	55.4112	27.358
LINC00106	13.4436	5.60977	4.94981	2.86638	4.18694	1.97475	2.15386	1.04114	19.0338	9.10075	8.92885	4.65512	5.4694	2.89896	3.27771	2.06043	6.48822	3.38102	3.60778	1.68669	14.1813	6.18415	9.66304	4.83515	17.3438	8.23263	1.93367	1.12482	1.87432	1.19676	15.5883	10.251	12.9729	6.42251	9.01975	4.67682	11.5972	5.1916	8.17773	4.03757
AC090826.3	0	0	0	0	0	0	0.172103	0.083192	0	0	0	0	0.1252	0.06636	0	0	0	0	0	0	0	0	0.139476	0.06979	0.103798	0.04927	0	0	0	0	1.15451	0.759222	0	0	0.468948	0.243153	0.03596	0.016098	0.200922	0.099201
SMAD5-AS1_4	0	0	0	0	0	0	0	0	0	0	0	0	0	0	0	0	0	0	0	0	0	0	0	0	0	0	0	0	0	0	0	0	0	0	0	0	0	0	0	0
GCNT4	1.45714	0.608037	0.588424	0.34075	0.673411	0.31761	0.554727	0.268146	0.064644	0.030909	0.107507	0.056049	0.124333	0.0659	1.32072	0.830228	0.093334	0.048636	0.493063	0.230515	0.238312	0.103923	0.250399	0.125294	0.30617	0.145331	0.826306	0.480664	1.17917	0.752903	0.034673	0.022801	0.399207	0.197636	0.195806	0.101527	2.29916	1.02925	1.1128	0.549421
RNA5SP362	0	0	0	0	0	0	0	0	0	0	0	0	0	0	0	0	0	0	0	0	0	0	0	0	0	0	0	0	0	0	0	0	0	0	0	0	0	0	0	0
ABRA	0.085287	0.035588	0.057908	0.033534	0.029867	0.014087	0.123668	0.059779	0	0	0	0	0	0	0.105152	0.066101	0.032367	0.016866	0.177782	0.083116	0.043062	0.018778	0.108006	0.054044	0.062844	0.02983	0.083601	0.048631	0	0	0.173769	0.114272	0.402689	0.19936	0.094851	0.049181	0.972611	0.4354	0.395354	0.195197
OR7A15P	0	0	0	0	0	0	0	0	0	0	0	0	0	0	0	0	0	0	0	0	0	0	0	0	0	0	0	0	0	0	0	0	0	0	0	0	0	0	0	0
OR51S1	0	0	0	0	0	0	0	0	0	0	0	0	0	0	0	0	0	0	0	0	0	0	0	0	0	0	0	0	0	0	0	0	0	0	0	0	0.055182	0.024703	0	0
FUT2	177.426	74.0363	57.6087	33.3606	100.557	47.427	116.079	56.1108	84.392	40.3509	54.5558	28.4431	58.7887	31.1599	33.6614	21.1602	70.2814	36.6237	56.6534	26.4864	31.1371	13.5782	60.6051	30.3253	46.514	22.079	52.7898	30.708	43.8781	28.0164	64.4848	42.406	30.0209	14.8625	18.9295	9.81509	18.0287	8.07075	58.1146	28.6928
EFCAB5	1.76296	0.735647	0.630057	0.364859	0.611829	0.288566	1.07324	0.518788	0.497966	0.238096	0.991727	0.517045	0.17988	0.095342	0.1087	0.068331	0.599106	0.312195	1.33038	0.621972	1.52534	0.665171	0.180736	0.090436	0.69196	0.328455	0.106178	0.061764	1.64084	1.04768	1.55151	1.02029	8.35835	4.13798	1.11037	0.575735	2.90999	1.30269	3.22656	1.59304
OR5AK3P	0	0	0	0	0	0	0	0	0	0	0	0	0	0	0	0	0	0	0	0	0	0	0	0	0	0	0	0	0	0	0	0	0	0	0.09268	0.048055	0	0	0	0
OR51F2	0	0	0	0	0	0	0	0	0	0	0	0	0	0	0	0	0	0	0	0	0	0	0	0	0	0	0	0	0	0	0	0	0	0	0	0	0	0	0	0
ZNF251	14.7843	6.16919	10.8748	6.29746	21.5137	10.1468	24.9788	12.0743	14.6273	6.99383	8.9978	4.69107	13.8379	7.33455	14.4672	9.09434	15.4504	8.05123	19.2342	8.9923	40.0914	17.483	15.0825	7.54693	40.6756	19.3076	7.9562	4.62814	4.87464	3.11248	8.04461	5.29024	8.24113	4.07994	12.4358	6.44805	14.0314	6.2813	14.2166	7.01911
SVIP	20.1434	8.40545	16.2648	9.41879	11.2441	5.30322	9.41851	4.55276	11.7783	5.63164	11.2113	5.84512	19.0056	10.0736	11.4161	7.17636	10.1079	5.26721	17.8974	8.36732	16.2025	7.06555	8.14679	4.07646	15.3571	7.28962	7.18182	4.17769	5.22583	3.33671	2.49611	1.64147	8.91281	4.41247	8.28707	4.29691	14.1552	6.33671	12.1135	5.98075
MAN1A2	28.4691	11.8796	5.35852	3.10306	11.1118	5.24084	7.3999	3.57699	7.10877	3.39897	3.16087	1.64794	7.76783	4.1172	4.36003	2.7408	7.66886	3.99625	8.74823	4.08994	12.3094	5.36787	6.76549	3.38529	8.24686	3.91457	3.59293	2.09002	5.25819	3.35738	13.4451	8.84164	21.5214	10.6546	42.5254	22.0498	29.6271	13.2629	30.3125	14.9661
MIER1	18.0978	7.55185	3.0995	1.79489	6.51727	3.07384	9.50651	4.59529	4.29407	2.05315	1.37899	0.718945	6.38136	3.38233	3.20605	2.01539	3.89697	2.03071	5.15822	2.41155	20.3942	8.89347	3.67251	1.83763	12.2425	5.81119	1.98773	1.15627	12.7412	8.13533	12.234	8.0452	36.8193	18.2282	12.4336	6.44691	32.6357	14.6097	32.7813	16.185
FPR2	1.16465	0.485984	0	0	0.125473	0.059179	1.1436	0.552799	0.159544	0.076284	0	0	0	0	0	0	0.204702	0.106671	0.164975	0.077128	1.95679	0.853316	3.64921	1.82598	3.01701	1.4321	0.729445	0.42432	0.10656	0.068039	0	0	3.43439	1.70027	0.687436	0.356441	6.84824	3.06569	0.508056	0.250841
EIF3KP1	0	0	0	0	0	0	0.395302	0.191082	0.070828	0.033865	0.080401	0.041918	0.149092	0.079023	0.14753	0.09274	0	0	0	0	0.251405	0.109632	0.181558	0.090847	0.117006	0.05554	0	0	0.109759	0.070082	0	0	1.07671	0.533049	0.501917	0.260248	0.838731	0.375467	1.06519	0.525912
AC011742.2	0	0	0.29316	0.169766	0	0	0	0	0	0	0	0	0.389616	0.206509	0	0	0	0	0	0	0.150329	0.065555	0	0	0	0	0	0	0	0	0	0	1.07515	0.532277	0.375859	0.194886	1.02323	0.458062	0.619349	0.30579
RPS6KA2-AS1	0.299304	0.124894	0.114989	0.066589	0	0	0	0	0	0	0	0	0	0	0	0	0	0	0	0	0	0	0	0	0	0	0	0	0	0	0.614268	0.40395	0.50581	0.250412	0.726234	0.376558	1.69279	0.757798	1.36081	0.671869
RWDD4P2	0.274751	0.114648	0.221264	0.128131	0.161744	0.076286	0.096454	0.046624	0.102355	0.04894	0.065401	0.034097	0.0068	0.003604	0.122622	0.077083	0.010207	0.005319	0.106329	0.04971	0.019957	0.008703	0.199032	0.099591	0.055866	0.026518	0.008834	0.005139	0	0	0.008551	0.005623	0.024084	0.011923	0.087414	0.045325	0.016902	0.007567	0.010913	0.005388
C15orf54	0.075738	0.031604	0	0	0	0	0.093264	0.045083	0	0	0	0	0.033924	0.017981	0	0	0	0	0	0	0.07809	0.034053	0	0	0.107154	0.050863	0	0	0	0	0	0	1.21545	0.601736	0.277899	0.144093	0.451482	0.202111	0.108882	0.053758
XKR6	0.325362	0.135767	4.27481	2.4755	2.34715	1.10702	2.63016	1.27138	0.538473	0.257464	0.166851	0.086989	4.92961	2.61285	1.17445	0.738281	3.12599	1.62896	0.469063	0.219295	2.78184	1.2131	0.356602	0.178435	3.47997	1.65185	0.283008	0.164626	1.16131	0.7415	1.62163	1.06641	25.3724	12.5612	0.276505	0.14337	7.71275	3.4527	17.1461	8.46549
AC010731.3	0	0	0	0	0	0	0	0	0	0	0	0	0	0	0	0	0	0	0	0	0	0	0	0	0	0	0	0	0	0	0	0	0	0	0	0	0	0	0	0
NR2F1	2.90902	1.21388	3.8188	2.21142	5.12951	2.41931	4.47215	2.16176	9.90097	4.73402	3.01621	1.57252	1.88172	0.997372	5.88614	3.70014	2.07123	1.07932	5.13397	2.40022	7.2676	3.16925	4.74674	2.37515	6.06516	2.87897	1.17087	0.681099	1.86675	1.19193	10.1072	6.64659	3.50576	1.7356	4.04681	2.0983	9.17431	4.10698	0.608703	0.300533
CR383656.9	0	0	0	0	0	0	0	0	0	0	0	0	0	0	0	0	0	0	0	0	0	0	0	0	0	0	0	0	0	0	0	0	0	0	0	0	0	0	0	0
ARL14	39.4122	16.446	4.93363	2.85701	7.75305	3.65668	26.664	12.8889	13.799	6.59782	28.1711	14.6872	11.4961	6.0933	30.0209	18.8717	12.873	6.70812	9.3118	4.35342	18.7251	8.16561	4.10552	2.05431	8.06265	3.82713	4.76316	2.77074	20.339	12.9866	4.41201	2.90139	6.41391	3.17534	9.88881	5.12743	4.05321	1.81446	10.6744	5.27026
RPRML	0	0	0	0	0.075284	0.035507	0	0	0	0	0	0	0	0	0.329388	0.207059	0	0	0.852698	0.39865	0	0	0	0	0	0	0.28003	0.162894	0.192223	0.122735	0.659528	0.433714	0	0	0	0	0.006332	0.002835	0	0
MCPH1	12.3193	5.14061	7.67626	4.44524	12.4543	5.87402	4.80814	2.32417	2.77466	1.32667	3.3764	1.76031	9.57153	5.07322	2.2523	1.41584	1.77174	0.923256	14.7571	6.8992	7.81686	3.40877	7.03216	3.51872	9.84717	4.6742	1.65662	0.963661	2.69162	1.71861	3.68107	2.42071	26.4795	13.1092	5.2812	2.73835	10.1269	4.53344	20.6724	10.2065
AL136376.1	0	0	0	0	0	0	0	0	0	0	0	0	0	0	0	0	0	0	0	0	0	0	0	0	0	0	0	0	0	0	0	0	0	0	0	0	0	0	0	0
AC009245.1	1.23754	0.516401	0.853437	0.494216	1.57824	0.744368	1.30222	0.629473	1.19935	0.573456	0.837195	0.436478	0.997783	0.528857	2.23077	1.40231	1.3771	0.717606	0.772566	0.361187	1.25821	0.548681	2.62885	1.31541	0.933504	0.44311	1.16356	0.676844	1.10309	0.704327	0.888645	0.584384	0.812965	0.402475	0.632911	0.328169	0.577908	0.258707	0.745184	0.367918
RPSAP25	0	0	0	0	0	0	0	0	0	0	0	0	0	0	0	0	0	0	0	0	0	0	0	0	0	0	0	0	0	0	0	0	0	0	0	0	0	0	0	0
AC012507.1	0	0	0	0	0	0	0	0	0	0	0	0	0	0	0	0	0	0	0	0	0	0	0	0	0	0	0	0	0	0	0	0	0	0	0	0	0	0	0	0
AC104057.1	0	0	0	0	0	0	0	0	0	0	0	0	0	0	0	0	0	0	0	0	0	0	0	0	0	0	0	0	0	0	0	0	0	0	0	0	0	0	0	0
AL118508.1	0.050099	0.020905	0	0	0.028071	0.01324	0.128343	0.062039	0	0	0	0	0	0	0.145273	0.091321	0.038026	0.019815	0	0	0.038501	0.01679	0.101326	0.050701	0	0	0.283775	0.165073	0	0	0	0	0.157699	0.078072	0.272273	0.141176	0	0	0.516642	0.25508
AC106771.1	0	0	0	0	0	0	0	0	0	0	0	0	0	0	0	0	0	0	0	0	0	0	0.701165	0.350846	0	0	0	0	0	0	0	0	0	0	0	0	0	0	0	0
LYAR	41.8717	17.4722	24.3849	14.121	27.2244	12.8402	22.8468	11.0438	48.8601	23.3618	47.587	24.8099	41.468	21.9794	12.5478	7.88781	44.572	23.2265	51.7827	24.2092	66.3752	28.9448	67.2687	33.6597	31.6886	15.0417	20.1225	11.7053	4.44712	2.83951	6.21167	4.08487	23.6326	11.6998	18.3042	9.49089	17.6927	7.92035	15.6416	7.72271
ARL4AP2	0.817757	0.341234	0.320312	0.185489	0.42078	0.198459	0.218923	0.105824	1.03665	0.495659	0.806939	0.420704	0.464172	0.246026	1.38608	0.871316	0.721841	0.376152	1.29539	0.605617	0.953766	0.415917	0.141529	0.070818	0.182049	0.086414	0.563035	0.327519	0.48951	0.312555	0.474757	0.312206	0.894253	0.442719	2.11893	1.09868	0	0	0.657212	0.324483
AC092903.2	0	0	0.872713	0.505379	0.805302	0.379816	0	0	3.4853	1.66645	0.288822	0.15058	1.10215	0.584178	2.56662	1.61343	0.819846	0.427222	0.887415	0.414881	1.61505	0.704289	0.811935	0.406273	0.357645	0.169765	0.116346	0.067679	0.443859	0.283406	1.52726	1.00434	6.13553	3.03752	4.79198	2.48468	9.93345	4.44682	5.74499	2.83646
HIGD1AP14	1.30258	0.543542	0	0	0.095805	0.045186	0.172207	0.083242	0	0	0.048816	0.025451	0.404832	0.214574	0	0	0.474311	0.247164	0.361704	0.169102	0.31447	0.137134	0	0	0.281394	0.133571	0	0	0	0	0.400625	0.263456	0.692833	0.343001	0.940551	0.487683	1.17188	0.524606	1.77275	0.875254
JSRP1	60.6763	25.3191	12.9305	7.48792	14.0247	6.61468	26.1724	12.6513	8.67994	4.1502	18.805	9.80415	15.0712	7.98823	24.7218	15.5406	28.2758	14.7346	8.97462	4.19578	11.8875	5.18388	13.097	6.5534	21.1646	10.0463	96.2441	55.9855	27.857	17.7868	4.80504	3.15985	1.60793	0.79604	0.481006	0.249405	1.67571	0.750149	1.741	0.859578
LINC02118	0	0	0	0	0	0	0	0	0	0	0	0	0	0	0	0	0	0	0	0	0	0	0	0	0	0	0	0	0	0	0	0	0	0	0	0	0	0	0	0
RN7SKP253	0.757868	0.316244	0	0	0	0	0	0	0	0	0	0	0	0	0	0	0	0	0	0	0.412957	0.180082	0	0	0	0	0	0	0	0	0.50688	0.333331	1.46405	0.724809	0.298807	0.154934	3.54628	1.58753	3.69484	1.82424
Z84488.1	0	0	0	0	0	0	0	0	0	0	0	0	0	0	0	0	0	0	0	0	0	0	0	0	0	0	0	0	0	0	0	0	0	0	0	0	0	0	0	0
ZNF57	9.15858	3.8217	7.49201	4.33854	7.96213	3.75529	11.3027	5.46354	12.688	6.0666	1.44424	0.752965	7.94702	4.21218	3.79104	2.38312	7.27044	3.78863	5.43434	2.54064	24.9161	10.8654	10.5151	5.26148	17.8496	8.47273	0.306145	0.178086	4.12626	2.63463	6.91551	4.54772	10.4297	5.16345	11.5942	6.01169	16.1762	7.24147	12.1056	5.97688
SIMC1	18.0129	7.51641	7.9499	4.6037	7.5162	3.54497	12.163	5.8794	7.19353	3.4395	12.5056	6.51987	9.83881	5.21489	2.47285	1.55448	4.78927	2.49569	10.0243	4.68651	5.10473	2.22606	8.74882	4.3777	7.92928	3.76382	4.39614	2.55725	3.53971	2.26012	9.99672	6.57397	14.5148	7.18583	11.1157	5.7636	19.7689	8.84978	1.87049	0.923514
CASP9	12.7664	5.32717	9.37106	5.42668	10.5732	4.98679	13.6678	6.60678	8.31673	3.97654	10.2103	5.32324	12.8154	6.79258	8.2911	5.21194	11.9375	6.22064	13.5121	6.31712	9.17593	4.00143	6.98204	3.49365	7.12514	3.38212	8.96657	5.21588	8.71386	5.56384	7.97841	5.2467	4.2748	2.11633	5.92096	3.07007	12.2459	5.48201	8.39038	4.14256
MIR4460	0.783215	0.32682	0	0	0	0	0	0	0	0	0	0	0	0	0	0	0	0	0	0	0	0	0	0	0	0	0	0	0	0	0	0	0	0	0	0	0	0	0	0
IGLL4P	0	0	0	0	0	0	0	0	0	0	0	0	0	0	0	0	0	0	0	0	0	0	0	0	0	0	0	0	0	0	0	0	0	0	0	0	0	0	0	0
uc_338	0	0	0	0	0	0	0	0	0	0	0	0	0	0	0	0	0	0	0	0	0	0	0	0	0	0	0	0	0	0	0	0	0	0	0	0	0	0	0	0
AL590491.4	0	0	0	0	0	0	0	0	0	0	0	0	0	0	0.106369	0.066866	0	0	0	0	0	0	0	0	0	0	0	0	0	0	0	0	0	0	0	0	0.140861	0.063058	0	0
AC087664.2	0	0	0	0	0	0	0	0	0	0	0	0	0	0	0	0	0	0	0	0	0	0	0	0	0	0	0	0	0	0	0	0	0	0	0	0	0	0	0	0
AC087752.3	1.48023	0.617673	0.168762	0.097728	0.783072	0.369332	0.288179	0.139301	0.227765	0.108903	0	0	0.381271	0.202086	0.387156	0.243374	0.43214	0.225188	0.350035	0.163647	1.21205	0.528547	0.312454	0.156344	1.89536	0.899679	0.458429	0.266669	0.686258	0.438179	0	0	1.56692	0.775735	1.13592	0.588983	0.732765	0.328031	1.84227	0.90958
AC068075.1	0	0	0	0	0	0	0	0	0	0	0	0	0	0	0	0	0	0	0	0	0	0	0	0	0	0	0	0	0	0	0	0	0	0	0	0	0	0	0	0
IGKV1-32	0	0	0	0	0	0	0	0	0	0	0	0	0	0	0	0	0.069132	0.036025	0	0	0	0	0	0	0.226841	0.107675	0.195738	0.113861	0.370866	0.236799	0	0	0	0	0	0	0	0	0	0
PCDHGA11	0.491315	0.205016	0.302122	0.174956	0.275642	0.130005	0.37928	0.183338	0.527676	0.252301	0.708905	0.369593	0.993107	0.526379	0.106379	0.066872	1.27549	0.664659	0.908834	0.424895	0.274471	0.119691	0.190799	0.095471	0.242649	0.115179	0.042124	0.024504	0.141829	0.090558	0.513634	0.337772	5.27543	2.61171	2.04972	1.06279	3.67791	1.64646	1.3725	0.677642
AC083836.1	0	0	0	0	0	0	0	0	0	0	0	0	0	0	0	0	0	0	0	0	0	0	0	0	0.028995	0.013763	0.011283	0.006563	0	0	0	0	0	0	0.211751	0.109795	0.040977	0.018344	0.106408	0.052537
AC013643.2	0.087834	0.036651	0	0	0.062622	0.029535	0	0	0	0	0	0	0	0	0	0	0	0	0	0	0	0	0	0	0	0	0	0	0.111857	0.071421	0	0	1.31615	0.651586	0	0	0.606609	0.271555	1.20611	0.595488
IGLVIV-66-1	0	0	0	0	0	0	0	0	0	0	0	0	0	0	0	0	0	0	0	0	0	0	0	0	0	0	0	0	0	0	0	0	0	0	0	0	0	0	0	0
LINC01608	0	0	0	0	0	0	0	0	0.322681	0.154286	0	0	0	0	0	0	0	0	0	0	0	0	0	0	0	0	0	0	0	0	0	0	0	0	1.16733	0.605272	0	0	0	0
MIR548AQ	0.3646	0.152141	1.12776	0.653072	0	0	0.84553	0.408716	0.301707	0.144257	0	0	0	0	0	0	0	0	0	0	0.560393	0.244376	0	0	0	0	0	0	0	0	2.36842	1.5575	37.5009	18.5656	18.7201	9.70653	29.0159	12.9893	10.7668	5.31586
RPL21P42	0	0	0	0	0	0	0	0	0	0	0	0	0.002625	0.001392	0.003129	0.001967	0	0	0	0	0	0	0	0	0	0	0	0	0	0	0	0	0	0	0	0	0	0	0	0
GPAA1P1	0.819179	0.341827	0.468838	0.271499	1.36905	0.645702	0.206805	0.099966	0.473733	0.226509	0.287358	0.149816	0	0	0.562729	0.353743	0.363904	0.189631	0.821381	0.384009	0.224428	0.097868	0.020575	0.010295	0.428214	0.203262	0.340537	0.198091	0.516445	0.329752	0	0	0.095993	0.047523	0	0	0.267454	0.119729	0.179988	0.088865
ADGRA1-AS1	0	0	0	0	0	0	0	0	0	0	0	0	0	0	0	0	0	0	0	0	0	0	0	0	0	0	0	0	0	0	0	0	0	0	0	0	0	0	0	0
HDHD5	46.6374	19.4609	40.7934	23.623	56.9101	26.8413	45.229	21.863	70.1212	33.5275	30.8856	16.1024	28.5971	15.1574	12.6392	7.94526	62.0388	32.3285	46.2687	21.6314	50.9294	22.2092	45.5631	22.7987	34.3326	16.2968	25.2003	14.6591	17.1058	10.9221	47.7874	31.4256	36.1796	17.9115	34.9334	18.1133	28.0998	12.5792	32.8415	16.2148
HADHA	136.735	57.057	81.6045	47.2563	169.487	79.9378	151.934	73.4424	152.894	73.1042	142.479	74.2826	126.187	66.8831	93.445	58.7413	98.0152	51.0758	108.464	50.7085	115.211	50.241	94.1781	47.1245	120.282	57.0947	130.612	75.9774	123.656	78.9549	94.5893	62.2031	174.198	86.2403	138.595	71.8624	120.013	53.725	181.239	89.4827
PSMB9	144.444	60.2736	121.825	70.5475	193.984	91.4913	193.498	93.5337	239.622	114.572	356.857	186.05	188.373	99.8438	75.8494	47.6804	75.5093	39.348	102.126	47.7456	152.973	66.7082	508.461	254.422	302.162	143.428	362.116	210.644	111.533	71.2141	39.8536	26.2082	82.5361	40.8612	34.0957	17.6789	84.1358	37.6643	123.84	61.143
LINC02350	0	0	0	0	0	0	0	0	0	0	0	0	0	0	0	0	0	0	0	0	0	0	0	0	0	0	0	0	0	0	0	0	0	0	0	0	0	0	0	0
SORBS1	5.96565	2.48935	4.89752	2.8361	20.4605	9.65007	18.085	8.74202	3.50688	1.67677	1.23839	0.645642	28.6817	15.2022	11.6672	7.3342	6.06465	3.16029	41.4877	19.3962	39.1596	17.0767	6.98676	3.49601	22.772	10.8093	2.81017	1.63468	6.34569	4.05175	23.1989	15.2559	64.4275	31.8962	25.8479	13.4023	81.9803	36.6994	17.4117	8.59664
MIR548AE2	0	0	0	0	0	0	0	0	0	0	0	0	0	0	0	0	0	0	0	0	0	0	0	0	0	0	0	0	0	0	0	0	0	0	0	0	0	0	0	0
AC093809.1	0	0	0.013686	0.007925	0.014924	0.007039	0	0	0	0	0.032196	0.016786	0.038901	0.020619	0.018027	0.011332	0	0	0	0	0	0	0.035614	0.01782	0	0	0	0	0	0	0	0	0	0	0.044833	0.023247	0	0	0	0
RNU6-602P	0	0	0	0	0	0	0	0	0	0	0	0	0	0	0	0	0	0	0	0	0	0	0	0	0	0	0	0	0	0	0	0	0.751345	0.371969	0.203246	0.105384	0.032957	0.014753	0	0
AC027328.1	0	0	0	0	0	0	0	0	0	0	0	0	0	0	0	0	0	0	0	0	0	0	0	0	0	0	0	0	0	0	0	0	0	0	0	0	0	0	0	0
CYP4F34P	0	0	0	0	0	0	0	0	0	0	0	0	0	0	0	0	0	0	0	0	0.068351	0.029807	0	0	0	0	0	0	0	0	0	0	0	0	0	0	0	0	0	0
SCARNA22	4.20743	1.75568	1.8804	1.08892	0.6122	0.288741	0.210516	0.10176	2.46434	1.17829	0	0	1.33375	0.706933	0.100651	0.063271	0.361128	0.188184	3.3685	1.57483	1.23591	0.538954	1.15245	0.576656	0.615332	0.292082	0.891691	0.518699	0.261007	0.166654	2.92711	1.9249	6.32116	3.12942	4.78033	2.47864	1.211	0.542117	2.8956	1.42963
LINC02103	0	0	0	0	0	0	0	0	0	0	0	0	0	0	0	0	0	0	0	0	0	0	0	0	0	0	0	0	0	0	0	0	0	0	0	0	0	0	0	0
GABARAPL2	120.309	50.2026	55.7238	32.2691	100.465	47.3837	75.7798	36.6307	116.424	55.6667	117.272	61.1407	73.8103	39.1219	142.464	89.5558	77.1204	40.1875	117.827	55.0859	131.524	57.3549	75.2331	37.6448	94.4605	44.838	56.8822	33.0885	81.1032	51.7848	30.2295	19.8793	52.8764	26.1776	46.1451	23.9266	67.7605	30.3337	39.9637	19.7312
AC113385.1	0	0	0	0	0	0	0	0	0	0	0	0	0	0	0	0	0	0	0	0	0.497099	0.216774	0	0	0	0	0	0	0	0	0	0	0	0	0	0	0	0	0.63018	0.311137
OR11H6	0	0	0	0	0	0	0	0	0	0	0	0	0	0	0	0	0	0	0	0	0	0	0	0	0	0	0	0	0	0	0	0	0	0	0	0	0	0	0	0
NOS2P3	0	0	0	0	0	0	0.021565	0.010424	0	0	0	0	0	0	0.043621	0.027421	0.026258	0.013683	0	0	0	0	0	0	0.025925	0.012306	0.091969	0.053499	0	0	0	0	0	0	0	0	0	0	0	0
CEACAMP9	0	0	0	0	0	0	0	0	0	0	0	0	0	0	0	0	0	0	0	0	0	0	0	0	0	0	0	0	0	0	0	0	0	0	0	0	0	0	0.575887	0.284331
COL6A4P1	0.097466	0.040671	0	0	0.076052	0.03587	0.033248	0.016072	0	0	0	0	0.145124	0.076921	0.022418	0.014093	0	0	0.132713	0.062046	0.089771	0.039147	0	0	0.087815	0.041683	0.070899	0.041242	0	0	0	0	0.133059	0.065874	0.189263	0.098134	0.120237	0.053825	0.038816	0.019165
LINC01799	0	0	0	0	0	0	0	0	0	0	0	0	0	0	0	0	0	0	0	0	0	0	0	0	0	0	0	0	0	0	0	0	0	0	0	0	0	0	0	0
AC073370.1	0	0	0	0	0	0	0	0	0	0	0	0	0	0	0	0	0	0	0	0	0	0	0	0	0.215924	0.102493	0	0	0	0	0	0	0	0	0	0	0	0	0	0
AC092098.1	0	0	0	0	0	0	0	0	0	0	0	0	0	0	0	0	0	0	0	0	0	0	0	0	0	0	0	0	0	0	0	0	0	0	0	0	0	0	0	0
AL645929.1	5.06905	2.11522	2.57588	1.49167	3.42359	1.61472	1.56227	0.755178	1.11167	0.531532	1.95036	1.01684	2.53132	1.34168	0.499009	0.313687	1.58172	0.824237	2.08476	0.974658	3.02953	1.32112	6.63263	3.31881	4.30844	2.0451	1.92837	1.12174	0.884453	0.564727	3.06263	2.01402	0	0	2.62513	1.36115	1.03458	0.463141	0.873078	0.431063
MBD3L2	0	0	0	0	0	0	0	0	0	0	0	0	0	0	0	0	0	0	0	0	0	0	0	0	0	0	0	0	0	0	0	0	0	0	0	0	0	0	0	0
LINC01756	0	0	0	0	0	0	0	0	0	0	0	0	0	0	0	0	0	0	0	0	0	0	0	0	0	0	0	0	0	0	0	0	0.149633	0.074079	0	0	0.391473	0.175247	0.155763	0.076905
HIST1H2BA	0	0	0	0	0	0	0	0	0	0	0	0	0	0	0	0	0	0	0	0	0	0	0	0	0	0	0	0	0	0	0	0	0	0	0	0	0	0	0	0
AC005609.2	0	0	0	0	0	0	0	0	0	0	0	0	0	0	0	0	0	0	0	0	0	0	0	0	0	0	0	0	0	0	0	0	0	0	0	0	0	0	0	0
AC106818.1	0	0	0	0	0	0	0	0	0	0	0	0	0	0	0	0	0	0	0	0	0	0	0	0	0	0	0	0	0	0	0	0	0.170339	0.08433	0.027674	0.014349	0	0	0.113711	0.056142
AC010947.1	0	0	0	0	0	0	0	0	0	0	0	0	0	0	0	0	0	0	0	0	0	0	0	0	0	0	0	0	0	0	0	0	0	0	0	0	0	0	0	0
CU633906.2	11.0386	4.60619	3.90671	2.26233	9.62101	4.5377	5.83538	2.82073	9.32425	4.45827	7.83906	4.08695	3.2456	1.72027	1.51041	0.949474	6.56716	3.42215	19.9931	9.34708	4.70357	2.05112	17.0607	8.53677	8.92608	4.23698	2.11348	1.22942	3.41292	2.17916	4.74725	3.12185	28.7568	14.2367	8.26138	4.28359	2.67775	1.19872	6.37485	3.14744
AC139792.2	0.783882	0.327099	0.173941	0.100727	0.434788	0.205065	0.243706	0.117804	0.568977	0.272049	0	0	0.466942	0.247494	0	0	0.524845	0.273497	0.470969	0.220185	0	0	0.10145	0.050763	0.449304	0.213273	0	0	0	0	0.178247	0.117218	1.2143	0.601165	0.28491	0.147728	1.47132	0.658652	1.40402	0.693204
AC005609.1	0	0	0	0	0	0	0	0	0	0	0	0	0	0	0	0	0	0	0	0	0	0	0	0	0	0	0	0	0	0	0	0	0.050983	0.02524	0	0	0	0	0	0
KAAG1	0.439526	0.183406	0.057719	0.033425	0	0	0	0	0.071059	0.033976	0.072008	0.037542	0	0	0.175072	0.110054	0.279896	0.145854	0.305783	0.142958	0	0	0.756069	0.378319	0.062639	0.029733	0	0	0.703278	0.449046	0	0	0.133793	0.066237	0	0	0	0	0	0
AC007608.4	0	0	2.70564	1.56681	0.110039	0.051899	0.015996	0.007732	0.619167	0.296047	0.16226	0.084596	1.3733	0.727893	0.082639	0.051948	0.204487	0.106558	0.364947	0.170619	0.348383	0.151922	1.18199	0.591442	1.42512	0.676468	1.69249	0.984528	0.025075	0.01601	15.3608	10.1015	26.86	13.2976	10.1857	5.28139	5.76652	2.58145	1.18568	0.585404
WDR31	3.84719	1.60536	1.4338	0.830297	1.57888	0.744672	1.36896	0.661734	3.72701	1.78202	2.11691	1.10367	0.696104	0.368957	0.650857	0.409141	2.1249	1.10729	1.32022	0.617224	2.81675	1.22832	1.38407	0.692556	2.22915	1.05812	1.12346	0.653518	0.601616	0.384135	3.34134	2.19731	2.46583	1.22076	10.9099	5.65689	2.21929	0.993491	4.11205	2.03023
GNG5P2	0	0	0	0	0.025176	0.011874	0.127123	0.061449	0.15887	0.075962	0.036857	0.019216	0.263145	0.139475	0.055325	0.034778	0	0	0.440175	0.205789	0.112918	0.049241	0.167817	0.083972	0.105944	0.050289	0.149093	0.086728	0.026495	0.016917	0	0	0	0	0	0	0	0	0	0
RNF128	22.3592	9.33005	58.3301	33.7783	32.3827	15.2731	39.65	19.1662	32.7922	15.6792	21.4494	11.1828	66.5697	35.2841	20.4582	12.8604	37.592	19.5892	64.1316	29.9825	36.4287	15.8858	31.8453	15.9346	18.223	8.64998	25.7603	14.9848	13.5397	8.64517	18.1012	11.9035	24.603	12.1803	22.5911	11.7137	20.4108	9.13713	23.6808	11.6919
AL513477.2	0.888012	0.37055	0.866497	0.501779	1.01987	0.481016	0.487712	0.235752	2.54911	1.21882	0.176955	0.092257	0.255528	0.135438	4.10178	2.57846	1.61386	0.840984	0.781275	0.365259	0.783817	0.341806	0.993915	0.497331	0.916474	0.435026	1.04449	0.607583	0.521912	0.333243	0.604615	0.397602	1.59401	0.78915	1.37099	0.710868	0.300554	0.134546	0.831946	0.410754
BX284668.6	0	0	0	0	0.093933	0.044303	0.284009	0.137286	0	0	0	0	0	0	0.196653	0.12362	0.183227	0.09548	0.813652	0.380396	0.440663	0.192164	0	0	0.026352	0.012509	0.638233	0.371262	0.170167	0.108653	0	0	1.01456	0.502282	0.741786	0.384622	0	0	0	0
ASCC1	17.8769	7.4597	8.22053	4.76042	9.63572	4.54463	10.1413	4.90212	13.2989	6.35872	6.02019	3.13867	8.31605	4.40778	2.01382	1.26592	8.64837	4.50667	12.1081	5.66074	12.5531	5.47412	12.7478	6.37869	12.9624	6.15293	6.06498	3.52801	4.68689	2.9926	11.1605	7.33926	37.0078	18.3215	29.6144	15.3553	30.0651	13.459	14.6191	7.21784
RNA5SP178	0	0	0	0	0	0	0	0	0	0	0	0	0	0	0	0	0	0	0	0	0	0	0	0	0	0	0	0	0	0	0	0	0	0	0	0	0	0	0	0
AL450270.1	0	0	0	0	0	0	0	0	0	0	0	0	0	0	0	0	0	0	0	0	0	0	0	0	0	0	0	0	0	0	0	0	0	0	0	0	0	0	0	0
RNU6-1118P	0	0	0	0	0	0	0	0	0	0	0	0	0	0	0	0	0	0	0	0	0.021221	0.009254	0	0	0	0	0	0	0	0	0	0	0	0	0.053277	0.027625	0	0	0.494114	0.243958
PLA2G12B	0.131195	0.054745	2.95854	1.71326	0.612063	0.288676	4.38385	2.11908	0.320965	0.153465	1.82297	0.950422	0.47922	0.254002	0.171595	0.107868	0.931231	0.485265	4.79561	2.24202	14.9693	6.52781	9.94136	4.97442	13.3884	6.35511	0	0	4.54401	2.90137	8.91048	5.85964	6.61088	3.27285	5.12322	2.65643	4.99584	2.23644	0	0
RNA5SP118	0.298197	0.124432	0	0	0	0	0	0	0	0	0	0	0	0	0	0	0	0	0	0	0	0	0	0	0	0	0	0	0	0	0	0	0.141362	0.069984	0	0	0	0	0	0
CTDSP1	176.807	73.7781	29.9941	17.3692	110.876	52.2939	54.3446	26.2693	133.052	63.6169	22.302	11.6273	146.708	77.7599	116.346	73.1372	113.45	59.1189	138.225	64.6223	114.968	50.1349	95.2116	47.6416	102.828	48.8098	128.973	75.0239	126.666	80.8765	90.4917	59.5084	58.1577	28.7922	60.67	31.4579	77.2983	34.6035	74.144	36.6069
AC138701.1	0	0	0	0	0	0	0	0	0	0	0	0	0	0	0	0	0	0	0	0	0	0	0	0	0	0	0	0	0	0	0	0	0	0	0	0	0	0	0	0
TSPY11P	0	0	0	0	0	0	0	0	0	0	0	0	0	0	0	0	0	0	0	0	0	0	0	0	0	0	0	0	0	0	0	0	0	0	0	0	0	0	0	0
HSFY2	0	0	0	0	0.004084	0.001926	0	0	0	0	0	0	0.037725	0.019996	0	0	0	0	0	0	0.12498	0.054501	0	0	0	0	0	0	0	0	0	0	0.090059	0.044586	0	0	0.087502	0.039171	0.116383	0.057461
PDZD4	0.342036	0.142725	0.105919	0.061337	4.47843	2.11223	0.950732	0.459568	0.661058	0.316077	0.57969	0.302226	1.19133	0.631443	5.10333	3.20805	0.599762	0.312536	2.20451	1.03064	0.574811	0.250663	0.915418	0.458053	1.64451	0.780607	1.13161	0.658262	0.914831	0.584124	0.254512	0.16737	0.250575	0.124052	0.155322	0.080536	1.39565	0.624776	0.089061	0.043972
CREB5	1.13163	0.472209	5.87844	3.40414	0.728481	0.343584	2.63101	1.27179	0.213741	0.102198	1.62329	0.846316	1.74907	0.927064	2.74084	1.72295	2.63262	1.37186	1.01512	0.474586	4.61944	2.01444	2.28363	1.14267	2.02292	0.960227	1.45924	0.848844	0.932186	0.595205	7.39826	4.86519	15.0733	7.46235	3.07457	1.59419	22.6729	10.1498	1.17554	0.580397
MTND4LP31	0	0	0	0	0	0	0	0	0	0	0	0	0	0	0	0	0	0	0	0	0	0	0	0	0	0	0	0	0	0	0	0	0	0	0	0	0	0	0	0
AC107398.2	0.685855	0.286194	0	0	0.435138	0.20523	0.19959	0.096478	0.14443	0.069057	0.072304	0.037696	0.278516	0.147623	0	0	0	0	0.121462	0.056786	0.102738	0.044802	0.049543	0.02479	0.075779	0.035971	0.312196	0.181605	0	0	0	0	2.17237	1.07548	0	0	0.957728	0.428738	0.713683	0.352365
PSG10P	0	0	0	0	0	0	0	0	0	0	0	0	0	0	0	0	0	0	0	0	0	0	0	0	0	0	0	0	0	0	0	0	0	0	0	0	0.631508	0.282702	1.57694	0.778579
OCIAD1-AS1	0.394023	0.164418	0.301042	0.17433	0.507248	0.239241	0.273288	0.132103	0.392785	0.187805	0.201424	0.105014	0.661402	0.350564	4.39866	2.76508	0.198296	0.103332	1.09396	0.511443	0.636903	0.27774	0.33418	0.167216	0.581414	0.275982	0	0	0	0	0	0	0.387946	0.192061	0	0	0.579639	0.259482	0	0
CES3	52.9506	22.0953	5.91373	3.42457	10.7315	5.06143	58.7826	28.4146	10.9082	5.21561	29.4469	15.3523	21.8007	11.5551	27.1399	17.0607	8.84655	4.60995	0.644917	0.301509	21.4596	9.3581	3.76521	1.88402	20.2821	9.62736	11.4533	6.66239	38.2318	24.4111	21.7466	14.3009	17.4873	8.65744	9.88186	5.12382	12.5445	5.6157	27.4166	13.5363
LINC02215	0	0	0	0	0	0	0	0	0	0	0	0	0	0	0	0	0	0	0	0	0	0	0	0	0	0	0	0	0	0	0	0	0.791102	0.391652	0	0	0	0	0	0
AC067852.1	0.70868	0.295718	0.216538	0.125395	0.146168	0.068939	0.345584	0.16705	0.196677	0.094039	0	0	0.211585	0.112147	0.275937	0.17346	0.276056	0.143853	0.239188	0.111824	0.402699	0.175609	0.18251	0.091324	0.514404	0.244174	0.067306	0.039152	0	0	1.65731	1.08987	0	0	0.536281	0.278066	0.039809	0.017821	0.00189	0.000933
KSR1	11.9125	4.97086	2.97993	1.72565	9.62741	4.54072	9.39522	4.5415	5.43604	2.59917	1.17723	0.613758	3.13191	1.66001	5.15796	3.2424	3.53258	1.84083	8.76351	4.09708	7.03127	3.06619	4.75883	2.3812	15.51	7.36219	0.925746	0.538509	4.31169	2.75303	33.9891	22.3516	35.1181	17.3859	13.333	6.91325	46.442	20.7903	18.1774	8.97468
AC093821.1	0	0	0	0	0	0	0	0	0	0	0	0	0	0	0	0	0	0	0	0	0	0	0	0	0	0	0	0	0	0	0	0	0	0	0	0	0	0	0	0
STAC	0.306781	0.128014	0	0	0.305901	0.144277	0.806295	0.38975	0.112193	0.053644	0	0	0.760571	0.403127	1.26336	0.79417	0	0	0.254804	0.119125	0.065283	0.028468	0.284795	0.142505	0.453447	0.21524	0.142271	0.082759	0.227795	0.145448	0	0	1.37561	0.681024	0.03644	0.018894	0.716332	0.320674	0	0
AC020905.1	0.307164	0.128174	0	0	0	0	0	0	0	0	0	0	0	0	0	0	0	0	0	0	0	0	0	0	0	0	0	0	0	0	0	0	0	0	0	0	0	0	0	0
CXorf23	11.9542	4.98827	7.25736	4.20266	7.03728	3.3191	4.87501	2.3565	6.81822	3.26004	2.28725	1.19248	3.19949	1.69583	3.90454	2.45447	5.43985	2.83471	9.88645	4.62207	5.8632	2.55682	5.4993	2.75172	9.92093	4.70921	2.25095	1.30938	3.26369	2.08388	6.7741	4.45473	9.09197	4.50117	12.2025	6.32711	25.3704	11.3573	7.81213	3.85706
CES4A	6.95371	2.90165	5.01343	2.90322	2.98036	1.40567	3.99812	1.93263	3.54251	1.69381	4.2129	2.19643	4.98305	2.64118	1.53972	0.967896	6.58827	3.43315	7.237	3.38341	4.61547	2.01271	0.394857	0.197577	3.58755	1.70291	1.65923	0.965177	1.90982	1.21943	0.973973	0.640496	1.26218	0.624866	4.07585	2.11336	1.96176	0.878203	0.487111	0.2405
OR7E96P	0.080247	0.033486	0	0	0.056487	0.026642	0	0	0	0	0	0	0.240715	0.127587	0.02479	0.015583	0	0	0.001366	0.000638	0	0	0	0	0.081994	0.038921	0	0	0	0	0	0	0	0	0.063068	0.032701	0.226027	0.101183	0	0
FGFR2	23.8156	9.93777	0.528154	0.305848	11.2309	5.297	6.34179	3.06552	358.539	171.431	1.67028	0.870812	7.98936	4.23462	9.89815	6.22217	3.5684	1.85949	9.17595	4.28991	3.20538	1.3978	0.768037	0.384308	2.6504	1.25808	1.88506	1.09655	15.6981	10.0233	4.86084	3.19655	17.3535	8.59123	6.77999	3.51548	13.4827	6.03568	32.9563	16.2714
VN1R82P	0.240775	0.100471	0.109597	0.063466	0.151164	0.071296	0.15111	0.073044	0.105371	0.050382	0.142797	0.074448	0.145976	0.077372	0.062526	0.039305	0.123013	0.064102	0.213972	0.100035	0.077948	0.033991	0.071855	0.035955	0.197659	0.093824	0.176518	0.102681	0.237015	0.151335	1.34513	0.884571	0.782294	0.387291	0.196558	0.101917	0.794027	0.355455	0.502342	0.24802
RN7SL385P	0	0	0	0	0	0	0.72287	0.349424	0	0	0	0	0.189161	0.100262	0	0	0	0	0.060843	0.028445	0	0	0	0	0	0	0	0	0	0	0.697728	0.458835	0	0	0.661179	0.342827	0	0	0.16595	0.081934
DNAJC19P3	0.069803	0.029128	0	0	0	0	0	0	0	0	0	0	0	0	0	0	0	0	0	0	0.096984	0.042292	0	0	0	0	0	0	0	0	0	0	0	0	0	0	0	0	0	0
FAM231B	0	0	0	0	0	0	0	0	0	0	0	0	0	0	0	0	0	0	0	0	0	0	0	0	0	0	0	0	0	0	0	0	0	0	0	0	0	0	0	0
CDC42EP3P1	0.15326	0.063952	0.104061	0.06026	0	0	0.264586	0.127897	0	0	0	0	0	0	0	0	0.350146	0.182461	0.148976	0.069649	0	0	0.230462	0.115317	0	0	0.081793	0.047579	0.110442	0.070517	5.1294	3.37315	8.03982	3.98028	4.0098	2.07912	5.57563	2.496	1.40591	0.694138
AC244453.4	0	0	0	0	0	0	0.311977	0.150804	0	0	0	0	0	0	0	0	0	0	0.07534	0.035223	0	0	0	0	0	0	0	0	0	0	0	0	0	0	0	0	0	0	0	0
PARP14	39.3167	16.4061	9.48966	5.49536	23.0074	10.8513	12.7103	6.14398	6.54717	3.13044	9.74584	5.08107	17.7831	9.4256	4.44741	2.79573	7.89987	4.11663	14.774	6.90707	18.7549	8.1786	25.6568	12.8381	32.1762	15.2732	15.6505	9.10391	7.21356	4.60589	19.3476	12.7232	55.4207	27.4372	29.0095	15.0417	134.244	60.0959	65.7051	32.4404
AC063949.2	0	0	0	0	0	0	0	0	0	0	0	0	0	0	0	0	0	0	0	0	0	0	0	0	0	0	0	0	0	0	0	0	0	0	0	0	0	0	0.303738	0.149964
BMPER	1.92041	0.801349	0.026531	0.015364	0.356715	0.168243	0.247402	0.11959	0.261708	0.125132	0.542246	0.282704	1.9903	1.05492	0.131707	0.082794	0.228051	0.118838	0.09686	0.045283	0.445611	0.194321	1.4161	0.708585	0.809537	0.384266	0.556315	0.32361	0.218085	0.139248	6.01517	3.95565	3.04262	1.50631	0	0	0.357029	0.159828	4.31003	2.12798
RSG1	9.24306	3.85695	4.55447	2.63744	5.16526	2.43616	4.83176	2.33559	8.92188	4.26588	11.3718	5.92878	5.64393	2.99146	3.76884	2.36917	4.51304	2.35175	9.61444	4.49491	4.23231	1.84562	3.82756	1.91522	3.82269	1.81453	6.13667	3.56972	3.9735	2.53709	3.8486	2.53089	3.71478	1.83908	3.40634	1.76621	2.52365	1.12974	3.79858	1.87546
AP003097.2	0	0	0	0	0	0	0	0	0	0	0	0	0	0	0	0	0	0	0	0	0	0	0	0	0	0	0	0	0	0	0	0	0	0	0	0	0	0	0	0
MEF2D	39.4029	16.442	17.7072	10.254	19.8436	9.35911	25.6114	12.3801	16.1817	7.73709	13.9816	7.28944	15.4094	8.16751	6.13427	3.85612	15.5227	8.08889	21.8015	10.1926	30.2074	13.1728	7.69619	3.85099	18.8892	8.96623	16.465	9.5777	14.2184	9.07848	21.8166	14.3469	17.5649	8.69588	23.5777	12.2252	43.1968	19.3375	38.9298	19.2207
CAMK2A	0.417305	0.174133	0.056789	0.032886	0.123867	0.058421	0.161775	0.078199	0	0	0	0	0	0	0.261441	0.164347	0	0	0.12078	0.056467	0.066804	0.029132	0.071608	0.035831	0.048423	0.022985	0.100123	0.058242	0.248302	0.158542	0.252168	0.165829	0.220714	0.109269	0.282963	0.146719	0.032511	0.014554	0.407766	0.201325
RNA5SP271	0	0	0	0	0	0	0	0	0	0	0	0	0	0	0	0	0	0	0	0	0	0	0	0	0.964043	0.457606	0	0	0	0	0	0	0	0	0	0	0	0	0	0
RNU6-847P	0	0	0	0	0	0	0	0	0	0	0	0	0	0	0	0	0	0	0	0	0	0	0	0	0	0	0	0	0	0	0	0	0.599217	0.296655	0	0	0	0	0	0
RNA5SP369	0	0	0	0	0	0	0	0	0	0	0	0	0	0	0	0	0	0	0	0	0	0	0	0	0	0	0	0	0	0	0	0	0	0	0	0	0	0	0	0
RNU6-130P	2.91615	1.21685	0	0	0.412756	0.194674	0.571349	0.276181	0	0	0	0	0	0	0	0	0	0	0.310977	0.145387	0	0	0	0	1.43718	0.682194	0	0	0	0	0.610749	0.401636	4.91873	2.43512	12.7064	6.58835	4.89387	2.1908	15.1571	7.4835
RN7SKP161	0	0	0	0	0	0	0	0	0	0	0	0	0	0	0	0	0	0	0.020392	0.009534	0	0	0	0	0	0	0	0	0	0	0	0	0	0	0.80251	0.416108	2.70216	1.20965	0	0
AC093875.1	0	0	0	0	0	0	0	0	0	0	0	0	0	0	0	0	0	0	0	0	0	0	0	0	0	0	0	0	0	0	0	0	0	0	0	0	0	0	0	0
AC008764.9	0.486436	0.20298	0	0	0.121429	0.057271	0.399565	0.193143	0.540784	0.258569	0	0	0.068932	0.036536	0.093238	0.058611	0.405835	0.211481	0.445547	0.208301	0.310924	0.135587	0.266494	0.133347	0.708319	0.33622	0	0	0.251616	0.160658	1.824	1.19948	2.19766	1.088	1.14332	0.592821	3.00663	1.34595	2.34708	1.15882
AC130456.6	0	0	0	0	0	0	0	0	0	0	0	0	0	0	0	0	0	0	0	0	0	0	0	0	0	0	0	0	0	0	0	0	0	0	0	0	0	0	0	0
AC004706.3	0.747544	0.311935	0.191444	0.110863	1.19715	0.564632	0.358735	0.173407	0.036307	0.017359	0.121375	0.06328	0	0	0.389997	0.24516	0.162269	0.084559	0.156552	0.07319	0.174511	0.076101	1.21199	0.606448	0.964531	0.457838	0.074066	0.043084	0.046143	0.029462	0.129528	0.085179	2.27352	1.12556	0.669763	0.347277	0.50162	0.224556	2.56762	1.2677
AC132938.6	1.68853	0.704589	0.489374	0.283391	0.495035	0.233481	0.334479	0.161682	1.42613	0.681888	0.052915	0.027587	0.653211	0.346223	0.255545	0.160641	0.459924	0.239667	0.840108	0.392764	1.17811	0.513748	0.608464	0.304461	0.672486	0.319212	0.416111	0.242053	0.392232	0.250442	3.10178	2.03977	2.55249	1.26367	4.78815	2.4827	1.18135	0.528846	1.98316	0.979138
MIR6777	6.37846	2.66161	2.66297	1.5421	2.86335	1.35048	7.97048	3.8528	13.9722	6.68064	12.8415	6.695	2.98485	1.58207	1.94048	1.21982	13.6796	7.12843	4.53508	2.12023	6.18623	2.69769	6.5446	3.27476	13.1323	6.23355	3.76021	2.18732	1.45317	0.927853	3.04421	2.00191	0.616338	0.305131	4.7314	2.45327	0.716553	0.320773	1.17637	0.580806
AP000974.1	0.250025	0.104331	0.10003	0.057927	0.224069	0.105681	0.074162	0.035849	0.109712	0.052457	0.079629	0.041515	0.18562	0.098385	0.046819	0.029431	0.381163	0.198624	0.208577	0.097513	0.193406	0.08434	0.151546	0.07583	0.599599	0.284614	0.06226	0.036217	0.125017	0.079824	0	0	0.969305	0.479875	2.48334	1.28763	1.29917	0.581588	0.42785	0.211241
AC007342.8	3.90164	1.62808	0.307072	0.177822	1.8415	0.868533	1.01335	0.489835	4.52605	2.16407	0.290619	0.151517	0	0	0	0	1.34589	0.701343	0	0	1.22186	0.532827	1.40475	0.702903	3.83509	1.82042	0	0	0.221107	0.141178	1.3643	0.897177	2.65716	1.31548	5.10169	2.64527	1.84675	0.826719	5.25446	2.59427
SLC35C2	41.9721	17.5142	76.8139	44.4821	60.2135	28.3994	56.1619	27.1478	109.186	52.206	59.9486	31.2547	66.1059	35.0383	26.0264	16.3607	97.351	50.7297	98.0334	45.8322	89.8913	39.1997	76.0888	38.073	80.6252	38.2707	29.566	17.1986	31.8565	20.3405	43.4317	28.5612	31.0032	15.3488	42.1888	21.8752	48.8785	21.881	26.3847	13.0269
CDKN2B	6.30307	2.63015	3.57902	2.07257	12.2946	5.79869	23.8069	11.5079	4.99487	2.38823	5.38035	2.80509	3.66952	1.94496	10.5975	6.66179	6.4749	3.37407	8.07715	3.7762	8.92429	3.89169	8.5585	4.28247	15.193	7.21172	6.20325	3.60844	32.668	20.8587	6.8518	4.50582	5.2547	2.60145	5.33875	2.76819	19.6485	8.79587	3.58625	1.77063
IFNA16	0	0	0	0	0	0	0	0	0	0	0	0	0	0	0	0	0	0	0	0	0	0	0	0	0	0	0	0	0	0	0	0	0	0	0	0	0	0	0	0
CDKN2A	1.23463	0.515189	25.3875	14.7016	11.6394	5.48965	7.50735	3.62893	15.3782	7.35288	26.6474	13.8928	13.2512	7.02358	37.5131	23.5815	12.424	6.47414	10.4859	4.90232	6.72215	2.93139	70.6415	35.3473	22.4308	10.6473	13.4117	7.80161	4.95088	3.16116	3.31684	2.1812	2.66825	1.32097	7.29964	3.78492	5.47605	2.45141	1.89069	0.933484
AMMECR1	18.7493	7.82371	9.10097	5.27027	8.3949	3.95941	10.47	5.06103	10.0759	4.81765	3.406	1.77575	7.08051	3.7529	2.60495	1.63752	6.65584	3.46836	7.40981	3.4642	6.56527	2.86297	7.7103	3.85805	9.91082	4.70441	1.81259	1.05439	2.78618	1.77899	10.9828	7.22239	23.3342	11.5521	13.3182	6.90561	17.3681	7.77503	18.7464	9.25561
CHRDL1	2.04814	0.85465	0.062065	0.035941	17.7902	8.39063	0.493286	0.238447	0.091505	0.043752	0.12882	0.067161	3.86155	2.04675	3.67053	2.30736	0.449704	0.234341	8.76092	4.09587	3.98911	1.73956	0.491468	0.245919	8.48907	4.02954	0.869757	0.50594	8.26334	5.27618	0.470623	0.309488	0.877403	0.434377	1.01322	0.525362	18.2651	8.17657	0	0
RNF225	0	0	0.142616	0.082587	0.073419	0.034628	0.10463	0.050576	0.082284	0.039343	0	0	0	0	0	0	0	0	0	0	1.33311	0.581339	0.10627	0.053175	0.081321	0.038601	0	0	0	0	0	0	0	0	0	0	0.079229	0.035468	0.183931	0.090812
HBZ	0	0	0	0	0.068113	0.032125	0	0	0	0	0	0	0	0	0	0	0	0	0	0	0.059792	0.026074	0	0	0	0	0.582078	0.338596	0.119153	0.07608	0	0	0	0	0	0	0	0	0	0
PNPLA7	4.53252	1.89133	3.62799	2.10093	2.99573	1.41292	4.92607	2.38118	6.7653	3.23474	3.61824	1.8864	1.31452	0.696737	8.16102	5.13018	1.53963	0.802303	1.61198	0.753625	1.23472	0.538434	1.58498	0.793085	2.47643	1.1755	21.2006	12.3324	3.89419	2.48646	4.07951	2.68273	1.56044	0.772526	0.607227	0.314852	2.54654	1.13999	1.84018	0.908546
CENPVL1	0	0	0.04924	0.028514	0.025397	0.011978	0.503402	0.243337	0	0	0	0	0	0	0	0	0	0	0	0	0.027866	0.012152	0	0	0	0	0	0	0.013021	0.008314	0	0	0.028534	0.014126	0	0	0	0	0	0
RN7SL791P	0	0	0	0	0	0	0	0	0	0	0	0	0	0	0	0	0	0	0	0	0	0	0	0	0	0	0	0	0	0	0	0	0	0	0	0	0	0	1.13606	0.560905
AL356806.1	0	0	0	0	0	0	0	0	0	0	0	0	0	0	0	0	0	0	0	0	0.048625	0.021205	0.129591	0.064844	0	0	0	0	0	0	0	0	1.31476	0.650901	0.14264	0.07396	0	0	0.182936	0.09032
NPR3	0.182739	0.076254	0	0	0.147791	0.069705	0.158961	0.076839	0.036974	0.017679	0	0	0.069905	0.037052	5.80453	3.64884	0.056662	0.029527	0.358763	0.167727	0.136926	0.05971	0.11815	0.059119	0.358637	0.170236	0.062515	0.036365	0.246062	0.157112	0.496117	0.326252	0.276949	0.137109	4.98194	2.58317	1.31663	0.589406	1.94047	0.958062
LYPLA1P1	0	0	0	0	0	0	0	0	0	0	0	0	0	0	0	0	0	0	0	0	0	0	0	0	0	0	0	0	0	0	0	0	0	0	0	0	0.395	0.176826	0	0
LINC02142	0	0	0	0	0	0	0	0	0	0	0	0	0	0	0	0	0	0	0	0	0	0	0	0	0	0	0	0	0	0	0	0	0	0	0	0	0	0	0	0
CSNK1G2-AS1	0.50814	0.212037	0.120922	0.070025	0.104677	0.04937	0.627242	0.303199	0.429051	0.205145	0	0	0.324277	0.171877	0.148526	0.093366	0.357122	0.186097	0.335194	0.156709	0.636537	0.27758	0.302405	0.151316	0.443027	0.210293	0.128345	0.074659	0.149507	0.095461	3.02553	1.98963	1.61541	0.799741	0.591542	0.306719	2.66912	1.19486	0.367659	0.181523
AL513523.1	0.179499	0.074902	0.060735	0.035171	0.268835	0.126795	0.411924	0.199118	0.211587	0.101168	0	0	0.284774	0.150939	0	0	0.079702	0.041533	0.285082	0.13328	0.089358	0.038967	0.045494	0.022764	0.024028	0.011406	0.035268	0.020515	0.06446	0.041158	3.42679	2.2535	6.23494	3.08674	4.22018	2.1882	8.78897	3.93448	3.31298	1.63571
AL138733.1	0	0	0.317654	0.18395	0	0	0	0	0.083095	0.039731	0	0	0	0	0	0	0	0	0	0	0.112188	0.048923	0	0	0	0	0	0	0	0	0.357806	0.235297	0	0	0.498728	0.258594	0.279335	0.125047	0	0
DNTTIP2	17.5799	7.33577	13.0235	7.54174	13.1746	6.21374	11.3516	5.48716	15.9762	7.63883	14.1605	7.38269	13.6951	7.25884	16.7928	10.5563	10.1403	5.28414	13.9317	6.51328	18.7125	8.16011	15.4982	7.7549	14.0627	6.67521	16.584	9.64694	2.98269	1.90446	13.0753	8.5985	7.12354	3.52666	9.90403	5.13532	17.8458	7.98889	7.98716	3.94348
SUB1	75.216	31.3862	45.1874	26.1675	98.9955	46.6907	65.2121	31.5225	96.0267	45.9139	111.52	58.1417	69.177	36.666	45.3571	28.5124	46.8513	24.4142	99.7286	46.6247	88.0015	38.3756	56.8958	28.4693	49.4852	23.4893	71.9804	41.8712	23.6293	15.0874	20.5169	13.4922	56.9035	28.1713	25.8041	13.3796	151.097	67.6403	52.2602	25.8023
GOLPH3	134.05	55.9363	42.2449	24.4636	104.699	49.3808	87.6988	42.3922	86.5193	41.3681	51.1044	26.6437	87.1095	46.1709	20.8825	13.1271	52.2367	27.2206	93.77	43.839	79.5548	34.6922	41.1756	20.6033	76.5388	36.331	34.1057	19.8394	34.2682	21.8804	31.9518	21.0119	77.322	38.2799	44.0359	22.833	126.369	56.5705	77.0018	38.0179
RNU6-929P	0	0	0	0	0	0	0	0	0	0	0	0	0	0	0	0	0	0	0	0	0	0	0	0	0	0	0	0	0	0	0	0	0	0	0	0	0	0	0	0
OSM	4.24051	1.76948	0.08605	0.049831	0.943468	0.444982	5.97829	2.88981	1.59356	0.761941	1.3903	0.724841	0.11264	0.059703	5.59729	3.51856	1.00281	0.522563	1.42487	0.66615	11.8518	5.16833	3.08124	1.54178	10.8137	5.13297	1.46644	0.853035	0.751026	0.479533	0.61848	0.40672	0.569797	0.28209	3.39954	1.76269	12.418	5.55905	1.52957	0.75519
GSTT2	0	0	0.16012	0.092724	1.4278	0.673413	1.19895	0.579552	0.614244	0.293693	0.264048	0.137663	1.83768	0.974032	3.08559	1.93966	0	0	0.315442	0.147474	0.896359	0.390883	1.28466	0.642811	2.13897	1.01531	0	0	0	0	0.612634	0.402875	0.837581	0.414662	0	0	0.112338	0.050289	0	0
AC103923.1	1.46693	0.612123	0.164939	0.095514	0.051601	0.024337	0.116884	0.0565	0	0	0.081309	0.042391	0.042515	0.022534	0.253245	0.159195	0.216875	0.113014	0.265901	0.124313	0.135608	0.059136	0.136385	0.068244	0.865202	0.410689	0.126877	0.073805	0.453233	0.289391	0.346538	0.227888	0.459719	0.227594	0.690529	0.358045	0.457704	0.204896	0.795157	0.39259
RPS11P1	0	0	0	0	0	0	0	0	0	0	0	0	0	0	0	0	0	0	0	0	0	0	0	0	0	0	0	0	0	0	0	0	0	0	0	0	0	0	0	0
NDUFB11P1	0	0	0	0	0	0	0	0	0	0	0	0	0	0	0	0	0	0	0	0	0	0	0	0	0	0	0	0	0	0	0	0	0.599107	0.2966	0.24633	0.127724	0	0	0	0
AC087499.5	0	0	0	0	0.010526	0.004964	0	0	0	0	0	0	0	0	0	0	0	0	0	0	0	0	0	0	0	0	0	0	0	0	0	0	0	0	0	0	0	0	0	0
FMO4	3.56406	1.48721	2.45237	1.42014	5.58985	2.63642	6.04383	2.92149	1.22891	0.587588	4.03575	2.10407	2.4344	1.29031	1.01436	0.637646	1.4827	0.772635	2.26848	1.06055	1.69829	0.740586	1.94181	0.971635	4.37673	2.07752	1.13986	0.663062	5.48181	3.50016	0.297193	0.195438	3.20032	1.58438	1.70486	0.883982	5.71572	2.55871	1.24436	0.614372
U3	0	0	0	0	0	0	0	0	0	0	0	0	0	0	0	0	0	0	0	0	0	0	0	0	0	0	0	0	0	0	0	0	0	0	0	0	0	0	0	0
EIF1P2	0	0	0	0	0	0	0	0	0	0	0	0	0	0	0	0	0	0	0	0	0	0	0	0	0	0	0	0	0	0	0	0	0	0	0	0	0	0	0	0
AC073551.1	0.66207	0.276269	0.352294	0.20401	0.14339	0.067629	0.086338	0.041735	0.319071	0.15256	0	0	0	0	0	0	0	0	0	0	0	0	0	0	0	0	0	0	0	0	1.53473	1.00926	0.835086	0.413427	4.37406	2.26799	3.9687	1.77663	5.43964	2.6857
TRIM60P17	0	0	0	0	0.114443	0.053977	0.337596	0.163188	0	0	0	0	0	0	0	0	0	0	0.129754	0.060662	0	0	0.080324	0.040192	0	0	0	0	0	0	0	0	0	0	0	0	0	0	0	0
LINC02093	0	0	0	0	0	0	0	0	0	0	0	0	0	0	0	0	0	0	0	0	0	0	0	0	0	0	0	0	0	0	0	0	0	0	0	0	0	0	0	0
MED14OS	5.92807	2.47367	1.5283	0.885022	1.10018	0.518893	0.887205	0.42886	1.18823	0.568137	0.661591	0.344926	0.717208	0.380143	0.770295	0.484222	0.954124	0.497195	0.924984	0.432445	1.62291	0.707717	0.403183	0.201743	2.30686	1.095	0.34008	0.197826	0.769396	0.491263	4.27227	2.80949	1.78267	0.882549	4.28074	2.2196	6.16725	2.76084	1.80327	0.890323
RPS19P6	0	0	0	0	0	0	0.165744	0.080118	0	0	0	0	0	0	0	0	0	0	0	0	0	0	0	0	0	0	0	0	0	0	0	0	0	0	0	0	0	0	0	0
AC245060.2	1.4192	0.592204	0.691629	0.400515	1.16649	0.550168	1.12559	0.544094	0.37892	0.181176	0	0	0.329251	0.174514	0.155634	0.097835	0.454367	0.236771	0.906105	0.423619	0.409752	0.178684	0.388561	0.194427	1.71301	0.813122	0	0	0	0	4.57966	3.01164	2.42086	1.1985	1.54815	0.802728	0.615407	0.275494	1.57555	0.777893
NECAP1P2	0.127545	0.053222	0.078003	0.045171	0.084813	0.040001	0	0	0	0	0	0	0	0	0	0	0	0	0	0	0.052159	0.022746	0	0	0	0	0	0	0	0	0	0	0.254335	0.125914	0	0	0	0	0	0
SKIDA1	0.523023	0.218247	0	0	0.063036	0.029731	0.072151	0.034877	0.013718	0.006559	0	0	0	0	0.058134	0.036544	0.012298	0.006409	0.10369	0.048477	0.17858	0.077875	0.111557	0.05582	0.096084	0.045608	0	0	0.059897	0.038244	0	0	0.112002	0.055449	0.019802	0.010268	0.061762	0.027649	0	0
TMEM132D-AS2	0	0	0	0	0	0	0	0	0	0	0	0	0	0	0	0	0	0	0	0	0	0	0	0	0	0	0	0	0	0	0	0	0	0	0	0	0	0	0	0
AC053503.4	0	0	0.204169	0.118232	29.3822	13.858	1.1267	0.544628	0.144119	0.068909	0.632336	0.329673	10.3854	5.50459	27.9384	17.5626	0.417987	0.217813	21.8142	10.1985	0.319957	0.139527	1.21495	0.607931	3.00359	1.42573	6.89855	4.0129	1.454	0.928387	0.300895	0.197872	0	0	0.367475	0.190539	5.95791	2.66712	0	0
HIST1H2BC	15.8081	6.59642	0.698496	0.404491	6.37601	3.00721	4.03225	1.94912	24.3229	11.6297	7.63786	3.98206	0.32412	0.171794	2.02409	1.27238	2.2779	1.18702	6.89774	3.22481	2.86652	1.25003	7.1353	3.57033	4.3546	2.06702	5.11558	2.97574	3.82896	2.44481	75.065	49.3637	388.649	192.409	331.396	171.831	181.268	81.1464	420.544	207.634
USP45	19.1329	7.98381	7.89571	4.57232	9.796	4.62023	7.24197	3.50065	6.34224	3.03246	4.02011	2.09592	5.2636	2.78988	3.36861	2.11757	5.0327	2.62254	7.47881	3.49647	8.12866	3.54474	8.06935	4.03771	11.3005	5.36404	1.89794	1.10403	3.65709	2.33507	18.8582	12.4014	20.7118	10.2538	17.6326	9.14266	20.7862	9.30518	33.8092	16.6925
SDHA	205.631	85.8057	80.8205	46.8023	295.753	139.49	135.461	65.4795	238.465	114.019	246.656	128.596	83.0104	43.9982	47.9113	30.118	120.761	62.9289	81.053	37.8936	124.292	54.2011	166.301	83.213	147.237	69.8898	99.4321	57.8399	112.512	71.8391	84.8991	55.8307	95.6757	47.3662	104.177	54.0165	147.36	65.9675	192.337	94.962
AC078851.1	0	0	0	0	0	0	0	0	0	0	0	0	0	0	0	0	0	0	0	0	0	0	0	0	0	0	0	0	0	0	0	0	0	0	0	0	0	0	0	0
CLUHP2	0	0	0	0	0	0	0	0	0	0	0	0	0	0	0	0	0	0	0	0	0	0	0	0	0	0	0	0	0	0	0	0	0	0	0	0	0	0	0	0
NPIPB12	38.1687	15.9271	33.4572	19.3747	24.3091	11.4652	28.0303	13.5494	77.5006	37.0559	42.0134	21.904	21.1849	11.2287	56.479	35.5038	19.999	10.4215	33.0303	15.4422	46.8702	20.4391	27.0573	13.5388	34.4914	16.3722	18.2075	10.5913	16.6847	10.6533	42.8187	28.1581	101.53	50.2646	106.721	55.3359	97.1307	43.4816	49.6044	24.4911
AC004485.1	0	0	0	0	0	0	0	0	0	0	0	0	0	0	0	0	0	0	0	0	0	0	0	0	0	0	0	0	0	0	0	0	0	0	0.491891	0.255049	0	0	0	0
RPL6	981.946	409.747	1237.9	716.852	1358.25	640.612	1402.28	677.84	1968.28	941.108	1551.68	808.982	1543.06	817.872	1809.8	1137.68	1306.71	680.929	1263.54	590.726	2156.22	940.284	2795.44	1398.77	1740.13	825.996	956.137	556.187	500.24	319.406	484.589	318.672	560.672	277.572	642.756	333.274	359.211	160.805	605.093	298.751
LINC02136	0	0	0	0	0	0	0	0	0	0	0	0	0	0	0	0	0	0	0	0	0	0	0	0	0	0	0	0	0	0	0	0	0	0	0	0	0	0	0	0
AL031432.2	2.24187	0.935486	0.652493	0.377852	1.20295	0.567364	1.21807	0.588795	1.78654	0.854213	0.447949	0.233542	1.50561	0.798023	0.215724	0.135608	1.11131	0.579103	2.98628	1.39613	2.32874	1.01551	1.06151	0.531153	4.48677	2.12975	0.489221	0.284581	0.308037	0.196683	6.10618	4.0155	1.33417	0.660509	3.96913	2.05803	2.72594	1.2203	3.08538	1.52334
AC116348.3	0.137066	0.057195	1.13984	0.660067	0.117326	0.055336	0	0	0	0	0	0	0	0	0	0	0.063784	0.033238	0	0	0.080389	0.035056	0.053284	0.026662	0	0	0	0	0.127928	0.081683	0.314094	0.206552	0	0	0	0	0.9956	0.445692	0.221899	0.109558
TMSB4XP4	1.04777	0.437215	1.54625	0.895414	0.732309	0.345389	1.8295	0.884349	1.07672	0.514821	1.55705	0.811779	0.826119	0.43787	2.29975	1.44567	3.2289	1.68258	0.817196	0.382052	1.06192	0.46308	1.0092	0.504981	0.975009	0.462811	2.3997	1.39591	1.47425	0.941317	1.49364	0.982232	0.979358	0.484852	1.83799	0.953014	2.58972	1.15932	0.430221	0.212412
AC012510.1	1.45835	0.608541	1.24014	0.718151	1.94026	0.915112	2.10624	1.01812	1.19965	0.573595	3.00268	1.56547	1.87881	0.995828	8.485	5.33383	2.28815	1.19236	0.726098	0.339463	2.4579	1.07184	2.14039	1.071	1.58055	0.750245	4.73687	2.75545	0.888612	0.567383	2.13976	1.40713	6.29453	3.11624	0.688401	0.356942	4.47191	2.0019	2.59952	1.28345
SNX5	112.819	47.0772	28.075	16.2579	158.45	74.7322	139.706	67.5315	98.9763	47.3242	85.3078	44.4759	48.9785	25.9602	36.4586	22.9186	42.8816	22.3456	77.1778	36.0819	394.097	171.857	72.1912	36.1228	139.088	66.0215	56.856	33.0733	38.0912	24.3214	65.8989	43.3359	83.1046	41.1427	191.921	99.5128	158.25	70.8425	98.5083	48.6362
AC006538.1	0.074121	0.030929	0.124308	0.071985	0.229636	0.108307	0.226394	0.109435	0.21091	0.100844	0.062576	0.032625	0.032939	0.017459	0.274769	0.172725	0.546837	0.284957	0.147346	0.068887	1.39765	0.609487	0.168196	0.084161	0	0	1.46213	0.850526	0.448948	0.286655	1.70946	1.12416	0.698386	0.345751	0.329461	0.170828	0.276543	0.123797	0.211444	0.104396
AC105265.3	0	0	0	0	0	0	0	0	0	0	0	0	0	0	0	0	0	0	0	0	0	0	0	0	0	0	0	0	0	0	0	0	0	0	0	0	0.117564	0.052629	0	0
LINC01616	0	0	0	0	0	0	0	0	0	0	0	0	0	0	0	0	0	0	0	0	0	0	0	0	0	0	0	0	0	0	0	0	0	0	0	0	0	0	0	0
AC010325.1	0.417052	0.174028	0	0	0.276904	0.1306	0	0	0	0	0	0	0.350877	0.185976	0.562053	0.353317	0	0	0	0	0	0	0.162252	0.081187	0	0	0	0	0	0	0	0	0	0	0	0	0	0	1.27144	0.627742
AL353662.3	0.333592	0.139201	0.151002	0.087443	0.53615	0.252872	0.023627	0.011421	0.558717	0.267143	0	0	0.512775	0.271787	0.143377	0.09013	0.119872	0.062466	0.280263	0.131028	0.516861	0.225392	0.01307	0.00654	0.178122	0.08455	0	0	0	0	13.3885	8.80446	26.6166	13.1771	30.2305	15.6748	45.2276	20.2467	17.9982	8.88619
HNRNPA1P52	0	0	0	0	0	0	0.013281	0.00642	0.018797	0.008988	0	0	0	0	0	0	0	0	0	0	0	0	0.022009	0.011013	0.02649	0.012574	0	0	0	0	0	0	0	0	0	0	0.365409	0.16358	0	0
AC027229.1	0	0	0	0	0	0	0	0	0	0	0	0	0	0	0	0	0	0	0	0	0	0	0	0	0	0	0	0	0	0	0	0	0	0	0	0	0	0	0	0
UBE3AP2	0	0	0	0	0	0	0	0	0	0	0	0	0	0	0	0	0	0	0	0	0	0	0	0	0	0	0	0	0	0	0	0	0	0	0	0	0	0	0	0
AC011120.1	0.267944	0.111808	0.356498	0.206444	0	0	0	0	0	0	0	0	0	0	0	0	0.260516	0.135755	0.636539	0.297592	0.131613	0.057394	0.077178	0.038618	0	0	0	0	0	0	0	0	11.1185	5.50444	2.42088	1.25524	4.59184	2.05559	3.91533	1.93311
AP000777.2	1.18262	0.493483	0.397368	0.230112	0.254697	0.120126	0.230367	0.111356	0.445236	0.212884	0.820551	0.427801	0.700739	0.371415	0	0	0.863504	0.449973	0.358336	0.167528	0.716567	0.31248	0.281181	0.140696	1.01995	0.484146	0.067417	0.039217	0	0	0	0	3.09792	1.53369	0.455494	0.236177	4.02341	1.80112	0.750905	0.370742
TRABD2B	0.260719	0.108793	0.022681	0.013134	1.21602	0.573531	0.718943	0.347525	2.199	1.05143	0.157606	0.082169	0.187415	0.099336	0.831692	0.522818	0.301796	0.157266	0.590255	0.275954	1.97436	0.860978	0.527493	0.263945	1.85163	0.878918	0.411672	0.239471	0.421135	0.268897	0.830302	0.546017	0.443074	0.219353	0.470262	0.243835	1.49755	0.670395	0.117832	0.058177
AC010636.2	0	0	0	0	0.021355	0.010072	0.226391	0.109434	0	0	0	0	0	0	0	0	0	0	0	0	0	0	0	0	0	0	0	0	0	0	0	0	0	0	0	0	0	0	0	0
CDK18	35.2341	14.7025	23.2556	13.4671	19.9448	9.40685	10.314	4.98562	12.9907	6.21131	15.9173	8.29863	13.8145	7.32216	3.29394	2.07063	22.2525	11.5958	14.7612	6.9011	23.9367	10.4383	9.23673	4.62184	22.67	10.7608	33.7191	19.6145	7.14418	4.56159	18.3088	12.0401	6.92448	3.42811	18.3307	9.50462	22.7237	10.1725	11.0696	5.46538
GPR89A	23.3009	9.72301	14.1313	8.1833	24.7108	11.6547	21.861	10.5672	23.6947	11.3293	18.8142	9.80892	14.253	7.55458	6.15978	3.87216	15.9412	8.30697	24.6452	11.522	26.9918	11.7706	8.28784	4.14703	17.8637	8.47943	10.1875	5.9261	5.84678	3.73319	11.9837	7.88065	34.8315	17.2441	34.5092	17.8933	55.5324	24.8597	27.4598	13.5577
FGF8	0	0	0	0	0	0	0.119911	0.057963	0	0	0	0	0.087232	0.046236	0.153638	0.09658	0.074495	0.038819	0	0	0.056234	0.024522	0.145602	0.072856	0	0	0.478641	0.278427	0	0	0	0	0	0	0	0	0	0	0.139991	0.069117
NPM3	57.616	24.042	74.9646	43.4112	60.62	28.5911	78.053	37.7295	71.5565	34.2138	38.8241	20.2412	85.0788	45.0945	16.4234	10.324	91.5416	47.7024	92.2314	43.1197	103.787	45.2593	84.633	42.3483	85.4699	40.5704	56.5195	32.8775	26.7107	17.0549	31.204	20.5201	35.9528	17.7992	23.0215	11.9369	14.2009	6.3572	34.8774	17.2199
ARSEP1	0	0	0	0	0.252547	0.119112	0	0	0.116655	0.055777	0	0	0.240387	0.127413	0	0	0	0	0.635353	0.297038	0.350828	0.152989	0	0	0.042054	0.019962	0.079129	0.046029	0.099537	0.063555	0	0	1.46019	0.722897	0	0	0	0	0.087719	0.043309
AC092106.2	0	0	0	0	0.006571	0.003099	0.006386	0.003087	0	0	0	0	0	0	0	0	0	0	0	0	0.006866	0.002994	0.005027	0.002515	0	0	0	0	0	0	0	0	0	0	0	0	0	0	0	0
AC084346.2	0	0	0.366984	0.212517	0.75474	0.355969	0.151247	0.073111	0	0	0.399878	0.20848	0	0	0	0	0	0	0.196286	0.091767	0.307358	0.134032	0.024891	0.012455	0.527248	0.250271	0.232685	0.135354	0	0	0	0	0.194838	0.096459	0	0	0.62961	0.281852	0.176574	0.08718
AP005433.1	0	0	0	0	0	0	0	0	0	0	0	0	0	0	0	0	0	0	0	0	0	0	0	0	0	0	0	0	0	0	0	0	0	0	0	0	0	0	0	0
AL356390.1	0.910463	0.379918	0.080371	0.046542	0.060107	0.028349	0	0	0.45598	0.218021	0	0	0	0	0	0	0	0	0.301577	0.140992	0	0	0	0	0.296553	0.140766	0	0	0	0	1.45036	0.953775	1.25441	0.621022	0	0	0	0	0.751318	0.370946
SRIP2	0	0	0	0	0	0	0	0	0	0	0	0	0	0	0	0	0.029246	0.01524	0.024978	0.011678	0	0	0	0	0	0	0	0	0	0	0	0	0	0	0	0	0	0	0	0
AL049795.1	1.34963	0.563173	0.873609	0.505898	0.441659	0.208306	0.47801	0.231063	1.88884	0.903122	1.08027	0.563207	1.05919	0.561407	1.12937	0.709943	0.240702	0.12543	0.798844	0.373473	0.21831	0.0952	0.512282	0.256334	0.882983	0.419129	0.89547	0.520897	0.176708	0.112829	1.8897	1.24269	0.343654	0.170133	0.326237	0.169156	0.73903	0.330835	1.10505	0.545594
AL354877.1	1.20302	0.501996	0.436652	0.25286	0.129339	0.061002	0	0	0	0	0.182071	0.094924	0	0	0.787219	0.494861	0	0	0	0	0.096083	0.0419	0.245215	0.1227	0.167801	0.079651	0.572361	0.332944	0.547513	0.34959	0	0	0	0	3.21186	1.66538	2.02216	0.905244	0.287561	0.141977
SUPV3L1	26.6649	11.1267	21.3193	12.3458	22.4905	10.6075	23.3248	11.2748	32.965	15.7618	41.2893	21.5265	16.658	8.82929	12.4623	7.83405	18.8853	9.84112	19.2833	9.01525	37.7336	16.4548	26.4686	13.2443	26.3304	12.4984	19.1501	11.1396	10.7745	6.87957	11.8667	7.80368	32.3896	16.0351	30.488	15.8083	30.6093	13.7026	28.5857	14.1135
FAM122C	5.20102	2.17028	5.22804	3.0275	3.16211	1.49139	3.40159	1.64427	3.49088	1.66912	1.49337	0.778578	3.49538	1.85266	1.25867	0.791224	1.9688	1.02594	3.2318	1.51092	2.45167	1.06912	2.60001	1.30098	4.69265	2.22748	2.27877	1.32557	0.559847	0.357465	5.70472	3.7515	4.43426	2.19527	2.19588	1.13858	17.515	7.84079	3.69756	1.82559
RPS17P5	0	0	0	0	0	0	0	0	0.029579	0.014143	0	0	0	0	0	0	0	0	0	0	0	0	0.017028	0.008521	0	0	0.007085	0.004121	0.008272	0.005282	0	0	0.04129	0.020442	0	0	0	0	0	0
AC096708.2	0	0	0	0	0	0	0	0	0	0	0	0	0	0	0	0	0	0	0	0	0	0	0	0	0	0	0	0	0	0	0.341015	0.224255	2.49304	1.23423	0.262847	0.136288	0.831313	0.372147	0	0
FAM122B	23.6561	9.87123	39.653	22.9626	25.62	12.0835	29.0572	14.0458	25.8536	12.3616	14.0715	7.33626	14.2607	7.55865	11.8631	7.45739	20.9889	10.9373	22.7603	10.6408	27.1227	11.8276	25.8644	12.9419	32.7866	15.563	7.04394	4.09748	5.85183	3.73642	16.4331	10.8066	20.5629	10.1801	20.8185	10.7945	30.4514	13.6319	14.4732	7.14583
RNY3P4	0	0	0	0	0	0	0	0	0	0	0	0	0	0	0	0	0	0	0	0	0	0	0	0	0	0	0	0	0	0	0	0	0	0	0	0	0	0	0	0
SNRPCP20	0	0	0.017726	0.010265	0	0	0.048984	0.023678	0	0	0	0	0	0	0	0	0	0	0	0	0	0	0.003151	0.001577	0	0	0	0	0	0	0	0	0	0	0.501892	0.260235	0	0	0	0
AC007136.1	0	0	0	0	0.137831	0.065007	0.066117	0.03196	0	0	0	0	0	0	0	0	0	0	0	0	0	0	0	0	0	0	0	0	0	0	0	0	0	0	0	0	0.240549	0.107684	0.735396	0.363085
AC026898.1	0	0	0	0	0	0	0	0	0	0	0	0	0	0	0	0	0	0	0	0	0	0	0	0	0	0	0	0	0	0	0	0	0	0	0	0	0	0	0	0
AC002545.1	0	0	0	0	0	0	0	0	0	0	0	0	0	0	0	0	0	0	0	0	0	0	0	0	0	0	0	0	0	0	0	0	0	0	0	0	0	0	0	0
AC067852.4	1.49351	0.623215	0.812701	0.470627	0.48602	0.229229	0.006756	0.003266	0.436465	0.20869	0.013879	0.007236	0.377911	0.200305	0.342171	0.215095	0.473213	0.246592	1.07346	0.501858	0	0	0.525328	0.262862	0.490789	0.232965	0.103518	0.060217	0.210061	0.134125	0	0	0.072207	0.035748	0.779938	0.404404	0.180985	0.08102	1.28306	0.633482
LACTB	39.7547	16.5889	6.56838	3.80368	20.8509	9.83422	16.2883	7.87348	39.3519	18.8156	8.91286	4.64679	14.0205	7.43131	8.57421	5.38991	10.2784	5.3561	11.816	5.52418	29.5458	12.8843	16.2773	8.14479	15.6583	7.43257	12.7874	7.43844	10.6071	6.77268	2.86064	1.88119	9.7119	4.80808	11.1645	5.78887	19.4575	8.71036	11.9169	5.8837
AC245748.2	0	0	0	0	0	0	0	0	0	0	0	0	0	0	0	0	0	0	0	0	0	0	0	0	0	0	0	0	0	0	0	0	0	0	0	0	0	0	0	0
AC067852.5	0	0	0	0	0	0	0	0	0	0	0	0	0	0	0	0	0	0	0	0	0	0	0	0	0	0	0	0	0	0	0	0	0	0	0	0	0	0	0	0
CORO2B	0.195207	0.081456	0.066271	0.038377	0.676516	0.319075	0.377417	0.182437	0.050131	0.02397	0.055118	0.028736	0.173305	0.091858	0.566134	0.355883	0.238804	0.124441	0.715849	0.334671	0.083232	0.036296	0.07729	0.038674	0.516609	0.245221	0.243618	0.141713	1.5003	0.957949	0	0	0.64433	0.318989	0.239031	0.12394	1.2144	0.543639	0	0
MIR4528	0	0	0	0	0	0	0	0	0	0	0	0	0	0	0	0	0	0	0	0	0	0	0	0	0	0	0	0	0	0	0	0	0	0	0	0	0	0	0	0
ABCA7	21.8325	9.11026	26.1489	15.1425	24.4427	11.5283	14.2358	6.88133	15.0342	7.18839	16.6681	8.69004	15.2499	8.08295	30.3237	19.0621	10.3287	5.38228	11.4721	5.36341	19.5626	8.53084	5.99409	2.9993	16.2895	7.73222	30.9377	17.9965	8.21609	5.24601	45.7023	30.0544	6.3234	3.13053	4.25537	2.20644	15.1073	6.76293	14.4485	7.13363
AC015917.1	0	0	0	0	0	0	0	0	0	0	0	0	0	0	0	0	0	0	0	0	0	0	0	0	0	0	0	0	0	0	0	0	0	0	0	0	0	0	0	0
TAF8	17.4595	7.28552	5.78992	3.35288	11.6885	5.5128	14.4068	6.964	20.0916	9.60656	8.19302	4.27149	10.5967	5.61659	7.926	4.98243	10.4851	5.46381	15.1774	7.09567	15.3878	6.71029	12.315	6.16212	13.1395	6.23699	9.23381	5.37133	5.59027	3.56941	16.634	10.9387	23.5346	11.6513	18.5794	9.63357	13.5345	6.05885	17.5062	8.64329
LINC00672	2.91881	1.21796	1.35432	0.784271	1.25515	0.591984	4.22444	2.04203	0.524065	0.250575	0.702518	0.366263	0.141221	0.074852	2.14766	1.35006	0.205295	0.106979	0.401777	0.187837	1.29114	0.563038	0.394157	0.197227	2.4951	1.18436	0.165734	0.096408	0.320719	0.204781	2.23017	1.46659	0.444057	0.21984	0.555142	0.287846	0.673745	0.30161	0.614844	0.303565
BMS1P10	0.347876	0.145162	0.026103	0.015116	0.408731	0.192776	0.662029	0.320014	0	0	0.699188	0.364527	1.97303	1.04577	0.331747	0.208543	0	0	0.101886	0.047634	0.92277	0.4024	0	0	1.65748	0.78676	1.1695	0.680299	0.430868	0.275111	1.48134	0.974146	2.57245	1.27354	0.492519	0.255375	3.3132	1.48319	0.934505	0.46139
DLGAP1-AS4	0	0	0	0	0	0	0	0	0	0	0	0	0	0	0	0	0	0	0	0	0	0	0	0	0	0	0	0	0	0	0	0	0	0	0	0	0	0	0	0
NLRP2	2.27757	0.950384	0	0	0.985522	0.464816	0.359768	0.173906	0	0	1.20282	0.627099	0.022032	0.011678	2.61265	1.64236	0	0	0	0	0.237566	0.103598	1.08496	0.54289	0.292863	0.139014	1.90467	1.10795	3.95778	2.52706	0.589727	0.387812	0	0	0.073075	0.03789	2.75406	1.23289	0.704751	0.347955
OR52N4	0.025679	0.010715	0	0	0.198372	0.093561	0	0	0	0	0	0	0	0	0	0	0	0	0.179929	0.08412	0	0	0	0	0.059548	0.028266	0	0	0.162734	0.103906	0	0	0.267456	0.13241	0.125576	0.065112	0.59231	0.265154	0	0
ARHGEF1	97.3825	40.6358	58.4924	33.8723	89.3758	42.1536	94.7246	45.7883	220.16	105.267	81.4833	42.482	82.8217	43.8982	82.7614	52.0254	84.6119	44.0913	72.037	33.6784	118.561	51.7021	83.1098	41.5862	100.14	47.5337	88.4918	51.4759	49.2597	31.4526	87.0567	57.2495	34.49	17.075	38.0531	19.7308	60.963	27.2908	48.5606	23.9757
CHRM2	0.039704	0.016568	0	0	1.58917	0.749524	0	0	0	0	0.016816	0.008767	1.04462	0.553683	1.08068	0.679337	0	0	2.54862	1.19152	0.020342	0.008871	0.029786	0.014904	0.852395	0.40461	0.142011	0.082608	0.126704	0.080901	0.134643	0.088543	0.187359	0.092756	0.448739	0.232675	3.16012	1.41466	0.025955	0.012815
XAB2	35.0246	14.6151	42.3625	24.5317	44.8658	21.1607	50.8071	24.5593	51.9361	24.8326	64.7742	33.7706	66.3115	35.1472	66.3692	41.721	49.7205	25.9094	53.9616	25.2279	62.407	27.2143	49.4817	24.7594	57.9181	27.4922	70.7728	41.1687	39.2323	25.05	46.8631	30.8177	48.1613	23.8432	24.7464	12.8312	39.2455	17.5687	54.8646	27.0882
TOR1AIP1	9.25459	3.86176	6.49781	3.76281	16.1377	7.61127	2.96188	1.43173	10.3638	4.95531	2.3498	1.22509	7.76866	4.11764	8.4722	5.32579	10.5747	5.51048	9.73623	4.55185	10.228	4.46022	4.15169	2.07741	23.2287	11.0261	5.54163	3.22358	11.0357	7.04634	5.22381	3.43524	20.2713	10.0357	11.1877	5.80091	58.5988	26.2324	13.3674	6.59986
RGS16	10.2568	4.27997	1.70854	0.989395	17.1179	8.07355	11.7622	5.68568	14.7508	7.05291	5.57482	2.90647	8.14714	4.31825	13.9243	8.75306	19.7648	10.2995	15.4444	7.22052	39.3115	17.1429	5.85638	2.93039	19.9912	9.48929	5.93176	3.45052	2.39573	1.52969	10.9639	7.21001	3.81946	1.8909	16.005	8.29872	45.2248	20.2454	7.05973	3.48558
PEBP4	0.131265	0.054774	0	0	0.309602	0.146022	0.160373	0.077522	0	0	0	0	0	0	0.319355	0.200753	0	0	0	0	0	0	0.066538	0.033294	0	0	0.085495	0.049733	0	0	0	0	0	0	0	0	0	0	0.187228	0.09244
THAP9	3.42413	1.42882	1.79471	1.0393	1.58505	0.747582	1.68016	0.812163	1.57037	0.750854	0.897317	0.467823	0.706257	0.374339	0.722817	0.454377	1.4954	0.779254	1.13147	0.52898	1.87409	0.817252	1.6037	0.802455	1.33354	0.632996	0.842102	0.489853	0.481009	0.307126	1.13309	0.745132	6.62871	3.28168	3.93653	2.04112	5.46183	2.44505	4.27316	2.10977
TSPYL1	62.9479	26.2669	15.7535	9.12271	57.5665	27.1509	45.4909	21.9896	40.1376	19.1913	36.4573	19.0073	37.1798	19.7065	24.1856	15.2035	33.1687	17.2842	41.455	19.3809	40.0415	17.4613	50.1208	25.0792	35.3787	16.7934	22.1219	12.8684	18.5861	11.8673	33.1894	21.8258	58.4437	28.9338	76.9384	39.8932	56.9693	25.5029	53.2364	26.2843
RNF187	26.7694	11.1704	22.3636	12.9505	39.0653	18.4249	27.1036	13.1014	31.9807	15.2912	28.8877	15.0608	24.016	12.7292	12.4164	7.80519	22.977	11.9733	26.6282	12.4491	27.0789	11.8086	22.2105	11.1136	19.996	9.49159	23.9677	13.9421	14.2177	9.07805	20.1915	13.2782	8.8712	4.39187	9.11462	4.726	13.0337	5.8347	9.43839	4.65999
OR2C1	0	0	0	0	0.028092	0.013249	0	0	0	0	0	0	0	0	0	0	0	0	0.033177	0.015511	0.085619	0.037337	0	0	0.184094	0.087384	0	0	0.060012	0.038318	0.410895	0.27021	0	0	0	0	0	0	0.357545	0.17653
RSPH4A	0.553615	0.231013	0.323206	0.187165	0.552057	0.260375	0.151312	0.073142	0.096119	0.045958	0.284495	0.148324	0.144644	0.076666	0.097448	0.061257	0.252729	0.131697	0.159445	0.074543	0.098866	0.043113	0.232536	0.116355	0.256696	0.121847	0.054172	0.031512	0.029868	0.019071	0.136335	0.089655	1.40366	0.694913	0.273374	0.141747	0.969586	0.434046	0.454767	0.224531
AC040160.1	0.955813	0.398842	0.16635	0.096332	0.081296	0.038343	0.385062	0.186133	0.126171	0.060327	0.042007	0.021901	0.233641	0.123838	0.341157	0.214458	0.401217	0.209075	0.107337	0.050182	0.218358	0.095221	0.145559	0.072834	0.333291	0.158204	0.028584	0.016627	0.294601	0.188104	0.514104	0.338081	0.414422	0.205168	0.863447	0.447704	1.14895	0.514341	0.482614	0.23828
AL606845.1	0	0	0	0	0	0	0	0	0	0	0	0	0	0	0	0	0	0	0	0	0	0	0	0	0	0	0	0	0	0	0	0	0	0	0.652435	0.338293	0	0	0	0
AC012146.3	0	0	0	0	0.284763	0.134307	0	0	0.161937	0.077428	0	0	0	0	0	0	0	0	0	0	0.098687	0.043035	0	0	0	0	0	0	0	0	0.330494	0.217337	0	0	0.314645	0.163146	0	0	0	0
AC116914.2	4.05603	1.6925	1.48385	0.859281	1.25605	0.592407	1.56644	0.757193	1.19368	0.570742	2.02824	1.05744	1.38027	0.731586	1.9902	1.25108	0.642677	0.3349	1.61814	0.756506	2.09627	0.914139	2.63684	1.31941	2.43098	1.15392	1.28303	0.746344	0	0	6.2418	4.10468	4.58904	2.2719	2.63638	1.36698	4.10281	1.83667	3.50395	1.73
FOXP1-AS1	0.369622	0.154236	0	0	0.123919	0.058446	0.10923	0.0528	0.072733	0.034776	0	0	0	0	0.049264	0.030968	0.111446	0.058074	0.185713	0.086824	0.0894	0.038985	0.187319	0.09373	0	0	0	0	0	0	1.08092	0.710825	4.75889	2.35599	2.9624	1.53603	3.02125	1.35249	5.2667	2.60032
CFAP54	0.060149	0.025099	0	0	0.325695	0.153612	0.16442	0.079478	0	0	0	0	0	0	0.114907	0.072233	0.018262	0.009516	0.17709	0.082792	0.09651	0.042086	0.012196	0.006102	0.250395	0.118856	0.192115	0.111754	0.703911	0.44945	0.069874	0.04595	0.737169	0.364951	0.141462	0.073349	2.57725	1.15374	0.499423	0.246579
NPIPP1	7.923	3.30612	8.07289	4.67492	3.43378	1.61952	11.7028	5.65693	20.4441	9.77508	13.2952	6.93154	14.2309	7.54282	20.6964	13.0101	10.1383	5.28308	16.6228	7.77144	22.1028	9.63857	16.6304	8.32143	15.8496	7.52341	9.07943	5.28153	8.37396	5.34681	1.84729	1.2148	7.90692	3.91448	12.8915	6.68434	18.8464	8.4368	1.34967	0.666369
OR51V1	0	0	0	0	0	0	0	0	0	0	0	0	0	0	0	0	0	0	0	0	0	0	0	0	0	0	0	0	0	0	0	0	0	0	0	0	0	0	0	0
RNU7-126P	0	0	0	0	0	0	0	0	0	0	0	0	0	0	0	0	0	0	0	0	0	0	0	0	0	0	0	0	0	0	0	0	0	0	0	0	0	0	0	0
ZNF778	3.12355	1.3034	0.46262	0.267898	0.829594	0.391273	0.208263	0.100671	0.916411	0.43817	5.99941	3.12784	1.07182	0.568101	1.6719	1.05099	0.265069	0.138128	1.76927	0.827161	2.21985	0.968028	0.451127	0.225733	3.18156	1.51021	2.47878	1.44191	1.08662	0.693811	3.48231	2.29001	1.1915	0.589875	5.31464	2.75568	2.5952	1.16177	4.07047	2.0097
LINC00391	0	0	0	0	0	0	0	0	0	0	0	0	0	0	0	0	0	0	0	0	0	0	0	0	0	0	0	0	0	0	0	0	0	0	0	0	0	0	0	0
KRTAP2-5P	0	0	0	0	0	0	0	0	0	0	0	0	0	0	0	0	0	0	0	0	0.095251	0.041537	0	0	0	0	0	0	0	0	0	0	0	0	0	0	0	0	0	0
PLEKHA3P1	0.171233	0.071452	0	0	0	0	0.089374	0.043202	0	0	0	0	0	0	0	0	0	0	0	0	0	0	0.199836	0.099993	0.114217	0.054216	0.599135	0.348518	0	0	0	0	0.261858	0.129638	0	0	0.438159	0.196147	0.309272	0.152696
AC011491.3	0.12598	0.052569	0	0	0	0	0	0	0	0	0.160796	0.083832	0	0	0	0	0	0	0	0	0	0	0	0	0	0	0	0	0	0	0.145748	0.095846	0.389488	0.192824	0	0	0.340025	0.152216	0	0
ARHGEF3-AS1	0	0	0	0	0	0	0.126583	0.061188	0.005936	0.002838	0	0	0	0	0	0	0.370418	0.193025	0.07403	0.03461	0	0	0.266697	0.133449	0	0	0	0	0	0	0	0	1.5034	0.744292	2.54591	1.32008	2.0321	0.90969	1.68571	0.832279
AC007292.3	0.213435	0.089062	0	0	0	0	0.398893	0.192818	0	0	0	0	0	0	0.171055	0.107528	0	0	0	0	0	0	0.196013	0.09808	0	0	0	0	0	0	1.355	0.891066	0.681666	0.337473	0	0	0.482736	0.216102	0.311654	0.153872
BICRA-AS1	0.81092	0.338381	0.082234	0.047621	0.027077	0.012771	0.126983	0.061381	0.227388	0.108723	0.068526	0.035727	0.145077	0.076895	0	0	0	0	0.292221	0.136618	0.223105	0.097291	0.271701	0.135953	0.271647	0.128944	0.10353	0.060224	0.429543	0.274265	0.841504	0.553383	5.4884	2.71715	2.27697	1.18063	3.40405	1.52386	1.65111	0.815198
RN7SL847P	0	0	0	0	0	0	0	0	0	0	0	0	0	0	0	0	0	0	0	0	0	0	0	0	0	0	0	0	0	0	0	0	0	0	0	0	0	0	0	0
KIAA2026	6.68519	2.7896	3.2919	1.90631	5.39565	2.54483	5.98587	2.89347	6.85147	3.27594	3.05874	1.5947	5.82278	3.08626	5.23323	3.28971	3.3341	1.7374	7.69821	3.59904	3.47373	1.51482	3.19627	1.59933	4.38585	2.08185	0.672135	0.390983	3.52596	2.25134	7.41169	4.87402	23.3079	11.539	7.09971	3.68126	14.5283	6.50375	14.9952	7.40352
ZNF295-AS1	0.2464	0.102818	0	0	0.259301	0.122298	0.133626	0.064593	0	0	0.203539	0.106116	0.232685	0.123331	0.101659	0.063905	0.100793	0.052523	0.195994	0.09163	0.515296	0.22471	0.082644	0.041353	0.404895	0.192193	0	0	0	0	1.38014	0.907595	0.499319	0.247198	0.278609	0.144461	2.8564	1.2787	0.533299	0.263304
LINC01476	0	0	0	0	0	0	0	0	0	0	0	0	0	0	0	0	0	0	0	0	0	0	0	0	0	0	0	0	0	0	0	0	0	0	0	0	0	0	0	0
RN7SL199P	0.139362	0.058153	0.278353	0.161191	0.247603	0.116781	0.365504	0.176679	0.260191	0.124407	0.262068	0.136631	0.403589	0.213915	0.535752	0.336784	0.174181	0.090766	0.41353	0.193332	0.775407	0.338138	0.56796	0.284194	0	0	0.4546	0.264442	0.718325	0.458654	33.0283	21.7198	18.7023	9.25898	7.31934	3.79514	5.87102	2.62823	3.96743	1.95883
AP005059.2	0	0	0	0	0	0	0	0	0	0	0	0	0	0	0	0	0	0	0	0	0	0	0	0	0	0	0	0	0	0	0.671764	0.44176	1.54014	0.76248	0.368066	0.190845	3.6933	1.65335	0.67618	0.333848
AC040173.1	0	0	0	0	0	0	0	0	0	0	0	0	0.180203	0.095514	0	0	0	0	0	0	0	0	0	0	0	0	0	0	0	0	0	0	0	0	0	0	0	0	0	0
AC005341.1	0	0	0	0	0	0	0	0	0	0	0	0	0	0	0	0	0	0	0	0	0	0	0	0	0	0	0	0	0	0	0	0	0	0	0	0	0	0	0	0
AC092132.1	0	0	0	0	0	0	0	0	0	0	0	0	0	0	0	0	0	0	0	0	0	0	0	0	0	0	0	0	0	0	0	0	0	0	0	0	0	0	0	0
AC091860.2	0	0	0	0	0	0	0	0	0	0	0	0	0	0	0	0	0	0	0	0	0	0	0	0	0	0	0	0	0	0	0	0	0	0	0	0	0	0	0	0
AC091173.1	0.042578	0.017767	0	0	0	0	0	0	0	0	0	0	0	0	0	0	0	0	0	0	0.043775	0.019089	0	0	0	0	0	0	0	0	0	0	0	0	0	0	0	0	0	0
AC017007.5	0	0	0	0	0	0	0	0	0	0	0	0	0	0	0	0	0	0	0	0	0	0	0	0	0	0	0	0	0	0	0	0	0.265806	0.131593	0	0	0	0	0	0
TMED11P	0	0	0	0	0	0	0	0	0	0	0	0	0	0	0	0	0	0	0	0	0.397	0.173123	0	0	0.625746	0.297025	0	0	0	0	0	0	3.45936	1.71263	0	0	3.96437	1.7747	0	0
AC090152.1	4.31124	1.799	0	0	3.36882	1.58889	6.29228	3.04159	3.91701	1.87287	0.896466	0.46738	0.927641	0.49168	1.96913	1.23783	0.984946	0.513256	1.41795	0.662912	1.77235	0.772883	1.12537	0.563107	3.28753	1.56051	1.16996	0.68057	2.85174	1.82085	0.981709	0.645584	0.606731	0.300375	0.354013	0.183558	0.312877	0.140063	4.32565	2.13569
AC084752.1	0	0	0	0	0	0	0	0	0	0	0	0	0	0	0	0	0	0	0	0	0	0	0	0	0	0	0	0	0	0	0	0	0	0	0	0	0	0	0	0
AC131025.2	0	0	0	0	0	0	0	0	0	0	0	0	0	0	0	0	0	0	0	0	0	0	0	0	0.107779	0.05116	0	0	0	0	0	0	0	0	0	0	0	0	0	0
RPL37P3	0	0	0	0	0	0	0	0	0	0	0	0	0	0	0	0	0	0	0	0	0	0	0	0	0	0	0	0	0	0	0	0	0	0	0	0	0	0	0	0
BOD1P2	0	0	0	0	0	0	0	0	0	0	0	0	0	0	0	0	0	0	0	0	0	0	0	0	0	0	0	0	0	0	0	0	0	0	0	0	0	0	0	0
AC112251.1	0	0	0	0	0	0	0	0	3.44045	1.64501	0	0	0	0	0	0	0	0	0	0	0	0	0	0	0	0	0	0	0	0	0	0	0	0	0	0	0	0	0	0
WWC2-AS1	0	0	0	0	0	0	0.126007	0.06091	0	0	0	0	0	0	0	0	0	0	0	0	0	0	0.26578	0.13299	0	0	0	0	0	0	0	0	0	0	1.07843	0.559173	1.06574	0.477091	0	0
SUPT7L	19.3316	8.0667	10.4966	6.07844	12.409	5.85264	12.9786	6.27363	18.044	8.62752	13.3668	6.9689	14.2249	7.53968	9.54188	5.99821	10.1064	5.26643	18.7206	8.7522	18.5924	8.10775	14.9723	7.49176	18.1515	8.61603	5.36635	3.12162	9.27079	5.91944	11.3769	7.48157	20.2661	10.0332	19.2192	9.9653	16.2728	7.28468	12.08	5.9642
AC091117.1	1.29623	0.540893	0.593659	0.343782	1.21337	0.572278	0.321731	0.15552	1.22249	0.584518	0.117366	0.061189	0.25382	0.134533	0	0	1.53041	0.797498	0.766068	0.358149	0	0	0.705188	0.352859	0.310267	0.147276	0.351514	0.204476	0.099065	0.063254	0.283881	0.186683	0.947173	0.468918	0	0	0	0	0.856778	0.423015
AC090515.4	0.204198	0.085208	0	0	0	0	0.203071	0.098161	0.437906	0.209379	1.08237	0.5643	0	0	0	0	0	0	0	0	0	0	0	0	0.088603	0.042057	0	0	0	0	0	0	0	0	0	0	0.747196	0.334491	0	0
AC067805.1	0	0	0	0	0	0	0	0	0	0	0	0	0	0	0	0	0	0	0	0	0	0	0	0	0	0	0	0	0	0	0	0	0	0	0	0	0	0	0	0
ZRANB1	6.45474	2.69344	1.81211	1.04937	3.41112	1.60883	4.79533	2.31799	2.98159	1.42561	1.22339	0.637822	3.87947	2.05625	0.388471	0.244201	2.16802	1.12976	4.45884	2.08458	9.24318	4.03075	3.63019	1.81646	4.91291	2.33203	0.787325	0.457989	1.78974	1.14275	6.71792	4.41779	16.2688	8.05423	12.9796	6.73003	17.1451	7.67518	10.8075	5.33598
AC022710.1	0	0	0	0	0.046202	0.021791	0	0	0	0	0	0	0	0	0	0	0	0	0	0	0.076103	0.033187	0	0	0	0	0	0	0	0	0	0	0.265383	0.131384	0.315054	0.163358	0.368393	0.164915	1.17705	0.581142
AL590133.2	15.4742	6.45709	8.3025	4.80789	10.3624	4.88737	7.92363	3.83016	12.6811	6.06332	8.80778	4.59201	7.78433	4.12595	19.4206	12.2082	8.75126	4.56029	6.95721	3.25261	5.77162	2.51688	5.29073	2.64735	6.74419	3.20129	13.6327	7.93018	5.62008	3.58845	0	0	1.49232	0.738803	1.37739	0.714188	2.03762	0.912164	1.02871	0.507904
AC025580.2	14.9683	6.24596	0.195624	0.113284	3.08342	1.45428	4.13188	1.99729	6.58376	3.14794	1.63436	0.852084	0.410726	0.217698	4.40782	2.77084	3.63466	1.89403	4.22582	1.97564	1.56269	0.681455	2.81391	1.40801	2.3328	1.10732	3.08662	1.79549	4.90417	3.13133	6.42633	4.22603	6.12056	3.03011	2.7415	1.42149	17.1222	7.66492	21.2036	10.4688
HGF	2.03502	0.849175	0.053276	0.030852	2.98771	1.40914	0.862722	0.417026	1.78674	0.854306	0.475836	0.248081	1.15974	0.614699	3.16566	1.99	2.08017	1.08398	3.96648	1.8544	4.35921	1.90096	2.63508	1.31853	4.88571	2.31912	1.45281	0.845102	0.873203	0.557544	0.064309	0.04229	8.38678	4.15205	1.99413	1.03397	34.7972	15.5773	1.63185	0.805689
AC026951.1	0	0	0	0	0	0	0.023835	0.011521	0.224225	0.10721	0	0	0	0	0	0	0.054394	0.028345	0	0	0	0	0	0	0	0	0	0	0.137255	0.087638	0.249559	0.164113	0.676743	0.335036	0.165071	0.085591	0.428742	0.191931	0.68009	0.335779
BRINP2	0.033019	0.013778	0	0	0	0	0.058495	0.028275	0.12288	0.058753	0.055939	0.029164	0	0	0	0	0	0	0.078662	0.036776	0.050751	0.022131	0	0	0	0	0	0	0.023715	0.015142	0	0	0.259286	0.128365	0	0	0	0	0	0
AC245884.5	0	0	0	0	0	0	0	0	0	0	0	0	0	0	0	0	0	0	0	0	0	0	0	0	0	0	0	0	0	0	0	0	0	0	0	0	0	0	0	0
AL050338.2	0	0	0	0	0	0	0	0	0	0	0	0	0	0	0	0	0	0	0	0	0	0	0	0	0	0	0	0	0	0	0	0	0	0	0	0	0	0	0	0
AC245407.2	0	0	0	0	0	0	0	0	0	0	0	0	0	0	0	0	0	0	0	0	0	0	0	0	0	0	0	0	0	0	0	0	0	0	0	0	0	0	0	0
SPIN2A	2.41858	1.00923	1.62213	0.93936	2.24023	1.05659	1.66753	0.806056	0.532343	0.254533	2.01339	1.0497	0.455225	0.241284	0.868374	0.545877	1.09816	0.572253	1.56938	0.733709	1.37176	0.598196	1.2665	0.633728	2.63887	1.2526	1.38522	0.805787	0.835176	0.533264	3.4171	2.24713	7.04759	3.48906	6.85026	3.55191	14.1137	6.31814	3.18674	1.57338
NTPCR	27.2365	11.3653	9.35633	5.41815	18.5703	8.75859	15.0672	7.28325	15.5498	7.43493	14.4767	7.54754	12.8066	6.78792	12.9929	8.16761	9.74397	5.07759	20.0044	9.35237	14.1941	6.18975	12.0697	6.0394	12.1054	5.74611	17.1275	9.9631	10.6624	6.808	7.39009	4.85981	24.5227	12.1405	15.4563	8.01421	14.2173	6.36452	17.0381	8.41218
ABCB10	39.2368	16.3727	8.04254	4.65735	21.4571	10.1201	15.6543	7.56702	16.7572	8.01226	7.68989	4.00918	12.2883	6.5132	3.9898	2.50807	8.75934	4.5645	22.6121	10.5715	23.7881	10.3735	15.9039	7.95791	17.1162	8.12463	6.27505	3.65021	5.03663	3.21591	11.9933	7.88696	18.8543	9.33421	13.1907	6.83949	18.526	8.29336	13.2535	6.5436
COG2	69.2411	28.893	17.5291	10.1509	35.9394	16.9506	25.5597	12.3552	30.9822	14.8137	21.4219	11.1685	18.7475	9.9368	10.6066	6.66753	24.2524	12.6379	31.6251	14.7853	32.3286	14.0978	22.9398	11.4785	29.2738	13.8955	24.3924	14.1891	13.3211	8.50561	14.8763	9.78285	38.0238	18.8245	26.3729	13.6746	27.7823	12.4371	34.149	16.8603
MMAB	18.9895	7.92395	21.1432	12.2438	27.1822	12.8203	14.197	6.86262	75.0397	35.8793	81.9417	42.7209	22.8366	12.1041	5.36317	3.37139	32.5232	16.9479	29.702	13.8862	33.0332	14.4051	44.6977	22.3657	29.9165	14.2006	34.6171	20.1369	15.4654	9.87473	11.9903	7.88497	14.3775	7.11789	26.0529	13.5086	6.5749	2.94333	16.5394	8.16597
CAPN9	57.6178	24.0428	0.516375	0.299027	2.92718	1.38059	13.4995	6.52543	25.8939	12.3808	2.99927	1.56369	0	0	2.65481	1.66887	7.48952	3.90279	0.36425	0.170293	4.72507	2.06051	1.2728	0.63688	2.66558	1.26528	8.90366	5.17928	13.8079	8.81643	0.037315	0.024539	1.95583	0.968274	6.63789	3.4418	0	0	34.252	16.9112
RFK	58.6399	24.4693	23.9937	13.8945	67.5217	31.8462	48.0637	23.2332	37.0826	17.7305	33.0512	17.2315	29.1126	15.4306	19.8074	12.4513	28.8705	15.0444	38.697	18.0915	53.2552	23.2235	29.5707	14.7965	44.7682	21.2503	18.5582	10.7954	26.3393	16.8178	9.36481	6.15841	28.4502	14.0848	17.8242	9.24198	23.6311	10.5787	17.4543	8.61768
ADGRA3	36.5549	15.2537	17.6958	10.2474	20.8363	9.82734	17.7125	8.56193	18.3217	8.7603	14.6951	7.66138	28.6086	15.1635	12.4637	7.83491	24.4838	12.7585	36.0679	16.8623	36.9003	16.0914	9.69092	4.8491	13.8022	6.55154	10.3375	6.01332	18.5188	11.8243	23.981	15.7702	78.5735	38.8995	41.5257	21.5314	36.8678	16.5043	51.342	25.349
EME2	19.8472	8.28187	9.9773	5.77775	7.99602	3.77128	11.9547	5.7787	28.3037	13.533	19.8623	10.3554	14.1833	7.5176	12.8535	8.07995	11.2333	5.85366	11.0601	5.17079	11.0035	4.79838	13.2905	6.65023	18.26	8.66756	7.2699	4.22892	5.47525	3.49597	27.3194	17.9656	9.26861	4.58862	13.4285	6.96279	8.98288	4.02129	4.76056	2.35042
TESMIN	28.7281	11.9877	11.3527	6.57421	12.7585	6.01748	8.72224	4.21619	8.38181	4.00765	18.2319	9.50533	26.8386	14.2253	2.23422	1.40448	13.1956	6.87622	22.7318	10.6275	29.1747	12.7225	10.8987	5.45345	18.0968	8.59008	5.70076	3.31615	4.55386	2.90766	1.0372	0.682078	16.6825	8.25904	8.28872	4.29777	7.308	3.27151	12.0121	5.93069
RPS26P56	0	0	0	0	0	0	0.448543	0.216819	0	0	0	0	0	0	0	0	0	0	0	0	0	0	0.034738	0.017382	0	0	0	0	0.038673	0.024693	0.117683	0.07739	0	0	0	0	0	0	0	0
SLC18A2	1.22526	0.511277	0.201745	0.116828	2.23874	1.05589	1.09774	0.530628	0.126298	0.060388	0.048332	0.025198	0.10017	0.053093	0.053656	0.033729	0.020739	0.010807	0.147179	0.068809	0.88073	0.384068	0.079398	0.039729	0.710783	0.33739	0	0	0.704695	0.449951	5.42702	3.56887	2.17935	1.07893	0.244564	0.126808	2.14194	0.958864	2.42521	1.19739
ALDH3B2	1.48428	0.61936	0.271013	0.156941	2.2814	1.07601	0.183233	0.088572	0.170842	0.081686	4.49153	2.3417	0.889479	0.471453	0.292032	0.183577	0.470145	0.244993	0.399116	0.186593	0	0	1.66839	0.834824	0.239631	0.113747	0.431167	0.250811	0	0	0	0	0.139601	0.069112	0.682636	0.353953	0.129978	0.058186	3.96102	1.95566
COMTD1	78.7239	32.8499	153.08	88.647	58.4788	27.5812	110.963	53.6377	197.693	94.5241	441.783	230.327	78.1749	41.4353	84.3916	53.0502	73.1456	38.1162	77.2823	36.1307	87.1442	38.0017	122.791	61.4419	92.6622	43.9844	156.247	90.8891	84.4109	53.8967	33.725	22.178	8.07751	3.99894	11.6761	6.05413	13.5976	6.08712	6.26348	3.09245
ACY3	19.6172	8.18586	17.612	10.1989	14.5924	6.88245	14.9162	7.21027	8.36236	3.99835	132.118	68.8807	18.4884	9.79943	5.64871	3.55089	14.4467	7.52816	8.25245	3.85815	1.28424	0.560032	19.4826	9.74863	13.9045	6.60009	27.0676	15.7453	11.3892	7.27206	8.15151	5.36053	3.45966	1.71278	8.20059	4.25207	2.71063	1.21345	3.38273	1.67015
AL354836.1	2.87793	1.20091	1.53434	0.888521	2.88456	1.36048	3.5852	1.73303	6.36087	3.04137	6.19893	3.23186	2.00095	1.06057	3.16624	1.99036	5.45803	2.84419	15.5722	7.28027	8.51357	3.71259	11.0388	5.52353	7.38407	3.50502	1.70588	0.992314	0.481265	0.30729	3.23378	2.12657	4.19836	2.07849	7.08608	3.67419	5.21195	2.33319	1.66519	0.822148
SOHLH1	0	0	0	0	0	0	0	0	0	0	0.834013	0.434819	0	0	0	0	0	0	0	0	0	0	0.123478	0.061785	0	0	0	0	0	0	0	0	0	0	0.065756	0.034095	0	0	0	0
AL606489.1	4.02113	1.67794	1.46393	0.847745	3.48328	1.64287	1.25584	0.607055	1.89957	0.908254	1.10978	0.578592	0.832843	0.441434	0.72296	0.454467	1.53526	0.800025	3.24438	1.5168	1.13607	0.495416	0.945912	0.473311	2.69897	1.28113	0.48448	0.281823	0.815523	0.520715	7.36294	4.84196	3.16298	1.5659	5.57653	2.89148	9.13657	4.09009	3.82559	1.8888
IGHMBP2	17.4983	7.30172	14.6396	8.47766	11.2888	5.3243	10.5051	5.07799	10.748	5.139	14.972	7.80576	18.4879	9.79919	11.9448	7.50871	15.0522	7.84373	19.3858	9.06317	21.2532	9.26807	19.9512	9.98312	24.2374	11.5049	6.04093	3.51402	6.65927	4.25197	17.1943	11.3072	14.7618	7.30815	14.6343	7.58803	13.9317	6.23667	11.1586	5.50931
MIR3680-2	1.4449	0.602927	0	0	0.200195	0.094421	0	0	0.26356	0.126018	0.217332	0.113308	0	0	0	0	0	0	0.318126	0.148729	0.041511	0.018102	0.524779	0.262587	1.13267	0.537649	0.416305	0.242166	0.287724	0.183713	0.841123	0.553133	3.36506	1.66594	1.07129	0.555474	2.85717	1.27904	0.654868	0.323326
MR1	6.47008	2.69984	1.21271	0.702266	7.9283	3.73934	2.96506	1.43326	2.35234	1.12474	1.78797	0.932171	3.25022	1.72272	0.902213	0.567149	1.67937	0.875121	4.26755	1.99515	2.87414	1.25335	2.4612	1.23152	5.71215	2.71141	2.16483	1.25928	1.94002	1.23871	3.4288	2.25482	3.84722	1.90464	3.29894	1.71053	8.6759	3.88386	1.94359	0.959604
LINC01817	0	0	0	0	0	0	0	0	0	0	0	0	0	0	0	0	0	0	0	0	0	0	0	0	0	0	0	0	0	0	0	0	0	0	0	0	0	0	0	0
UCMA	0	0	0	0	0	0	0	0	0	0	0	0	0	0	0	0	0	0	0	0	0	0	0	0	0	0	0	0	0	0	0	0	0	0	0	0	0	0	0	0
AP001107.1	0.898101	0.37476	0.245827	0.142356	0.500229	0.23593	0.487198	0.235504	0.133564	0.063862	0.144547	0.075361	0.376106	0.199348	0.475233	0.29874	0.567766	0.295863	0.36364	0.170008	0.490613	0.213946	0.262202	0.1312	0.964066	0.457617	0.12438	0.072352	0.163698	0.104522	1.63349	1.0742	1.72598	0.854482	2.69783	1.39885	1.6845	0.754084	1.31025	0.646908
MIR4645	0	0	0	0	0	0	0.671068	0.324383	0	0	0	0	0	0	0	0	0	0	0	0	0	0	0	0	0	0	0	0	0	0	0	0	0	0	0	0	0	0	0	0
MIR3661	0	0	0	0	0	0	0	0	0	0	0	0	0	0	0	0	0	0	0	0	0	0	0	0	0	0	0	0	0	0	0	0	0	0	0	0	0	0	0	0
RN7SL524P	0	0	0	0	0	0	0	0	0	0	0	0	0	0	0	0	0	0	0.00311	0.001454	0.011815	0.005152	0	0	0.083682	0.039721	0.054838	0.031899	0	0	0.026746	0.017589	0	0	0.03339	0.017313	0	0	0.050271	0.02482
MIR5680	0	0	0	0	0	0	0	0	0	0	0	0	0	0	0	0	0	0	0	0	0	0	0	0	0	0	0	0	0	0	0	0	0	0	0	0	0	0	0	0
NDUFB4P9	0	0	0	0	0	0	0	0	0	0	0	0	0	0	0	0	0	0	0	0	0	0	0	0	0	0	0	0	0	0	0	0	0	0	0	0	0	0	0	0
KRTAP21-2	0	0	0	0	0	0	0	0	0	0	0	0	0	0	0	0	0	0	0	0	0	0	0	0	0	0	0	0	0	0	0	0	0	0	0	0	0	0	0	0
PTRH1	20.4593	8.53728	25.5532	14.7976	33.0004	15.5644	19.1873	9.27484	24.1247	11.5349	58.0584	30.2692	17.7721	9.41978	16.0138	10.0666	33.0402	17.2173	19.2397	8.99485	25.5646	11.1482	17.5104	8.76179	24.9771	11.856	14.7049	8.55385	5.66614	3.61785	10.2156	6.71791	1.94026	0.960566	4.93762	2.5602	7.33851	3.28517	8.20984	4.05342
CCDC97	35.983	15.015	14.087	8.15764	23.7527	11.2028	30.2714	14.6327	33.2142	15.8809	14.2295	7.41866	27.0727	14.3494	12.1047	7.60922	21.8926	11.4082	23.9583	11.2009	23.0309	10.0433	23.2321	11.6248	26.5781	12.616	17.2059	10.0087	15.9623	10.192	29.9832	19.7173	25.9896	12.8667	15.4233	7.99711	24.0325	10.7584	25.7201	12.6987
PNLIPRP1	0	0	0.034959	0.020245	0.074143	0.034969	0.1368	0.066127	0.019304	0.00923	0	0	0.026372	0.013978	0	0	0	0	0.107935	0.050461	0.066556	0.029023	0.096748	0.04841	0.339294	0.161054	0.022407	0.013034	0.137113	0.087547	0	0	0.292907	0.14501	0.136746	0.070904	0.191794	0.085859	0	0
PPP1R32	2.36252	0.985835	3.52777	2.04289	2.26911	1.07021	2.58044	1.24734	1.97878	0.946127	7.71842	4.02406	1.8832	0.998157	11.0512	6.94698	2.51919	1.31275	1.69994	0.794751	2.87895	1.25545	1.50308	0.752106	3.37533	1.60218	3.56636	2.07456	1.92864	1.23144	1.97723	1.30025	0.917696	0.454324	1.33317	0.691259	1.05686	0.473114	1.33399	0.658627
ZNF177	1.23841	0.516766	0	0	1.25488	0.591859	2.58113	1.24768	0	0	0	0	0.954231	0.505773	0.0394	0.024768	0.004132	0.002153	1.53795	0.719018	0.846947	0.369335	0	0	0.830205	0.394076	0.13541	0.078768	0	0	0	0	3.69945	1.83149	0	0	3.609	1.61561	0	0
ZNF48	4.68949	1.95683	1.17116	0.678207	0.970108	0.457546	1.58064	0.764057	5.54708	2.65226	10.3626	5.40264	10.0555	5.32974	6.23841	3.92159	9.50885	4.95507	4.93255	2.30605	4.59643	2.00441	7.93892	3.97245	3.41106	1.61914	9.2296	5.36888	4.99618	3.19008	6.33479	4.16583	13.597	6.7315	5.0185	2.60213	10.0949	4.51908	8.64306	4.26731
IGFL3	0	0	0	0	0.715539	0.33748	0	0	0	0	0	0	0	0	0.292386	0.183799	0	0	0.285775	0.133604	0.267311	0.116569	0	0	0.129894	0.061657	1.35621	0.788912	0	0	0	0	0.760953	0.376726	0.764572	0.396437	0.261361	0.117001	0	0
GOLGA8M	0.204372	0.085281	0.184155	0.106642	0.069673	0.032861	0.128367	0.06205	0.008962	0.004285	0	0	0.00044	0.000233	0	0	0	0	0.26892	0.125724	0.129662	0.056543	0.010035	0.005021	0.197552	0.093773	0.002373	0.00138	0.036879	0.023547	0.139139	0.0915	0.024038	0.0119	0.050275	0.026068	0.203601	0.091144	0	0
CYB561A3	40.5464	16.9192	17.585	10.1833	40.9011	19.2908	43.3014	20.9312	36.4161	17.4119	33.8464	17.6461	18.5855	9.8509	15.7537	9.90308	49.6303	25.8624	31.6654	14.8041	36.4688	15.9033	30.6834	15.3532	29.7119	14.1035	19.1859	11.1605	43.106	27.5234	14.1768	9.32282	23.0041	11.3886	20.6323	10.698	23.3164	10.4378	21.0123	10.3743
HMX3	0	0	0	0	0	0	0.899789	0.434944	0	0	0	0	0.177737	0.094207	0	0	0	0	0	0	0	0	0	0	0	0	0.661376	0.384724	0.364891	0.232985	0	0	0	0	0	0	0	0	0.626332	0.309237
OR6W1P	0	0	0	0	0	0	0	0	0	0	0	0	0	0	0	0	0	0	0	0	0	0	0	0	0	0	0	0	0	0	0	0	0	0	0.11878	0.061588	0.471876	0.211241	0	0
KCNIP4	1.41929	0.592244	0.94905	0.549585	1.0756	0.507303	0.779033	0.376572	0.830949	0.397308	0.404023	0.210641	1.57279	0.833629	0.407	0.255848	0.402721	0.209858	1.09247	0.510749	0.726442	0.316786	0.389542	0.194917	1.03181	0.489773	0.931812	0.542037	0.603519	0.38535	1.67235	1.09976	5.60387	2.77431	2.04141	1.05849	5.05312	2.26209	5.10531	2.52063
SPATA31A6	0	0	0	0	0	0	0	0	0	0	0	0	0	0	0	0	0.020903	0.010893	0	0	0	0	0	0	0	0	0	0	0	0	0	0	0	0	0	0	0	0	0	0
SPTLC1	106.491	44.4368	37.7342	21.8514	62.8653	29.6501	52.6258	25.4385	49.4925	23.6642	16.3192	8.50812	51.1429	27.1074	11.3223	7.11745	42.5514	22.1736	72.1386	33.7259	78.5005	34.2324	35.9661	17.9966	70.5362	33.4817	19.1844	11.1596	23.3081	14.8823	60.514	39.7948	120.599	59.7053	105.924	54.9224	109.283	48.9216	101.107	49.9192
NFATC2	2.76456	1.1536	0.351687	0.203658	7.20155	3.39657	3.3763	1.63205	0.377324	0.180413	1.04787	0.546317	1.31656	0.697818	0.961624	0.604495	0.76818	0.400299	12.3049	5.75275	4.2118	1.83668	2.72957	1.36581	4.10493	1.9485	1.24771	0.725797	1.42726	0.911312	2.91647	1.9179	9.78511	4.84432	4.85514	2.51743	48.4847	21.7047	4.49674	2.22017
RIMS4	0.090244	0.037657	0	0	0.094805	0.044714	0.639139	0.30895	0	0	0.076506	0.039887	0.020069	0.010637	0.190357	0.119662	0	0	0.089653	0.041914	0.011568	0.005045	0.097478	0.048776	0	0	0.193871	0.112775	0.864997	0.552304	0.066375	0.043649	0	0	0	0	0	0	0	0
AC023794.3	0.545137	0.227475	0	0	0.460874	0.217369	0.194558	0.094046	0	0	0.363636	0.189585	0	0	1.16262	0.730848	0	0	0.773453	0.361602	0	0	0.410057	0.205182	0.792578	0.376216	0.566348	0.329446	0.205548	0.131243	0	0	0	0	0	0	0.733141	0.328199	0.534439	0.263867
AC096661.1	0	0	0	0	0	0	0	0	0	0	0	0	0	0	0	0	0	0	0	0	0	0	0	0	0	0	0	0	0	0	0	0	0	0	0	0	0	0	0	0
PTPRCAP	19.8641	8.2889	0	0	100.658	47.4746	24.2841	11.7385	4.83575	2.31215	23.192	12.0913	8.0654	4.27492	35.8337	22.5258	27.4272	14.2923	8.80493	4.11645	15.6707	6.83364	32.0067	16.0154	23.9841	11.3846	91.6231	53.2974	110.127	70.3164	14.165	9.31504	4.33948	2.14835	2.15838	1.11914	5.62055	2.5161	12.1194	5.98367
CISD1P1	0	0	0	0	0	0	0	0	0	0	0	0	0	0	0	0	0	0	0	0	0	0	0	0	0	0	0	0	0	0	0	0	0	0	0	0	0	0	0	0
AC093534.1	0	0	0	0	0	0	0	0	0	0	0	0	0	0	0	0	0	0	0	0	0	0	0	0	0	0	0	0	0	0	0	0	0	0	0	0	0	0	0	0
PABPC1P7	0	0	0	0	0.269388	0.127056	0.038263	0.018496	0	0	0	0	0	0	0.040938	0.025734	0	0	0.061456	0.028731	0	0	0	0	0.090019	0.04273	0.050574	0.029419	0.047589	0.030386	0	0	0.488833	0.242007	0	0	0.237099	0.10614	0	0
AC027288.2	0	0	0	0	0	0	0	0	0	0	0	0	0	0	0.805369	0.506271	0	0	0.088302	0.041283	0	0	0	0	0	0	0.619038	0.360096	0	0	0.443848	0.29188	0.272817	0.135064	0.552798	0.28663	0.152304	0.068181	1.57044	0.775368
AC073611.1	1.33885	0.558676	1.94099	1.124	2.2604	1.0661	2.37374	1.14743	2.51858	1.20423	2.52095	1.31432	0.863602	0.457737	5.74944	3.61421	1.47515	0.768701	1.58435	0.740709	4.53831	1.97906	2.33035	1.16605	1.9682	0.934252	2.66217	1.54859	0.883767	0.564289	0.492038	0.32357	0.574151	0.284245	1.02116	0.529482	1.70971	0.765371	0.801155	0.395552
C1QBPP2	1.34257	0.560226	0.218678	0.126634	0.168892	0.079657	0.558521	0.26998	0.239171	0.114357	0.13128	0.068444	0.58347	0.309258	0	0	1.60953	0.838726	0.766732	0.35846	0.177775	0.077524	0.181059	0.090598	0.646718	0.30698	0.324622	0.188834	0.393154	0.25103	1.06207	0.698429	3.94569	1.9534	10.2289	5.30379	0.405464	0.18151	2.99296	1.4777
VEGFA	239.408	99.9003	100.289	58.0765	85.5717	40.3594	205.425	99.2992	308.462	147.487	65.1556	33.9694	146.541	77.6715	75.6369	47.5468	100.021	52.121	185.527	86.737	246.115	107.326	107.959	54.0202	265.542	126.046	65.2377	37.9489	28.6859	18.3161	107.596	70.7567	61.7769	30.5839	247.3	128.227	205.224	91.8707	82.5433	40.7539
AC097652.1	0.055388	0.023112	0	0	0	0	0	0	0	0	0	0	0	0	0	0	0	0	0.044131	0.020632	0	0	0	0	0.081899	0.038875	0	0	0.026382	0.016845	0.123827	0.08143	0	0	1.03351	0.535884	3.17056	1.41934	0	0
AP001363.1	1.48236	0.618561	0	0	0	0	0.412414	0.199354	0	0	0	0	0.590642	0.313059	0.151125	0.095	0.473492	0.246737	0	0	0.278403	0.121406	0.093134	0.046602	0.476557	0.226209	0.544667	0.316834	0.558337	0.356501	1.387	0.912109	2.37046	1.17355	3.24799	1.68411	6.12261	2.74085	3.92252	1.93665
AL512361.1	0	0	0.281161	0.162817	0.189636	0.089441	0	0	0	0	0	0	0	0	0	0	0.22186	0.115611	0.111595	0.052172	0.714701	0.311666	0	0	0	0	0	0	0	0	0	0	0	0	0	0	0	0	0	0
AL591767.1	0	0	0	0	0	0	0	0	0	0	0	0	0	0	0	0	0	0	0	0	0.17327	0.075559	0	0	0.278157	0.132034	0	0	0	0	0	0	0	0	0	0	0.15951	0.071406	0	0
AC016526.1	0	0	0	0	0	0	0	0	0	0	0	0	0	0	0	0	0	0	0	0	0	0	0	0	0	0	0	0	0	0	0	0	0	0	0	0	0	0	0	0
ZNF578	0.187495	0.078238	0.009887	0.005725	0.102116	0.048163	0.073156	0.035362	0.056777	0.027147	0	0	0.222757	0.118068	0.018355	0.011538	0.019305	0.01006	0.189703	0.088689	0.208627	0.090978	0.049862	0.02495	1.11133	0.527518	0.018968	0.011034	0.504304	0.322	0.601857	0.395789	0.55771	0.276106	0.102349	0.053069	0.355527	0.159156	0.082802	0.040881
LINC02320	2.52388	1.05317	1.88996	1.09445	0	0	0.570131	0.275592	0.951545	0.454969	0.992959	0.517687	3.09111	1.63839	0.319757	0.201005	0.710352	0.370165	0.266394	0.124543	0.556827	0.242821	0.196754	0.098451	0.61102	0.290035	0	0	0	0	2.41798	1.59009	0.107692	0.053315	0.923495	0.478839	0.873799	0.391166	4.93234	2.43523
AL157955.1	0	0	0	0	0	0	0	0	0	0	0	0	0	0	0	0	0	0	0	0	0	0	0	0	0	0	0	0	0	0	0	0	0.568589	0.281492	0	0	0	0	0.40415	0.19954
AL445383.1	0	0	0	0	0	0	0	0	0	0	0	0	0	0	0	0	0	0	0	0	0	0	0	0	0	0	0	0	0	0	0	0	0	0	0.475889	0.246752	0	0	0	0
NT5CP2	0.012565	0.005243	0	0	0	0	0.013006	0.006287	0.218348	0.1044	0	0	0	0	0	0	0	0	0	0	0	0	0	0	0	0	0	0	0	0	0.020596	0.013544	0	0	0	0	0	0	0	0
C8orf87	0	0	0	0	0.154092	0.072676	0	0	0.174105	0.083246	0	0	0	0	0	0	0	0	0	0	0	0	0.157979	0.079049	0	0	0	0	0	0	0	0	0	0	0	0	0	0	0	0
TTN-AS1	3.93957	1.6439	0.058653	0.033965	5.05164	2.38258	3.6768	1.7773	2.33502	1.11646	2.63705	1.37485	0.236848	0.125537	7.30496	4.59204	7.13378	3.71742	8.76741	4.09891	8.09485	3.52999	1.69601	0.848644	11.2915	5.35976	1.29387	0.752646	3.51224	2.24258	7.17302	4.71707	77.6757	38.455	35.4874	18.4005	64.3153	28.7914	56.392	27.8423
GNPTG	58.1351	24.2586	56.1359	32.5077	89.1461	42.0453	54.7374	26.4592	54.4675	26.0429	71.9162	37.4941	51.9759	27.5489	52.4153	32.9492	56.4185	29.3997	76.9786	35.9888	79.344	34.6002	59.0566	29.5505	78.1886	37.1141	74.3221	43.2334	47.8067	30.5248	40.5477	26.6647	20.9112	10.3525	40.9331	21.2241	33.6302	15.0549	23.4981	11.6016
PARP9	79.3635	33.1169	9.60606	5.56276	42.3025	19.9517	28.3053	13.6823	11.2467	5.37744	18.4085	9.59741	22.4999	11.9257	2.35808	1.48234	9.55521	4.97923	7.68758	3.59407	23.1182	10.0814	25.9823	13.0009	50.3356	23.893	9.01854	5.24611	6.02912	3.84962	22.9009	15.0599	31.5365	15.6128	11.88	6.15989	52.697	23.5904	41.3764	20.4287
SENP7	12.5627	5.24217	3.13469	1.81527	8.69606	4.10145	4.67333	2.25901	3.49875	1.67288	1.86086	0.970176	4.8013	2.54485	2.77625	1.7452	3.06384	1.59657	6.9643	3.25592	8.23237	3.58996	3.46923	1.73592	8.98852	4.26661	1.40308	0.816175	2.25658	1.44084	2.88049	1.89424	15.7104	7.77774	9.31703	4.83096	27.8956	12.4878	8.64769	4.2696
MTND6P2	0	0	0	0	0	0	0	0	0	0	0	0	0	0	0	0	0	0	0	0	0	0	0	0	0	0	0	0	0	0	0	0	0	0	0	0	0	0	0	0
RNU4-62P	0.201829	0.084219	0.008181	0.004738	0.236305	0.111452	0	0	0.389898	0.186425	0.811431	0.423046	0	0	1.62044	1.01864	0.297235	0.154889	0.009568	0.004473	0.054017	0.023556	0.384791	0.19254	0.4062	0.192812	1.26942	0.738422	0.584151	0.372983	0.41971	0.276006	0.407731	0.201856	0	0	2.21822	0.993012	2.22566	1.09887
LINC02197	0	0	0	0	0	0	0	0	0	0	0	0	0	0	0	0	0	0	0	0	0	0	0	0	0	0	0	0	0	0	0	0	0	0	0	0	0.090044	0.040309	0	0
UBE2CP3	0	0	0.005909	0.003422	0.182246	0.085955	0	0	0	0	0.002457	0.001281	0.116019	0.061494	0	0	0	0	0	0	0.333054	0.145238	0.397007	0.198653	0	0	0.425101	0.247282	0.37376	0.238648	0.175455	0.115381	1.66411	0.823853	2.05665	1.06639	10.0122	4.48206	1.47337	0.727442
COMMD1	30.0903	12.5561	15.8116	9.15634	37.7304	17.7953	26.5531	12.8353	12.4949	5.97429	29.3596	15.3069	28.0122	14.8474	35.8421	22.531	19.8439	10.3407	18.8672	8.82071	20.5181	8.9475	27.9792	14.0001	19.3221	9.17172	34.9571	20.3346	21.4844	13.7179	12.4537	8.18967	14.8141	7.33401	9.42409	4.88647	22.6847	10.1551	22.9745	11.3431
MYOZ3	0.356316	0.148684	0.054975	0.031835	0.602399	0.284118	0.141789	0.068538	0.130579	0.062435	0	0	0	0	0.230646	0.144989	0.025884	0.013488	1.04571	0.488886	0.233061	0.101633	0.230722	0.115448	0.356764	0.169347	0.062213	0.03619	0.133893	0.085492	0.366696	0.241144	0.480956	0.238107	0.037927	0.019665	0.55153	0.246898	0.162531	0.080246
AC008871.1	0	0	0	0	0	0	0	0	0	0	0	0	0.491569	0.260548	0	0	0	0	0	0	0	0	0	0	0	0	0	0	0	0	0	0	0	0	0	0	1.05388	0.471783	1.49565	0.738443
RNU6-1165P	0.435526	0.181736	0	0	0.399889	0.188606	0.38231	0.184802	1.40985	0.6741	0	0	0	0	0.171852	0.108029	0	0	0.200537	0.093754	0	0	0.359903	0.180087	0.288557	0.136971	0.266979	0.155302	0	0	0.989861	0.650944	5.77744	2.86024	4.04184	2.09573	3.67603	1.64562	5.02708	2.482
DIRC2	11.7195	4.89034	3.47311	2.01124	6.3455	2.99282	7.88033	3.80923	10.7299	5.13037	6.62761	3.45536	5.5344	2.93341	4.51657	2.8392	6.42502	3.34808	4.77729	2.23346	9.70565	4.23243	4.64866	2.32608	6.71008	3.1851	5.63395	3.27729	6.09593	3.89228	4.66984	3.07095	12.3265	6.10249	9.66902	5.01346	24.5944	11.01	14.9447	7.37858
AC008794.1	0	0	0	0	0	0	0	0	0	0	0	0	0	0	0	0	0	0	0	0	0	0	0	0	0	0	0	0	0	0	0	0	0	0	0	0	0	0	0	0
AC011509.1	0	0	0	0	0	0	0	0	0	0	0	0	0	0	0	0	0	0	0	0	0	0	0	0	0	0	0	0	0.122704	0.078347	0	0	0	0	0	0	0	0	0	0
AC005180.1	0	0	0	0	1.01583	0.47911	0.112736	0.054495	0	0	0	0	2.77022	1.46831	0.110187	0.069265	0	0	1.637	0.765324	0	0	0.107076	0.053578	0.786036	0.373111	0	0	0.281258	0.179584	0	0	1.45594	0.720794	0.445171	0.230825	3.43979	1.53986	0.750779	0.37068
AC023043.2	0.409929	0.171055	0.048981	0.028364	0.189004	0.089143	0	0	0	0	0	0	0.181831	0.096376	0	0	0.086621	0.045138	0.181858	0.085022	0	0	0	0	0	0	0	0	0.040845	0.02608	0.187693	0.123429	0.360431	0.178439	0.127347	0.06603	0.168637	0.075492	0.489968	0.241911
TCF4-AS2	0	0	0	0	0	0	0	0	0	0	0	0	0	0	0	0	0	0	0	0	0	0	0	0	0.032422	0.01539	0.034963	0.020338	0	0	0.525792	0.345767	1.84999	0.915875	1.45478	0.754315	5.93803	2.65822	1.22601	0.605313
AC090621.1	0	0	0	0	0	0	0	0	0	0	0	0	0	0	0	0	0	0	0	0	0	0	0	0	0	0	0	0	0.200755	0.128183	0	0	0	0	0	0	0	0	0	0
AC010928.2	0	0	0	0	0	0	0	0	0	0	0	0	0	0	0	0	0	0	0	0	0	0	0	0	0	0	0	0	0	0	0	0	0	0	0	0	0	0	0	0
SCG3	0	0	0	0	0.310689	0.146535	0.583661	0.282132	0.467623	0.223588	0	0	0.062997	0.03339	0.315106	0.198082	0.026899	0.014017	0.366043	0.171131	0.018157	0.007918	0.035629	0.017828	0.156509	0.074291	0.158807	0.092378	0.406573	0.259598	0.174274	0.114605	0	0	0	0	0.104387	0.04673	0.153178	0.075628
AC068473.4	0	0	0.154298	0.089352	0.245683	0.115875	0	0	0	0	0	0	0	0	0	0	0	0	0.155223	0.072569	0	0	0	0	0.143494	0.068113	0	0	0	0	0	0	0	0	0	0	0	0	0	0
AC011498.6	0	0	0	0	0	0	0	0	0	0	0	0	0	0	0	0	0	0	0	0	0	0	0	0	0.090233	0.042831	0	0	0	0	0	0	0.463875	0.229651	0	0	0.246353	0.110283	0	0
AC068657.1	0.079345	0.033109	0.015206	0.008806	0	0	0.017981	0.008692	0.12226	0.058457	0	0	0.06654	0.035268	0	0	0.026227	0.013667	0	0	0.010819	0.004718	0	0	0	0	0.015837	0.009213	0	0	0.111181	0.073114	0.702947	0.348009	0	0	3.36242	1.50522	0.63888	0.315433
CREB3	75.676	31.5781	36.4997	21.1366	54.8175	25.8544	51.8759	25.076	51.7624	24.7495	85.6289	44.6433	34.8902	18.4929	65.0957	40.9204	52.7348	27.4802	56.8063	26.5579	51.4708	22.4453	58.5626	29.3033	46.7929	22.2114	53.1487	30.9167	50.0615	31.9645	14.543	9.56363	29.3038	14.5075	24.0901	12.4909	41.9059	18.7597	28.2828	13.964
RPL23P4	0	0	0	0	0	0	0	0	0	0	0	0	0	0	0	0	0	0	0	0	0	0	0	0	0	0	0	0	0	0	0	0	2.0431	1.01148	0.314081	0.162854	0	0	0	0
AP001469.1	1.48	0.617575	0.459639	0.266172	0.807561	0.380882	0.80405	0.388665	1.10911	0.530307	0.24185	0.12609	0.291151	0.154319	0.09832	0.061806	0.401998	0.209481	0.753881	0.352451	0.843594	0.367873	0.113359	0.056722	0.460439	0.218558	0.305644	0.177794	0	0	2.68692	1.76695	3.83329	1.89775	5.40949	2.80486	6.18731	2.76982	2.82918	1.39684
AC104457.2	0	0	0	0	0	0	0	0	0	0	0	0	0	0	0	0	0	0	0	0	0	0	0	0	0.153552	0.072887	0	0	0	0	0	0	0	0	0	0	0	0	0	0
HMGB1P12	0	0	0	0	0	0	0	0	0.011156	0.005334	0	0	0	0	0	0	0	0	0	0	0	0	0	0	0	0	0	0	0	0	0	0	0	0	0	0	0	0	0	0
AC103592.1	0	0	0	0	0	0	0	0	0	0	0	0	0	0	0	0	0	0	0	0	0	0	0	0	0	0	0	0	0	0	0	0	0	0	0.377806	0.195895	0.769562	0.344503	0	0
RPS27AP11	0	0	0.029445	0.017051	0.153965	0.072617	0.059271	0.02865	0.009224	0.004411	0.021335	0.011123	0.047108	0.024969	0.200271	0.125894	0.076969	0.040108	0.246683	0.115328	0.251092	0.109496	0.105358	0.052719	0.080585	0.038252	0.050784	0.029541	0.01573	0.010044	0	0	0	0	0	0	0.825754	0.369658	0	0
SOX21	0	0	0	0	0.05924	0.02794	0.077502	0.037463	0	0	0	0	0	0	0.017303	0.010877	0	0	0	0	0.043334	0.018897	0	0	0.046431	0.02204	0	0	0	0	0	0	0	0	0	0	0.051902	0.023235	0	0
AC058823.1	0	0	0	0	0	0	0	0	0	0	0	0	0	0	0	0	0	0	0	0	0.126984	0.055375	0.01382	0.006915	0	0	0	0	0	0	0	0	1.01683	0.503401	0.826948	0.428779	1.82269	0.815945	0.929762	0.459049
RNF41	24.6959	10.3051	17.3334	10.0376	10.8662	5.12498	12.8863	6.22905	14.5357	6.95008	8.6006	4.48399	15.1524	8.03126	8.03516	5.05106	13.3612	6.96255	22.3854	10.4655	25.1048	10.9477	12.375	6.19217	19.4427	9.22895	6.30962	3.67032	7.57014	4.83357	15.3715	10.1085	26.0227	12.8831	26.0414	13.5027	18.4976	8.28065	22.2863	11.0033
AC121764.1	0	0	0	0	0	0	0	0	0	0	0	0	0	0	0	0	0	0	0	0	0	0	0	0	0	0	0	0	0	0	0	0	0	0	0	0	0	0	0	0
RPL12P32	0	0	0.160936	0.093196	0	0	0.002098	0.001014	0	0	0	0	0.003993	0.002116	0	0	0.044525	0.023202	0	0	0.011237	0.0049	0	0	0.237739	0.112848	0	0	0.165111	0.105424	0	0	0.175918	0.087092	0.061714	0.031999	0.700491	0.313583	0.644497	0.318206
SLC2A4	2.50569	1.04558	0.216219	0.12521	9.88636	4.66285	1.93011	0.932984	8.46227	4.04612	0.995765	0.51915	3.10595	1.64626	3.1415	1.97481	2.34257	1.22071	4.22598	1.97572	4.78661	2.08734	0.605553	0.303004	2.63902	1.25267	2.06303	1.20007	1.2097	0.772401	2.4855	1.63449	1.29852	0.642859	2.28616	1.18539	2.32411	1.04041	1.5629	0.771649
UNC93B2	0	0	0.085372	0.049438	0	0	0	0	0	0	0	0	0	0	0.092726	0.058289	0	0	0.283286	0.132441	0	0	0	0	0	0	0	0	0	0	0	0	0.20636	0.102163	0	0	0	0	0	0
TRIM49	0	0	0	0	0	0	0	0	0	0	0	0	0	0	0	0	0	0	0	0	0	0	0	0	0	0	0	0	0	0	0	0	0	0	0	0	0	0	0	0
TMEM129	47.2848	19.731	25.8079	14.9451	33.13	15.6256	26.1791	12.6546	49.8358	23.8283	57.2054	29.8245	33.9723	18.0064	15.6666	9.84831	38.4362	20.0291	60.2535	28.1695	35.3793	15.4281	42.2362	21.134	30.0634	14.2703	41.2226	23.9793	27.4382	17.5194	42.734	28.1024	27.277	13.504	15.9919	8.29192	14.8084	6.62914	16.0594	7.92895
SPRY3	1.40095	0.584591	0.357022	0.206747	1.0017	0.472446	0.751727	0.363373	0.379216	0.181317	0.526797	0.27465	0.404941	0.214632	0.337908	0.212416	0.312461	0.162824	1.11657	0.522016	1.11718	0.48718	0.315396	0.157816	0.58924	0.279697	0.208143	0.121077	0.225187	0.143783	0.545969	0.359036	1.14924	0.568953	0.666979	0.345834	2.3911	1.07041	0.934429	0.461353
PPIC	70.2405	29.31	20.9675	12.1421	50.2618	23.7057	43.1157	20.8414	20.442	9.77409	49.6678	25.8947	27.535	14.5945	65.0241	40.8754	42.512	22.1531	33.0404	15.4469	34.8858	15.2129	80.948	40.5044	46.9373	22.2799	68.0173	39.5658	53.3158	34.0424	34.3556	22.5927	29.5991	14.6537	31.1191	16.1355	36.9269	16.5307	18.7092	9.23724
SLC28A3	0.634008	0.264559	0	0	11.6662	5.50231	6.53996	3.16131	3.47421	1.66115	2.66538	1.38962	1.22389	0.648703	1.26135	0.79291	1.06419	0.554549	8.29443	3.87778	1.56173	0.681038	1.38201	0.691526	3.15009	1.49527	0.762252	0.443404	0.296567	0.189359	0.118215	0.07774	11.8999	5.89131	2.85097	1.47825	9.10635	4.07656	17.5156	8.64795
LINC02369	0	0	0	0	0	0	0	0	0	0	0	0	0	0	0	0	0	0	0	0	0	0	0	0	0	0	0	0	0	0	0	0	0	0	0	0	0	0	0	0
NBPF6	0.599631	0.250215	0.040162	0.023257	4.23046	1.99527	0.143879	0.069549	1.36607	0.653169	0.224445	0.117016	0.357733	0.18961	0	0	0	0	0.115528	0.054011	0	0	0.094543	0.047307	0.712336	0.338128	0	0	0.197354	0.126011	0.161314	0.106082	0	0	0	0	0	0	0	0
TRAV1-2	1.60734	0.670713	0	0	2.81788	1.32904	0	0	0	0	0	0	0.129872	0.068836	0	0	0	0	0.649029	0.303432	0	0	0.293805	0.147013	1.07671	0.511084	0	0	1.14252	0.729506	1.23592	0.812753	0.881577	0.436443	0	0	2.73448	1.22412	1.58677	0.78343
AC092745.2	0	0	0	0	0.443015	0.208946	0.554298	0.267938	0	0	0	0	0	0	0	0	0	0	0	0	0.156049	0.06805	0.390663	0.195478	0	0	0.257134	0.149576	0	0	0	0	0.880243	0.435783	0.61571	0.31925	2.00074	0.895655	0	0
KRT18P14	0.004229	0.001765	0.004644	0.00269	0.003584	0.00169	0.001962	0.000948	0.018923	0.009048	0.012092	0.006304	0.012888	0.006831	0.012481	0.007846	0.003223	0.00168	0	0	0.004334	0.00189	0.002841	0.001421	0.001154	0.000548	0.00698	0.00406	0.002222	0.001419	0	0	0	0	0	0	0	0	0	0
AC009509.3	0.168366	0.070256	0	0	0	0	0.132563	0.064079	0	0	0	0	0.354708	0.188006	0	0	0	0	0	0	0	0	0.123274	0.061684	0.227905	0.108181	0	0	0	0	8.64738	5.68662	5.21335	2.58098	12.8009	6.63735	3.19042	1.42823	2.76614	1.36572
FAM78A	4.12606	1.72173	0.223203	0.129255	6.94995	3.27791	2.38151	1.15118	1.03751	0.496074	1.17074	0.610372	0.961239	0.509488	3.03573	1.90832	0.943628	0.491725	1.45661	0.680991	2.22887	0.971962	3.92707	1.96501	4.46356	2.11873	5.33731	3.10473	3.70124	2.36326	4.60139	3.02593	2.50454	1.23993	1.14103	0.591634	4.70064	2.10429	4.09952	2.02405
GSAP	18.2954	7.63432	9.00065	5.21218	8.56043	4.03748	3.87565	1.87343	4.47141	2.13795	3.93714	2.05266	8.21392	4.35364	4.34209	2.72953	4.92177	2.56474	14.1953	6.63652	13.8599	6.04401	7.06623	3.53577	9.33018	4.42879	5.9947	3.48713	4.57887	2.92363	8.51605	5.60026	23.7799	11.7727	36.5884	18.9714	44.8325	20.0698	21.7424	10.7348
AC027176.1	0	0	0	0	0	0	0	0	0	0	0	0	0	0	0	0	0	0	0	0	0	0	0.009848	0.004928	0	0	0	0	0	0	0	0	0	0	0	0	0	0	0	0
AC007389.1	0	0	0.071175	0.041217	0	0	0	0	0	0	0	0	0	0	0.076445	0.048055	0	0	0	0	0.095088	0.041466	0	0	0.034189	0.016229	0	0	0	0	0	0	0.146052	0.072306	0.116972	0.060651	0.285431	0.127776	0.190377	0.093994
GRXCR2	0	0	0	0	0	0	0.035848	0.017328	0	0	0	0	0.052156	0.027645	0	0	0	0	0	0	0	0	0	0	0	0	0	0	0	0	0	0	0	0	0	0	0	0	0	0
FBXO48	1.65939	0.692431	0.982653	0.569044	1.1195	0.528004	0.797636	0.385564	0.410707	0.196374	0.59599	0.310724	0.868871	0.46053	0.590573	0.371245	0.72339	0.376959	1.85936	0.869279	1.9527	0.851531	0.631266	0.31587	1.29046	0.612548	0.496841	0.289014	0.585946	0.374129	1.50782	0.991562	1.43043	0.708166	0.542524	0.281303	1.02855	0.460442	1.33507	0.65916
UQCC3	33.1014	13.8126	34.7715	20.1358	28.4352	13.4113	41.8607	20.2348	50.5232	24.157	108.615	56.6275	45.8392	24.2963	46.6007	29.2941	65.5351	34.1504	36.0705	16.8635	50.8517	22.1754	49.0944	24.5657	36.3638	17.2609	78.9637	45.9334	34.5152	22.0381	10.7993	7.10174	7.68823	3.80622	14.1038	7.31292	5.07475	2.27177	8.19944	4.04829
ZNF155	3.55751	1.48448	1.31875	0.763671	3.63722	1.71547	4.00509	1.936	4.27194	2.04257	1.62168	0.845476	4.87063	2.58159	4.1421	2.60381	1.2837	0.668935	2.17431	1.01652	5.1522	2.24677	1.9756	0.988542	4.15458	1.97207	1.78262	1.03696	1.40939	0.8999	0.472947	0.311016	7.2375	3.58308	4.87147	2.5259	2.34487	1.04971	9.66434	4.77155
AP006587.2	0	0	0	0	0	0	0	0	0	0	0	0	0	0	0	0	0	0	0	0	0	0	0	0	0	0	0	0	0	0	0	0	0	0	0	0	0	0	0	0
5_8S_rRNA	0	0	0	0	0	0	0	0	0	0	0	0	0	0	0	0	0	0	0	0	0	0	0	0	0	0	0	0	0	0	0	0	0	0	0	0	0	0	0	0
VSIG1	1.22554	0.511393	0	0	0.363184	0.171294	1.76313	0.85227	0.502325	0.24018	0.245303	0.12789	0	0	0.343734	0.216078	3.58106	1.86609	0	0	0.064913	0.028307	1.27087	0.635912	0.053592	0.025439	0.070859	0.041219	0.137773	0.087969	0	0	1.72851	0.855734	0.040376	0.020935	0.173298	0.077579	0.70952	0.350309
NFIX	42.7389	17.8341	34.5832	20.0267	38.4193	18.1202	25.8198	12.4809	30.7296	14.693	21.5037	11.2111	46.0901	24.4292	20.0934	12.6311	22.594	11.7738	29.1499	13.628	45.4838	19.8345	11.5538	5.78125	51.6964	24.5389	6.22566	3.62148	11.8516	7.56729	69.77	45.8816	49.9814	24.7443	34.4063	17.8399	86.86	38.8838	65.3029	32.2418
LHFPL1	0	0	0	0	0.245626	0.115848	0	0	0	0	0	0	0	0	0	0	0.041341	0.021543	0	0	0	0	0.104288	0.052183	0	0	0	0	0	0	0	0	0	0	0	0	0	0	0	0
RNASE11	0	0	0	0	0	0	0	0	0	0	0	0	0	0	0	0	0	0	0	0	0	0	0	0	0	0	0	0	0	0	0	0	0	0	0	0	0	0	0	0
Z85994.1	0	0	0	0	0	0	0	0	0	0	0	0	0	0	0	0	0	0	0	0	0	0	0	0	0	0	0	0	0	0	0	0	0	0	0	0	0	0	0	0
CEP97	6.14935	2.566	1.18592	0.686756	2.15878	1.01818	1.59135	0.769231	2.18175	1.04318	1.94281	1.0129	1.68116	0.891071	1.01263	0.63656	0.502752	0.261984	2.36011	1.10339	3.11237	1.35724	1.64345	0.822343	3.31711	1.57455	1.10918	0.645215	1.00579	0.6422	4.4698	2.9394	7.14699	3.53827	5.52349	2.86397	6.1771	2.76525	9.57008	4.72501
SEC22A	11.6635	4.86695	5.67494	3.2863	7.98767	3.76734	8.18439	3.9562	6.13467	2.93322	7.58001	3.9519	4.35426	2.3079	2.41924	1.52078	7.15578	3.72888	8.21393	3.84014	9.16129	3.99504	7.66833	3.83705	7.23515	3.43434	4.03811	2.34898	2.28584	1.45952	3.50659	2.30598	12.7064	6.29056	9.02742	4.68079	10.9931	4.9212	9.35192	4.6173
AC134978.1	0	0	0	0	0	0	0	0	0	0	0	0	0	0	0	0	0	0	0	0	0	0	0	0	0	0	0	0	0	0	0	0	0	0	0	0	0	0	0	0
AL022344.1	0	0	0	0	0	0	0	0	0	0	0	0	0	0	0	0	0	0	0	0	0	0	0	0	0	0	0	0	0	0	0	0	0	0	0	0	0	0	0	0
SNAI1	4.33439	1.80866	6.40858	3.71114	4.63955	2.18822	9.35439	4.52176	6.46272	3.09007	3.04113	1.58552	8.26707	4.38182	4.35069	2.73493	17.8436	9.29832	7.23234	3.38124	14.8194	6.46241	5.26764	2.6358	8.13266	3.86036	4.06705	2.36581	1.08166	0.690644	8.1754	5.37624	5.955	2.94815	7.54912	3.91428	25.1801	11.2722	3.62006	1.78732
MIR5186	0	0	0	0	0	0	0	0	0	0	0	0	0	0	0	0	0	0	0	0	0	0	0	0	0	0	0	0	0	0	0	0	0	0	0	0	0	0	0	0
AL162394.1	0	0	0	0	0	0	0	0	0	0	0	0	0	0	0	0	0	0	0	0	0	0	0	0	0	0	0	0	0	0	0	0	0	0	0	0	0.496305	0.222176	0	0
DHDH	0.325675	0.135898	2.09378	1.21249	3.31654	1.56423	1.94479	0.940082	2.32717	1.11271	3.8281	1.99581	2.72509	1.44439	1.36299	0.856804	0.921328	0.480105	0.214606	0.100332	1.93045	0.841829	5.00105	2.5024	4.08716	1.94007	1.47359	0.857192	0.786816	0.502386	2.33748	1.53715	0.435256	0.215483	1.32297	0.685969	0.479103	0.214476	0.154497	0.076279
FHIT	10.5594	4.40624	4.91458	2.84598	11.7401	5.53715	7.26641	3.51247	11.8547	5.66819	10.117	5.27457	15.0346	7.96884	7.95891	5.00312	10.0606	5.24261	9.3744	4.38269	2.41146	1.05158	5.56869	2.78644	10.6954	5.07685	7.18559	4.17988	7.20466	4.60021	10.146	6.67212	11.7253	5.80483	19.3513	10.0338	11.7686	5.26833	20.4499	10.0967
AC096644.2	0	0	0	0	0	0	0	0	0	0	0	0	0	0	0	0	0	0	0	0	0	0	0	0	0	0	0	0	0	0	0	0	0	0	0	0	0	0	0	0
AC011853.1	0	0	0	0	0	0	0	0	0	0	0	0	0	0	0	0	0	0	0	0	0	0	0	0	0	0	0	0	0	0	0	0	0.65435	0.323949	0.230234	0.119378	1.70735	0.764313	0	0
NUCB1	256.198	106.907	158.183	91.6023	227.879	107.478	272.367	131.658	268.88	128.562	299.829	156.318	231.26	122.575	315.031	198.035	270.509	140.962	191.151	89.3664	201.726	87.9685	214.857	107.509	204.184	96.9206	245.355	142.724	276.11	176.298	152.026	99.974	84.6092	41.8875	97.7615	50.6901	108.656	48.641	164.307	81.1231
TULP2	0	0	0	0	0.098612	0.04651	0	0	0	0	0	0	0	0	0.07556	0.047499	0	0	0	0	0.032475	0.014162	0.033952	0.016989	0.090208	0.04282	0	0	0	0	0	0	0.072727	0.036005	0	0	0	0	0	0
TWF2	68.6498	28.6462	68.1619	39.4718	104.858	49.4555	66.3448	32.07	55.6424	26.6047	112.495	58.65	81.1929	43.0349	115.831	72.8135	83.9797	43.7619	68.0291	31.8047	88.5409	38.6108	84.329	42.1962	73.9755	35.1143	107.979	62.8118	75.7571	48.3713	51.2317	33.6906	19.3624	9.58578	29.5319	15.3125	38.1627	17.084	24.3504	12.0225
XGY1	0	0	0	0	0	0	0	0	0	0	0	0	0	0	0	0	0	0	0	0	0	0	0	0	0	0	0	0	0	0	0	0	0	0	0	0	0	0	0	0
HNRNPA1P26	0.914899	0.381769	2.14955	1.24478	0.45312	0.213711	1.385	0.669485	3.07794	1.47168	1.02097	0.532292	5.63622	2.98738	0.932051	0.585905	1.11354	0.580268	1.00219	0.46854	3.88616	1.69467	0.208756	0.104456	1.21051	0.574599	0.930083	0.541031	0.546238	0.348775	2.2602	1.48634	3.44793	1.70697	0.001675	0.000869	27.929	12.5027	5.45623	2.69389
AC090686.1	0.021088	0.0088	0.055232	0.031984	0.07324	0.034543	0.061695	0.029823	0.228059	0.109044	0.147553	0.076928	0.096967	0.051395	0.085782	0.053924	0.109132	0.056869	0.060825	0.028437	0.097326	0.042442	0.098368	0.049221	0.082124	0.038982	0.134625	0.078312	0.009638	0.006154	0.044708	0.0294	0	0	0	0	0	0	0.055185	0.027246
LINC01914	0	0	0	0	0.952322	0.449157	0.479093	0.231586	0.23501	0.112367	0.388225	0.202404	0	0	3.36164	2.11319	0	0	0.617644	0.288759	0.607776	0.265038	0.07744	0.038749	0.202378	0.096064	0.801334	0.466138	0	0	0.25042	0.164679	0.997163	0.493666	0.509718	0.264293	2.15233	0.963516	0.199	0.098252
NRBF2P3	0	0	0	0	0.099566	0.04696	0	0	0	0	0	0	0	0	0	0	0.051544	0.026859	0.16142	0.075467	0.011945	0.005209	0	0	0.005838	0.002771	0	0	0.229233	0.146367	0.085341	0.056121	0.206633	0.102298	0.261819	0.135755	0	0	0.144646	0.071416
AL365204.2	0	0	0	0	0	0	0	0	0	0	0	0	0	0	0	0	0	0	0	0	0	0	0	0	0	0	0	0	0	0	0	0	0	0	0	0	0	0	0	0
XRCC6P1	0	0	0.032978	0.019097	0	0	0	0	0	0	0	0	0	0	0.086578	0.054425	0	0	0	0	0	0	0	0	0	0	0	0	0	0	0	0	0	0	0	0	0	0	0	0
ZNHIT1	106.376	44.3887	194.61	112.697	166.446	78.5034	138.541	66.9687	170.904	81.7153	381.514	198.905	158.948	84.2475	311.362	195.728	181.978	94.8289	227.421	106.323	120.937	52.7382	146.214	73.1618	99.2659	47.1189	354.126	205.996	166.314	106.192	57.0456	37.5139	49.0036	24.2603	35.4458	18.3789	30.7261	13.7549	45.6968	22.5617
AP001092.1	0.304051	0.126875	0	0	0	0	0	0	0	0	0	0	0	0	0	0	0	0	0	0	0	0	0	0	0	0	0	0	0	0	0	0	0	0	0	0	0.25297	0.113245	0	0
MGC27382	0	0	0.040024	0.023178	0	0	0	0	0	0	0	0	0	0	0	0	0	0	0.039365	0.018404	0	0	0.026322	0.013171	0.039828	0.018905	0	0	0.030906	0.019734	0.621033	0.408399	0.926866	0.458864	0.109772	0.056918	0.044648	0.019987	0.477352	0.235682
CLDN15	12.8578	5.36532	27.7506	16.0701	91.3902	43.1037	18.3764	8.88287	69.3303	33.1494	133.294	69.4937	59.9114	31.755	12.2032	7.67115	10.7788	5.61683	98.3814	45.9949	28.3564	12.3656	72.7431	36.3989	104.015	49.3734	10.7823	6.2721	14.2261	9.08344	61.7103	40.5814	10.1524	5.02616	46.8172	24.2751	16.2157	7.25914	19.5427	9.64874
AL358154.1	0	0	0	0	0	0	0	0	0	0	0	0	0	0	0	0	0	0	0	0	0	0	0	0	0	0	0	0	0	0	0	0	0	0	0	0	0	0	0	0
AC005329.3	0.300413	0.125357	0.089632	0.051905	0.208421	0.098301	0.054431	0.026311	0.37933	0.181372	0	0	0.492297	0.260934	0.06895	0.043344	0.363287	0.189309	0.344202	0.16092	0.153013	0.066726	0.081	0.040531	0.368563	0.174947	0	0	0.077582	0.049536	0.74403	0.489283	0.21658	0.107223	0.484668	0.251304	0.293922	0.131578	0.173587	0.085704
AL954642.1	0	0	0	0	0	0	0	0	0	0	0	0	0	0	0	0	0	0	0	0	0	0	0	0	0	0	0	0	0	0	0	0	0	0	0	0	0	0	0	0
AC069257.2	0.305706	0.127565	0	0	0	0	0.163598	0.079081	0.673488	0.32202	0	0	0.181888	0.096406	0	0	0.379694	0.197859	0.581828	0.272014	2.73899	1.19441	0	0	0	0	0	0	0	0	0	0	0.628267	0.311037	1.41054	0.731378	0.777665	0.348131	0	0
AC022616.6	0	0	0	0	0	0	0	0	0	0	0	0	0	0	0	0	0	0	0	0	0	0	0	0	0	0	0	0	0	0	0	0	0	0	0	0	0	0	0	0
AP000431.1	0	0	0	0	0	0	0	0	0	0	0	0	0	0	0	0	0	0	0	0	0	0	0	0	0	0	0	0	0	0	0	0	0	0	0	0	0	0	0	0
FABP5P12	0	0	0	0	0	0	0	0	0	0	0	0	0	0	0	0	0	0	0	0	0	0	0	0	0	0	0	0	0	0	0	0	0.01426	0.00706	0	0	0	0	0	0
Y_RNA	0	0	0	0	0	0	0.187626	0.090695	0.263254	0.125872	0	0	0	0	0	0	0	0	0	0	0	0	0	0	0	0	0	0	0	0	1.15166	0.757347	0	0	0	0	2.27868	1.02008	0	0
SNORA63	0.133326	0.055634	0	0	0.773723	0.364922	0	0	0.087058	0.041625	0.115637	0.060288	0.156759	0.083087	0	0	0	0	0.837904	0.391734	0.036757	0.016029	0.092	0.046035	0.157495	0.074759	0	0	0.171761	0.10967	0.980015	0.64447	6.12708	3.03334	4.143	2.14818	0	0	0.353899	0.17473
RNU6-1115P	0	0	0	0	0	0	0	0	0	0	0	0	0	0	0	0	0	0	0	0	0	0	0	0	0	0	0	0	0	0	0	0	0	0	3.25412	1.68729	1.15348	0.516366	0	0
RNU1-150P	0	0	0	0	0	0	0	0	0	0	0	0	0	0	0	0	0	0	0	0	0	0	0	0	0	0	0	0	0	0	0	0	0	0	0	0	0	0	0	0
Y_RNA	0.672383	0.280572	0	0	0.217356	0.102515	0	0	0	0	0	0	0.348057	0.184481	0	0	0.588862	0.306856	0	0	0.410733	0.179112	0.026217	0.013119	0	0	0	0	0	0	1.91362	1.25842	5.07025	2.51013	4.46209	2.31363	2.49194	1.11555	3.66228	1.80817
AL512310.6	0	0	0	0	0	0	0	0	0	0	0	0	0	0	0	0	0	0	0	0	0	0	0	0	0	0	0	0	0.007061	0.004509	0	0	0	0	0	0	0	0	0	0
RNA5SP327	0	0	0	0	0	0	0	0	0	0	0	0	0	0	0.191643	0.12047	0	0	0	0	0	0	0	0	0	0	0	0	0	0	0	0	0	0	0	0	0	0	0	0
RN7SL583P	0	0	0	0	0	0	0	0	0	0	0	0	0	0	0	0	0	0	0	0	0	0	0	0	0	0	0	0	0	0	0	0	0.472454	0.233898	0	0	0	0	0	0
P2RX2	0	0	0	0	0.626516	0.295493	0	0	0	0	0	0	0	0	0.158534	0.099657	0.04128	0.021511	0	0	0.032239	0.014059	0.094978	0.047525	0.125879	0.059751	0.203397	0.118317	0.530115	0.338481	1.85023	1.21673	0	0	0.135231	0.070119	0	0	0.304489	0.150335
VTRNA1-3	0	0	0	0	0	0	0	0	0	0	0	0	0	0	0	0	0	0	0	0	0	0	0	0	0	0	0	0	0	0	0	0	0	0	0	0	0	0	0.897468	0.443105
RNU6-1084P	0	0	0	0	0	0	0	0	0	0	0	0	0	0	0	0	0	0	0	0	0	0	0	0	0	0	0	0	0	0	0	0	0	0	0	0	0	0	0	0
SNORA64	0.344848	0.143899	0	0	0.05936	0.027997	0	0	0	0	0	0	0	0	0	0	0	0	0	0	0	0	0	0	0	0	0	0	0.232982	0.14876	0	0	0.478351	0.236818	0	0	0.305585	0.136799	0.429344	0.211979
MXD4	53.2267	22.2105	23.2361	13.4558	40.864	19.2733	35.5777	17.1977	37.8284	18.0872	33.4399	17.4341	44.2373	23.4472	33.5863	21.113	43.9826	22.9193	45.7957	21.4102	57.068	24.8861	39.7618	19.8959	36.6517	17.3976	36.9902	21.5173	35.8795	22.9092	26.0679	17.1426	27.7093	13.718	28.3922	14.7216	17.5908	7.8747	22.2676	10.9941
RN7SKP230	0.185166	0.077266	0	0	0	0	0	0	0	0	0	0	0	0	0	0	0	0	0	0	0.083248	0.036303	0.763794	0.382184	0.076662	0.036389	0.101453	0.059016	0	0	1.01024	0.664349	2.88219	1.42689	2.07698	1.07693	1.50267	0.672689	3.67283	1.81337
RNU6-805P	0	0	0	0	0.093153	0.043935	0.036109	0.017455	0	0	0	0	0	0	0.322599	0.202792	0	0	0	0	0.01325	0.005778	0	0	0.661504	0.313999	0	0	0	0	7.13368	4.69119	5.86684	2.9045	8.01614	4.15644	8.2974	3.71443	4.83737	2.38834
ABHD2	45.4339	18.9587	72.2269	41.8258	83.5327	39.3977	25.3671	12.262	27.059	12.9379	31.0588	16.1927	32.4489	17.199	12.0156	7.55326	19.8671	10.3528	56.3299	26.3352	36.0981	15.7416	16.3004	8.15632	42.5467	20.1958	17.7036	10.2982	10.8719	6.94178	26.2154	17.2395	74.7829	37.0228	61.5106	31.8938	148.22	66.3522	142.77	70.4892
WDR93	0.600915	0.25075	0.022114	0.012806	0.792955	0.373993	0.240469	0.116239	0.302472	0.144623	0.047782	0.024911	0	0	0.593739	0.373236	0.100453	0.052346	0.287233	0.134286	1.026	0.447416	0.406727	0.203516	0.509761	0.24197	0.307756	0.179022	0.154091	0.098388	0.545738	0.358884	0	0	0.605274	0.31384	0.252215	0.112907	0.420255	0.207491
LINC02288	0	0	0	0	0.056282	0.026545	0.073632	0.035593	0	0	0.067954	0.035428	0.071421	0.037855	0	0	0	0	0	0	0	0	0.070708	0.035381	0	0	0.07842	0.045617	0	0	0	0	0	0	0.126679	0.065684	0.199998	0.089531	0.112184	0.055388
RLBP1	0	0	0	0	0	0	0	0	0	0	0	0	0	0	0	0	0.295429	0.153948	0	0	0	0	0.032901	0.016463	0	0	0.08455	0.049183	0.046617	0.029765	0	0	1.19281	0.590524	0	0	0.964232	0.431649	0.685762	0.33858
AC087273.2	0	0	0	0	0	0	0	0	0	0	0	0	0	0	0.490179	0.308136	0	0	0.289886	0.135526	0.094938	0.0414	0.178322	0.089228	0	0	0.296713	0.172599	0	0	0	0	0	0	0	0	0.210663	0.094305	0	0
POLG	41.3195	17.2418	18.4265	10.6706	36.2921	17.117	31.9269	15.4329	48.4132	23.1481	18.3215	9.55207	25.3366	13.4292	28.5736	17.9619	25.4996	13.2878	31.1623	14.5689	40.5027	17.6623	28.4025	14.2119	29.9238	14.2041	16.6689	9.69637	14.9518	9.54678	38.0755	25.0389	39.4574	19.5342	31.2885	16.2233	42.6878	19.1097	48.0259	23.7117
AC096746.1	0	0	0	0	0	0	0	0	0	0	0	0	0	0	0	0	0	0	0.120378	0.056279	0	0	0.035719	0.017873	0.047636	0.022612	0	0	0	0	0	0	0.054079	0.026773	0	0	0	0	0.014474	0.007146
AC069240.2	0	0	0	0	0	0	0	0	0	0	0	0	0	0	0	0	0	0	0	0	0	0	0	0	0	0	0	0	0	0	0	0	0	0	0	0	0	0	0	0
ACSF2	18.7385	7.81921	26.1257	15.1291	16.8917	7.96689	36.7434	17.7612	15.3935	7.36019	25.4815	13.285	45.6669	24.205	28.8236	18.119	29.9692	15.617	24.1425	11.287	50.5025	22.0231	25.2735	12.6463	21.1839	10.0554	30.8136	17.9243	54.6689	34.9063	54.5821	35.8939	22.1876	10.9844	27.7033	14.3644	33.5196	15.0054	16.0364	7.91763
FAM102A	30.2822	12.6362	77.2544	44.7372	27.109	12.7858	49.2038	23.7843	27.7477	13.2672	44.259	23.0748	37.964	20.1222	33.9556	21.3451	54.9301	28.6241	53.5691	25.0444	17.9396	7.82306	13.0865	6.54817	21.5328	10.2211	39.871	23.1931	40.598	25.922	38.5679	25.3627	32.846	16.2611	33.8915	17.573	39.0605	17.4859	15.3509	7.57914
LINC01232	11.658	4.86464	1.58361	0.917053	10.2307	4.82528	1.91985	0.928022	4.28463	2.04864	7.869	4.10256	7.76621	4.11634	0.891547	0.560444	4.7895	2.49581	8.77856	4.10412	9.35383	4.07901	11.0081	5.50819	25.5063	12.1072	4.87929	2.8383	1.47113	0.93932	4.64425	3.05412	9.367	4.63733	9.03834	4.68645	8.7995	3.9392	4.14851	2.04823
BPIFB6	0	0	0	0	0	0	0	0	0	0	0	0	0	0	0	0	0	0	0	0	0	0	0	0	0	0	0	0	0	0	0	0	0	0	0	0	0	0	0	0
PIP5KL1	0.276298	0.115294	0.362792	0.210089	1.56481	0.738035	0.516479	0.249658	1.17858	0.563522	0.499387	0.260359	0.719011	0.381099	1.4514	0.912377	0.805851	0.419929	0.343802	0.160733	2.5685	1.12007	0.185263	0.092701	3.3752	1.60212	1.26928	0.738345	0.973643	0.621675	0.388193	0.25528	0.076332	0.03779	0.782318	0.405638	2.01808	0.903415	0.285274	0.140848
SLC1A3	1.12359	0.468851	0	0	0.920714	0.43425	0.406182	0.196342	0.645181	0.308485	0.047729	0.024884	0.395351	0.209549	0.525476	0.330325	0.320285	0.166901	0.563873	0.26362	1.17273	0.511403	0.735486	0.36802	3.33312	1.58215	1.20116	0.698716	0.29758	0.190006	1.13928	0.749201	9.52933	4.71769	5.78961	3.00196	18.1362	8.11885	3.46257	1.70956
HPRT1	72.3885	30.2063	53.0198	30.7032	85.2838	40.2236	81.8326	39.5566	96.1653	45.9802	58.7261	30.6173	52.0383	27.582	19.6013	12.3218	63.8751	33.2854	56.9121	26.6073	53.517	23.3376	87.4367	43.7512	69.3975	32.9412	22.0628	12.834	15.4983	9.89571	40.1327	26.3918	45.68	22.6148	91.1184	47.2456	85.256	38.1658	49.4414	24.4105
SAMD14	2.41047	1.00584	0.20464	0.118505	2.42301	1.1428	2.74466	1.32673	2.27951	1.08992	1.80397	0.940513	0.676235	0.358427	2.09533	1.31717	1.11775	0.58246	2.72414	1.27358	2.85332	1.24427	2.23464	1.11816	3.17014	1.50478	2.52182	1.46695	0.749253	0.478402	5.40802	3.55638	3.8821	1.92191	1.5626	0.810222	5.52774	2.47456	1.67934	0.829137
AC099328.1	0	0	0	0	0	0	0	0	0	0	0	0	0	0	0	0	0	0	0	0	0	0	0	0	0	0	0	0	0	0	0	0	0	0	0.253704	0.131548	0.167982	0.075199	0.034707	0.017136
EIF1B-AS1	1.855	0.774055	0.207239	0.12001	0.444373	0.209586	0.394164	0.190532	0	0	0.824192	0.429699	0.830423	0.440151	0.246947	0.155236	0.307232	0.160099	0.543315	0.254008	1.03968	0.45338	0.351087	0.175676	0.72401	0.343669	0.078159	0.045466	0.710539	0.453682	0.639759	0.420714	4.33171	2.1445	0.314838	0.163246	5.07942	2.27386	1.21279	0.598786
AL049775.3	0	0	0	0	0.064508	0.030425	0	0	0	0	0	0	0	0	0	0	0	0	0	0	0	0	0	0	0	0	0	0	0	0	0	0	0	0	0	0	0	0	0	0
AC087498.1	0.129958	0.054229	0	0	0	0	0	0	0	0	0	0	0	0	0	0	0	0	0	0	0	0	0	0	0	0	0	0	0	0	0	0	0	0	0	0	0.364927	0.163364	0	0
AC136604.2	0.736504	0.307329	0.070256	0.040685	0.527658	0.248867	0.325593	0.157386	0.533916	0.255285	0.20144	0.105022	0.539062	0.28572	0.951482	0.59812	0.054802	0.028557	0.255794	0.119588	0.218833	0.095429	0.346558	0.173409	0.319111	0.151474	0.036949	0.021493	0.234407	0.14967	1.69984	1.11783	0.559752	0.277117	0.819163	0.424743	0.86641	0.387858	1.48136	0.731388
PLK1	57.614	24.0412	15.9279	9.22365	37.6179	17.7423	31.0042	14.9869	115.622	55.2834	69.6233	36.2986	21.9388	11.6283	8.15428	5.12594	36.509	19.0249	43.4302	20.3043	46.0902	20.099	63.7733	31.9106	46.6101	22.1246	21.4329	12.4676	5.63724	3.5994	65.7133	43.2138	33.0091	16.3418	71.8897	37.2754	35.2082	15.7613	41.9239	20.699
GPR182	0.060961	0.025438	0.057562	0.033333	0.982727	0.463498	0.110981	0.053646	0.025091	0.011997	0	0	0	0	0.002183	0.001372	0.025839	0.013465	0.175422	0.082013	0.234248	0.102151	0.042492	0.021262	0.434357	0.206178	0.055358	0.032202	0	0	0.416571	0.273942	0.213846	0.105869	0.697054	0.361428	1.69373	0.758217	0.698664	0.344949
RNU6-2	0	0	0.042466	0.024591	0.016918	0.007979	0.015427	0.007457	0	0	0	0	0	0	0	0	0	0	0	0	0.008438	0.00368	0.010389	0.005198	0	0	0	0	0	0	1.08585	0.714066	7.15527	3.54237	0.126181	0.065426	4.94269	2.21265	3.38688	1.6722
CLPX	32.5726	13.5919	7.87611	4.56097	26.0035	12.2644	16.5453	7.99775	28.7434	13.7433	9.20475	4.79897	17.2094	9.12153	6.15725	3.87057	9.64663	5.02686	21.2418	9.93088	30.8639	13.4591	23.8008	11.9093	24.5198	11.6389	7.03379	4.09158	7.191	4.59148	15.237	10.02	35.5365	17.5931	23.2916	12.0769	23.4632	10.5035	27.3145	13.4859
RNU6-925P	1.0242	0.427381	0.434635	0.251692	0.443073	0.208973	0.989096	0.478113	0.974746	0.466062	0.395509	0.206202	1.55622	0.824845	1.1291	0.709772	1.57477	0.820616	2.14395	1.00233	3.61914	1.57823	0.446633	0.223484	2.88002	1.36707	0	0	0.624717	0.398885	0	0	0.2252	0.11149	0.435526	0.225824	0.216277	0.096819	1.68643	0.832638
YY1AP1	77.5914	32.3774	20.7649	12.0247	59.3254	27.9805	33.5872	16.2355	47.6941	22.8043	34.6562	18.0683	31.4651	16.6775	24.4388	15.3627	28.2863	14.74	46.6746	21.8211	51.9674	22.6619	33.2573	16.6411	38.1464	18.1071	35.9946	20.9382	25.825	16.4894	37.3815	24.5825	48.7924	24.1557	42.931	22.2601	72.3686	32.3966	37.9104	18.7174
KBTBD8	4.48691	1.8723	0.814491	0.471663	5.76415	2.71863	3.54095	1.71164	2.7237	1.3023	1.2282	0.640334	1.19001	0.630745	0.591638	0.371915	1.09101	0.568523	1.45571	0.680568	7.06727	3.08189	2.09245	1.04701	2.19908	1.04384	0.448427	0.260851	1.26665	0.808764	1.95455	1.28534	6.32848	3.13304	1.79567	0.93107	5.63954	2.5246	2.93575	1.44946
MPHOSPH6	49.0308	20.4596	22.1782	12.8432	30.0753	14.1848	31.7942	15.3688	46.418	22.1942	27.1361	14.1476	28.5383	15.1262	17.0848	10.7399	33.5506	17.4833	42.1321	19.6974	46.044	20.0788	38.6277	19.3284	42.8524	20.3409	10.3805	6.03838	6.68522	4.26854	22.6158	14.8724	41.3898	20.4909	26.4244	13.7013	32.499	14.5486	15.5351	7.67009
EOGT	19.8739	8.29299	4.97075	2.87851	5.8687	2.76794	9.02836	4.36417	6.0486	2.89206	8.46775	4.41473	6.52159	3.45665	19.6205	12.3338	5.7411	2.99169	4.2842	2.00293	4.3403	1.89271	6.28031	3.14252	7.19346	3.41455	9.98653	5.80919	1.73006	1.10465	14.3555	9.44034	22.111	10.9465	18.7674	9.73105	53.8993	24.1286	19.5111	9.63319
AP002963.1	0	0	0	0	0	0	0	0	0	0	0	0	0	0	0	0	0	0	0	0	0	0	0	0	0	0	0	0	0	0	0	0	0	0	0	0	0	0	0	0
AC239802.2	0	0	0	0	0.074264	0.035026	0	0	0	0	0	0	0	0	0	0	0	0	0	0	0.083779	0.036534	0.080267	0.040164	0.006771	0.003214	0	0	0.018784	0.011994	0.521407	0.342883	0.811315	0.401659	0.112269	0.058213	0.29398	0.131604	0.438293	0.216397
AP000879.2	0.204235	0.085223	0	0	0.049117	0.023166	0	0	0	0	0	0	0	0	0.194728	0.12241	0.1134	0.059093	0	0	0.030277	0.013203	0	0	0.258719	0.122807	0	0	0	0	0.055537	0.036522	0	0	2.24766	1.16543	1.74031	0.77907	1.09465	0.540459
AP006621.2	3.94494	1.64614	2.94234	1.70388	0.696907	0.328692	0.720196	0.348131	6.06456	2.89969	2.22157	1.15823	1.95077	1.03397	2.25044	1.41467	2.8926	1.50734	1.46617	0.685458	1.06579	0.46477	5.44264	2.72337	10.2062	4.84461	0.699452	0.406873	0.580977	0.370956	3.54071	2.32842	1.17083	0.579643	3.93342	2.03951	3.52808	1.57938	1.27757	0.630769
HNRNPA1P76	0.06927	0.028905	0	0	0.304599	0.143663	0	0	0.160971	0.076966	0	0	0.227643	0.120658	0.090297	0.056763	0.183913	0.095837	0.392204	0.183362	0.028628	0.012484	0.105104	0.052591	0	0	0	0	0.098838	0.063109	0.926552	0.609312	3.76482	1.86385	1.53618	0.796519	2.02863	0.908141	1.50148	0.74132
AC068339.2	0	0	0	0	0	0	0	0	0	0	0	0	0	0	0	0	0	0	0	0	0	0	0	0	0	0	0	0	0	0	0	0	0	0	0	0	0	0	0	0
AL731566.2	0.091416	0.038146	0.727225	0.421128	0.093447	0.044074	0.339591	0.164153	0.072334	0.034585	0.313928	0.163669	0	0	1.20084	0.754873	0	0	0.469899	0.219685	0.71393	0.31133	0.180344	0.09024	1.15423	0.547882	0	0	0	0	0	0	4.07911	2.01945	3.00746	1.5594	2.01039	0.899975	1.91709	0.94652
AP004247.2	0	0	0	0	0.014803	0.006982	0	0	0	0	0	0	0	0	0	0	0	0	0	0	0	0	0	0	0	0	0	0	0	0	0	0	0	0	0	0	0	0	0.077773	0.038399
AL445649.1	0.170018	0.070945	0.461755	0.267398	0	0	0.207719	0.100408	0	0	0.576065	0.300336	0	0	0.869757	0.546746	0.258091	0.134491	0.105759	0.049444	0	0	0	0	0	0	0	0	0	0	0.507211	0.333548	1.87756	0.929523	0.364304	0.188895	4.32512	1.93619	8.06887	3.98382
AC025857.1	0	0	0	0	0	0	0	0	0	0	0	0	0	0	0	0	0	0	0	0	0	0	0	0	0	0	0	0	0	0	0	0	0	0	0	0	0	0	0	0
AC016588.2	1.15991	0.484006	0.226771	0.131321	0.731176	0.344855	0.211508	0.102239	0.205782	0.098392	0.326831	0.170396	0.288169	0.152739	0.235249	0.147882	0.119888	0.062474	0.886197	0.414312	0.458197	0.19981	0.418835	0.209575	0.632514	0.300238	0.025329	0.014734	0.210361	0.134317	0.168499	0.110807	0.5078	0.251397	0.563474	0.292166	1.50777	0.674968	1.75616	0.867063
AL392083.1	0	0	0	0	0.027566	0.013001	0.084149	0.040676	0	0	0.016669	0.008691	0	0	0	0	0.134428	0.07005	0	0	0.060426	0.02635	0	0	0.087002	0.041298	0	0	0	0	0.064514	0.042425	0.185831	0.091999	0	0	1.01881	0.45608	0	0
MIR2861	0.01889	0.007883	0.022275	0.012899	0.042331	0.019965	0.011866	0.005736	0.008722	0.00417	0.088407	0.046092	0.011602	0.006149	0.033972	0.021355	0.131633	0.068594	0.050233	0.023485	0.095543	0.041664	0.108907	0.054494	0.071022	0.033712	0.073707	0.042876	0.054882	0.035042	0.195426	0.128514	0	0	0.052501	0.027222	0	0	0	0
AC018793.5	0	0	0	0	0	0	0	0	0	0	0	0	0	0	0	0	0.076214	0.039715	0	0	0	0	0	0	0	0	0	0	0	0	0	0	0	0	0	0	0	0	0	0
AL590408.1	0	0	0	0	0	0	0	0	0	0	0	0	0	0	0	0	0	0	0	0	0	0	0	0	0	0	0	0	0	0	0	0	0	0	0	0	0	0	0	0
RC3H2	21.4917	8.96805	9.05719	5.24492	11.8742	5.60039	13.64	6.59335	11.8551	5.66835	8.05561	4.19985	9.16786	4.85926	5.91277	3.71688	9.74816	5.07977	13.2068	6.17438	16.3974	7.15057	11.6671	5.83791	17.5336	8.32276	7.25479	4.22013	6.73988	4.30344	26.7484	17.5901	46.9816	23.2592	38.8489	20.1435	48.5862	21.7502	32.3658	15.9799
RFLNA	22.1471	9.24154	17.4668	10.1149	8.82042	4.1601	43.1724	20.8688	40.9791	19.5936	37.7294	19.6705	16.6855	8.84387	52.1231	32.7656	5.46715	2.84893	10.5843	4.94835	2.88077	1.25625	43.898	21.9655	23.1912	11.0083	6.17946	3.59461	40.2132	25.6763	32.6566	21.4753	6.41507	3.17591	5.81553	3.0154	8.60363	3.85151	7.2495	3.57928
AL359265.1	0	0	0.275154	0.159339	0.415323	0.195885	0	0	0	0	0	0	0.121207	0.064243	0	0	0	0	0	0	0.075711	0.033016	0.054351	0.027196	0	0	0	0	0	0	0	0	0.23258	0.115144	0.164349	0.085216	0	0	0	0
ARHGAP42P1	0	0	0	0	0	0	0	0	0	0	0	0	0	0	0	0	0	0	0	0	0.000772	0.000336	0	0	0	0	0	0	0	0	0	0	0.093574	0.046326	0	0	0	0	0	0
FAM212B-AS1	0	0	0	0	0	0	0.499845	0.241617	0	0	0	0	0	0	0.029368	0.018462	0	0	0.166069	0.07764	0	0	0	0	0	0	0	0	0	0	0	0	0	0	0	0	0.114493	0.051254	0.839026	0.41425
RNU6-687P	0	0	0	0	0	0	0	0	0	0	0	0	0	0	0	0	0	0	0	0	0	0	0	0	0	0	0	0	0	0	0	0	0	0	0	0	0	0	0	0
Z82190.1	0	0	0.315654	0.182792	0.328136	0.154764	0	0	0	0	0	0	0	0	0	0	0	0	0	0	0	0	0	0	0.455912	0.21641	0.101628	0.059117	0.678463	0.433202	0.485163	0.319049	1.81665	0.899369	0	0	0.793312	0.355135	1.58707	0.783578
FN1	86.8511	36.2413	3.11993	1.80672	85.1688	40.1694	162.967	78.7754	96.8412	46.3034	36.6394	19.1023	72.375	38.3611	196.701	123.65	331.539	172.765	576.901	269.711	424.976	185.323	34.592	17.309	232.593	110.406	80.1555	46.6267	26.4905	16.9143	178.191	117.181	454.581	225.05	492.038	255.126	859.348	384.697	22.8369	11.2752
CGNL1	0.316907	0.132239	0.182048	0.105422	0.96075	0.453132	0.940111	0.454435	1.39933	0.669071	0.199058	0.10378	1.01223	0.536514	1.30629	0.821162	0.48525	0.252864	2.15953	1.00962	0.564216	0.246042	0.243238	0.121711	0.691395	0.328187	2.01487	1.17205	1.54213	0.984654	0.246907	0.162369	1.42545	0.705698	0.817771	0.424021	8.98564	4.02252	0.944357	0.466255
AL133456.1	0	0	0	0	0	0	0	0	0	0	0	0	0	0	0	0	0	0	0	0	0	0	0	0	0	0	0	0	0	0	0	0	0	0	0	0	0	0	0	0
RN7SL658P	0	0	0	0	0	0	0.031581	0.015266	0	0	0	0	0.290622	0.154039	0	0	0	0	0	0	0	0	0	0	0	0	0	0	0	0	0	0	0.105774	0.052366	0	0	0.371168	0.166157	0.484826	0.239372
MKRN2OS	16.965	7.07918	3.33007	1.92841	3.69193	1.74128	5.95331	2.87773	1.14246	0.546254	3.01065	1.56962	3.98847	2.11402	2.71685	1.70786	2.55742	1.33268	6.95313	3.2507	3.00801	1.31173	3.76007	1.88145	2.4342	1.15545	4.88965	2.84432	7.69992	4.91643	1.73038	1.13792	9.19515	4.55225	2.00515	1.03969	4.51346	2.0205	6.32319	3.12193
AL450384.1	0.186977	0.078022	0	0	0.125775	0.059321	0.428053	0.206914	0.571271	0.273146	0	0	0.193746	0.102692	0	0	0.082765	0.043129	0.065509	0.030626	0.513274	0.223828	0.515618	0.258003	0.98954	0.469709	0.045083	0.026225	0.247207	0.157843	1.40442	0.923565	2.77495	1.37379	1.80795	0.937438	2.80292	1.25476	2.35649	1.16347
LINC00881	0	0	0	0	0.330405	0.155833	0	0	0	0	0.40497	0.211134	0	0	0	0	0	0	0.254493	0.11898	0.125947	0.054923	0	0	0	0	0.097635	0.056794	0	0	0.166567	0.109537	0.469217	0.232296	0	0	0.172074	0.077031	0	0
BET1P1	0.170169	0.071008	0	0	1.10559	0.521446	0.199908	0.096632	0	0	0	0	0	0	0	0	0	0	0	0	0	0	1.17001	0.585444	0.361701	0.17169	0.813493	0.473211	0	0	0	0	0	0	0	0	0.449823	0.201368	0	0
AL592114.2	0	0	0	0	0	0	0	0	0	0	0	0	0	0	0	0	0	0	0	0	0	0	0	0	0	0	0	0	0	0	0	0	0	0	0	0	0	0	0	0
IGKV6D-21	4.5753	1.90918	0	0	9.82691	4.63481	6.67953	3.22878	0	0	1.30984	0.682894	0	0	1.31169	0.824555	6.8473	3.56813	0.715476	0.334496	3.867	1.68632	4.03413	2.01858	3.28807	1.56076	9.04965	5.26421	52.2231	33.3447	0	0	0.791143	0.391672	0	0	1.12598	0.504057	0.797558	0.393776
LINC02032	0	0	0	0	0	0	0	0	0	0	0	0	0	0	0	0	0	0	0	0	0	0	0	0	0	0	0	0	0	0	0	0	0	0	0	0	0	0	0	0
AC005237.1	0	0	0.214047	0.123952	0	0	0	0	0	0	0	0	0.221661	0.117487	0	0	0.080018	0.041697	0	0	0	0	0	0	0	0	0.136884	0.079626	0	0	0	0	0.264617	0.131004	0	0	1.90913	0.854643	0	0
IGKV2OR22-3	0	0	0	0	0	0	0	0	0	0	0	0	0	0	0	0	0	0	0	0	0	0	0	0	0	0	0	0	0	0	0	0	0	0	0	0	0	0	0	0
Z82206.1	0	0	0	0	0.281545	0.132789	0.138186	0.066797	0	0	0	0	0	0	0.073207	0.046019	0	0	0.101272	0.047346	0.19552	0.085262	0.174451	0.087291	0.045252	0.02148	0.447693	0.260424	0.353629	0.225794	0.18298	0.12033	0.138361	0.068498	0.347235	0.180044	1.04224	0.466568	0.376038	0.18566
SLC9A1	16.6824	6.96125	10.9187	6.3229	12.8166	6.0449	14.0651	6.79885	20.5228	9.81272	6.97927	3.63869	8.64558	4.58244	3.74859	2.35643	10.7675	5.61097	14.6234	6.83667	6.59714	2.87687	5.88131	2.94287	12.3744	5.87381	3.9244	2.28284	9.70187	6.19469	28.404	18.6788	15.428	7.63797	39.2241	20.338	22.3484	10.0045	26.1862	12.9288
SST	0.190101	0.079325	0	0	2.69356	1.27041	2.28036	1.10229	14.0562	6.7208	2.57698	1.34353	0	0	7.68339	4.82993	0.865733	0.451134	3.71562	1.73711	0.827861	0.361013	2.47712	1.23949	0	0	12.2644	7.13421	24.9491	15.9301	0.623213	0.409833	0	0	0.21142	0.109623	1.04895	0.469576	0	0
MTATP6P31	0	0	0	0	0	0	0	0	0	0	0	0	0	0	0	0	0	0	0	0	0	0	0	0	0	0	0	0	0	0	0	0	0	0	0	0	0	0	0	0
CNNM3	21.305	8.89017	11.5273	6.67535	13.6749	6.44971	19.973	9.65462	9.00279	4.30457	5.49429	2.86449	17.8347	9.45296	7.89942	4.96573	11.2859	5.8811	19.0625	8.91202	20.0436	8.74059	8.25384	4.13002	14.5978	6.9292	11.0056	6.40196	12.5119	7.98893	23.4129	15.3966	26.4459	13.0926	18.2941	9.48564	17.8519	7.99158	16.8153	8.30216
DENND5A	28.7849	12.0114	5.2799	3.05753	16.7925	7.92008	12.0589	5.82906	7.85249	3.75457	1.15071	0.599934	14.8734	7.88338	5.38176	3.38308	14.7953	7.70983	24.7601	11.5757	27.0963	11.8161	11.5057	5.75719	13.0128	6.17682	4.25177	2.47327	6.05452	3.86584	13.4881	8.86996	27.6332	13.6804	32.2454	16.7195	77.3073	34.6075	7.13801	3.52423
TMPRSS2	160.622	67.0243	73.1126	42.3387	65.3562	30.8249	147.088	71.1001	66.6931	31.8884	87.3124	45.521	52.7271	27.9471	54.0716	33.9905	111.865	58.2929	123.496	57.7366	156.881	68.4126	73.1923	36.6237	67.8254	32.1949	95.913	55.7928	150.418	96.0426	140.143	92.16	64.4299	31.8974	61.431	31.8525	83.3107	37.295	175.614	86.7053
NIT1	66.0809	27.5743	25.0963	14.533	40.8701	19.2761	49.0224	23.6966	35.5476	16.9966	44.0987	22.9912	26.2745	13.9263	25.6088	16.0982	24.5999	12.8191	39.25	18.35	32.3572	14.1103	30.946	15.4846	30.3858	14.4233	38.1201	22.1746	38.9861	24.8928	27.5355	18.1076	22.9535	11.3636	21.9154	11.3633	28.9632	12.9657	20.4874	10.1152
MYADM	75.2433	31.3975	42.6204	24.681	71.4776	33.712	116.923	56.5188	66.0243	31.5687	50.5443	26.3517	32.5214	17.2374	69.3323	43.5836	62.6708	32.6578	74.6989	34.9229	117.71	51.3308	20.0515	10.0333	46.6736	22.1547	31.6691	18.422	49.8282	31.8155	35.0738	23.065	30.5241	15.1116	50.7191	26.2982	182.366	81.638	51.1546	25.2564
MIR8064	0	0	0.531788	0.307953	0	0	0	0	0.301707	0.144257	0	0	0	0	0	0	0	0	0	0	0	0	0	0	0	0	0	0	0	0	0	0	0.178053	0.088149	0	0	0	0	0	0
SLC45A1	0.563358	0.235078	0.113628	0.065801	2.10126	0.991046	1.36454	0.659595	0.64013	0.30607	0.280252	0.146112	1.15783	0.613689	2.22027	1.39571	1.16878	0.609052	1.78393	0.834016	0.911571	0.397517	0.64314	0.321812	1.07727	0.511352	1.25751	0.731496	0.382699	0.244355	0.492499	0.323874	0.305107	0.151049	0.277523	0.143898	1.28709	0.576182	0.544895	0.26903
Metazoa_SRP	0	0	0	0	0	0	0	0	0	0	0	0	0	0	0	0	0	0	0	0	0	0	0	0	0	0	0	0	0	0	0	0	0	0	0	0	0	0	0	0
VAX1	0	0	0	0	0.062379	0.029421	0	0	0	0	0.526523	0.274507	0	0	0	0	0.531707	0.277073	1.4021	0.655504	0	0	0	0	0.911685	0.432753	0	0	0	0	0.028168	0.018523	5.69271	2.8183	0	0	0	0	0.51952	0.256501
AC008763.1	1.94218	0.810433	0.943647	0.546456	1.00144	0.472322	0.292006	0.141151	0	0	0.480065	0.250286	0.941685	0.499124	0.731684	0.459951	2.02814	1.05687	3.15935	1.47705	0.987485	0.430621	1.92734	0.964396	2.43316	1.15496	0.717679	0.417475	0.355993	0.227303	0	0	0.565759	0.280091	0.890429	0.461695	0.577786	0.258652	0	0
AC005261.2	12.5249	5.22642	10.2242	5.92075	8.78955	4.14554	13.1023	6.33343	21.1045	10.0908	7.26482	3.78757	11.7255	6.2149	16.4594	10.3467	8.31846	4.33476	19.0611	8.91138	27.28	11.8962	12.4077	6.2085	10.3614	4.91827	8.78311	5.10916	3.25223	2.07657	23.4821	15.4421	33.4749	16.5724	15.2138	7.88848	29.3757	13.1504	37.0028	18.2693
Y_RNA	0	0	0	0	0	0	0	0	0	0	0	0	0	0	0	0	0	0	0	0	0	0	0	0	0	0	0	0	0	0	0	0	0	0	0	0	0	0	0	0
AP003972.1	0	0	0	0	0	0	0	0	0	0	0	0	0	0	0	0	0	0	0	0	0	0	0	0	0	0	0	0	0	0	0	0	0.033839	0.016753	0.023991	0.01244	0	0	0	0
AC020915.3	0.842645	0.351619	0.390525	0.226149	0.580255	0.273674	0.812759	0.392874	3.24877	1.55336	1.46894	0.765843	2.28259	1.20985	1.99952	1.25694	0.666105	0.347108	1.53154	0.716017	2.11202	0.921006	0.766907	0.383742	2.36405	1.12215	2.20622	1.28337	0.861599	0.550135	2.96209	1.9479	5.24135	2.59484	4.14745	2.15049	3.44725	1.5432	1.96713	0.971228
AC010503.2	0	0	0	0	0	0	0	0	0	0	0	0	0	0	0	0	0	0	0.135347	0.063277	0	0	0	0	0	0	0.129254	0.075187	0	0	0	0	0	0	0	0	0	0	0	0
Y_RNA	0	0	0	0	0	0	0	0	0	0	0	0	0	0	0	0	0	0	0	0	0	0	0	0	0	0	0	0	0	0	0	0	0	0	0	0	0	0	0	0
SNORD114-2	0	0	0	0	0	0	0	0	0	0	0	0	0	0	0	0	0	0	0	0	0	0	0	0	0	0	0	0	0	0	0	0	0	0	0	0	5.09452	2.28062	0	0
AC027601.5	0.594827	0.24821	0.224757	0.130154	0.381256	0.179817	0.646539	0.312526	0.390931	0.186918	0	0	0.08414	0.044597	0.116978	0.073535	0.251967	0.1313	0.594891	0.278121	0.300548	0.131062	0.059663	0.029854	0.714882	0.339336	0.097934	0.056969	0	0	0.632341	0.415835	1.44375	0.714758	0.626792	0.324997	0.92529	0.414216	0.716771	0.353889
FP236315.2	0.282823	0.118017	0.216445	0.125341	0.043164	0.020358	0.074782	0.036148	0.084671	0.040484	0.119228	0.06216	0.068768	0.036449	0.070634	0.044402	0.111977	0.058351	0.554487	0.259232	0.390711	0.170381	0.098228	0.049151	0.644162	0.305767	0.162606	0.094588	0.035759	0.022832	0	0	0.149588	0.074057	0.039899	0.020688	0	0	0.097832	0.048302
AC110801.1	0	0	0	0	0.161724	0.076276	0	0	0	0	0	0	0.109999	0.058303	0	0	0.451461	0.235256	0.384321	0.179676	0.218616	0.095334	0	0	0	0	0	0	0	0	5.40779	3.55623	7.02974	3.48022	2.02561	1.05029	4.12694	1.84747	2.85078	1.40751
AC061709.2	0	0	0	0	0	0	0	0	0.001754	0.000839	0	0	0	0	0	0	0	0	0.001143	0.000534	0	0	0	0	0.215936	0.102499	0	0	0	0	0	0	0	0	0	0	0	0	0	0
CR559946.2	1.06022	0.44241	0.321702	0.186294	0.295024	0.139147	0.217015	0.104901	0	0	0.150628	0.078531	0.207208	0.109827	0.048829	0.030695	0.277439	0.144574	0	0	1.21044	0.527847	0.270413	0.135308	0.5737	0.272321	0	0	0.212859	0.135911	0	0	0.186581	0.092371	0.357058	0.185138	0	0	0	0
NAP1L6	0	0	0	0	0.216984	0.102339	0.070222	0.033944	0	0	0	0	0	0	0.047348	0.029764	0	0	0	0	0	0	0	0	0.042352	0.020103	0	0	0.121778	0.077756	0.013849	0.009107	0	0	0	0	0.084648	0.037894	0.001339	0.000661
Y_RNA	0	0	0	0	0	0	0	0	0	0	0	0	0	0	0	0	0	0	0	0	0	0	0	0	0	0	0	0	0	0	0	0	0	0	0	0	0	0	0	0
MIR5701-3	0	0	0	0	0	0	0	0	0	0	0	0	0	0	0	0	0	0	0	0	0	0	0	0	0	0	0	0	0	0	0	0	0	0	0	0	0	0	0	0
BMP2KL	0	0	0.74038	0.428746	0.268014	0.126407	0.117171	0.056638	0.078321	0.037448	0.053345	0.027812	0.085238	0.045179	0	0	0.457863	0.238593	0.119821	0.056018	0.073703	0.03214	0.129878	0.064988	0.587479	0.278861	0	0	0	0	9.70725	6.3836	5.44742	2.69686	6.18696	3.20799	20.7319	9.28089	10.9725	5.41741
AL353597.1	0	0	0	0	0.070486	0.033244	0.258853	0.125125	0	0	0	0	0	0	0	0	0	0	0.943355	0.441034	0	0	0.181295	0.090716	0.179303	0.085111	0	0	0	0	0.10682	0.070246	0.584662	0.289449	0.14674	0.076086	0	0	0	0
CHIC1	7.76077	3.23842	3.14873	1.82339	4.80372	2.26565	5.08926	2.46007	3.34174	1.59781	1.35205	0.704902	3.68891	1.95524	2.42952	1.52724	2.89427	1.50821	3.16087	1.47776	3.03115	1.32182	3.40435	1.70346	4.08183	1.93754	1.43497	0.834727	1.60675	1.02592	2.55359	1.67927	6.02535	2.98298	4.23824	2.19756	12.8369	5.7466	10.2476	5.05952
TTC39CP1	0	0	0	0	0	0	0	0	0	0	0	0	0	0	0	0	0	0	0	0	0	0	0	0	0	0	0	0	0	0	0	0	0	0	0	0	0	0	0	0
AC093909.4	0	0	0	0	0	0	0	0	0	0	0	0	0	0	0	0	0	0	0	0	0	0	0	0	0	0	0	0	0	0	0	0	0	0	0	0	0	0	0	0
RNU6-402P	0	0	0	0	0	0	0.369286	0.178507	0	0	0	0	0	0	0	0	0	0	0	0	0	0	0	0	0.260542	0.123673	0	0	0	0	0.803945	0.528684	7.76705	3.84524	3.20936	1.66408	5.90736	2.6445	4.11602	2.03219
DENND4C	35.2485	14.7085	14.0049	8.11011	24.0094	11.3239	19.3368	9.34712	13.2502	6.33543	3.66714	1.91189	8.46743	4.48801	1.43658	0.903062	11.5944	6.04182	27.5582	12.8839	28.6665	12.5008	13.6447	6.82747	47.0394	22.3284	1.3827	0.804322	6.30527	4.02595	18.2296	11.988	73.7894	36.531	87.4266	45.3314	69.0041	30.8905	52.8582	26.0975
IGFBPL1	0.555524	0.231809	0	0	0.596496	0.281334	1.00898	0.487726	0.331243	0.158379	0	0	0	0	0.221363	0.139153	0.163167	0.085026	0.116222	0.054336	0.034463	0.015028	0	0	0.198274	0.094116	0	0	0	0	0	0	1.02255	0.506233	0	0	0.423187	0.189444	0	0
RNU6-879P	0	0	0	0	0.274283	0.129364	0	0	0	0	0	0	0	0	0	0	0	0	0	0	0.230358	0.100454	0.023894	0.011956	0	0	0	0	0	0	2.81727	1.85267	3.8464	1.90424	2.12521	1.10194	3.44441	1.54193	1.39641	0.689446
AC093763.2	0.109592	0.045731	0	0	0	0	0	0	0	0	0	0	0	0	0.15329	0.096361	0	0	0	0	0	0	0.157842	0.07898	0	0	0	0	0	0	0	0	0	0	1.66197	0.861745	3.40843	1.52582	0	0
SMARCE1P6	0	0	0	0	0.537288	0.253409	0.236075	0.114115	0	0	0.081838	0.042667	0.368922	0.195541	0.079323	0.049864	0	0	0.193288	0.090365	0	0	0	0	0	0	0.124253	0.072278	0	0	0	0	0.03772	0.018674	0.195173	0.101199	0.662001	0.296352	0.059221	0.029239
SLC11A1	2.49203	1.03988	0.544247	0.315168	2.85279	1.3455	3.3721	1.63002	6.07738	2.90582	2.54143	1.32499	0.701373	0.371751	10.5313	6.62016	1.67439	0.872525	1.45704	0.681191	6.58292	2.87067	5.12366	2.56376	10.26	4.87014	4.01371	2.33478	0.369977	0.236232	7.66882	5.04311	5.06191	2.506	9.54892	4.95119	29.2271	13.0838	1.55627	0.768373
LINC02298	7.08552	2.95665	7.74614	4.48571	3.42412	1.61496	9.97209	4.82035	9.01804	4.31186	4.81134	2.50843	10.8657	5.75918	12.1799	7.65649	7.11389	3.70705	6.08808	2.84627	9.6379	4.20288	7.4097	3.70763	11.0094	5.22588	7.61724	4.43097	6.41483	4.09589	9.20079	6.05055	6.7934	3.36321	6.37533	3.30566	2.7367	1.22512	1.56919	0.774754
CLCN3	63.4119	26.4606	9.48193	5.49088	23.0962	10.8932	28.4249	13.7402	8.92436	4.26707	12.7562	6.65052	49.4778	26.2248	7.13604	4.48585	6.3822	3.32577	69.909	32.6836	37.0056	16.1374	7.11907	3.56221	11.3029	5.3652	7.44687	4.33187	20.0621	12.8097	38.251	25.1543	93.3499	46.2148	45.3563	23.5176	41.6215	18.6323	49.6426	24.5099
MTCO2P17	0	0	0	0	0	0	0	0	0	0	0	0	0	0	0	0	0	0	0.137804	0.064425	0	0	0	0	0	0	0	0	0	0	0	0	0	0	0	0	0	0	0	0
RN7SKP265	0	0	0	0	0	0	0	0	0	0	0	0	0	0	0	0	0	0	0	0	0	0	0	0	0	0	0	0	0	0	0	0	0	0	0	0	0	0	0	0
RN7SKP254	0	0	0	0	0	0	0	0	0	0	0	0	0	0	0	0	0	0	0	0	0	0	0	0	0	0	0	0	0	0	0	0	0	0	0	0	0	0	0	0
LINC01680	0	0	0	0	0	0	0	0	0	0	0	0	0	0	0	0	0	0	0	0	0	0	0	0	0	0	0	0	0	0	0	0	0	0	0	0	0	0	0	0
AL161722.2	0	0	0	0	0	0	0.004877	0.002357	0	0	0	0	0	0	0	0	0	0	0	0	0	0	0	0	0	0	0	0	0	0	0	0	0	0	0	0	0	0	0	0
AL354685.1	0	0	0	0	0	0	0	0	0	0	0	0	0	0	0	0	0	0	0	0	0	0	0	0	0	0	0	0	0	0	0	0	0	0	0	0	0	0	0	0
AL772337.2	0	0	0	0	0	0	0	0	0	0	0	0	0	0	0	0	0	0	0	0	0	0	0	0	0	0	0	0	0	0	0	0	0	0	0	0	0	0	0	0
YEATS2-AS1	2.18882	0.913352	1.00025	0.579233	1.27062	0.599279	1.66097	0.802887	1.08726	0.519858	0.83059	0.433034	1.2738	0.675157	0.176452	0.110921	2.13862	1.11444	2.31667	1.08308	2.29864	1.00239	1.71711	0.859199	2.72031	1.29126	0	0	0.517448	0.330393	2.64748	1.74102	5.60162	2.7732	6.2644	3.24814	5.45655	2.44269	2.81945	1.39204
AC097639.2	0	0	0.242706	0.140548	0.030299	0.01429	0.573023	0.27699	0.338543	0.16187	0	0	0.339962	0.180191	0.144419	0.090785	0	0	0	0	0.156308	0.068163	0	0	0	0	0	0	0	0	1.48908	0.979238	14.9749	7.41361	8.98652	4.65958	9.00649	4.03186	7.38149	3.64444
AL122127.1	0	0	0	0	0	0	0	0	0	0	0	0	0	0	0	0	0	0	0	0	0	0	0	0	0	0	0	0	0	0	0	0	0	0	0	0	0	0	0	0
AC009951.2	0	0	0	0	0	0	0	0	0	0	0	0	0	0	0	0	0	0	0.102099	0.047733	0	0	0	0	0	0	0	0	0.034197	0.021835	0.377191	0.248045	1.15989	0.574229	0.755674	0.391823	4.16558	1.86477	1.32556	0.654464
AC004949.1	0	0	0	0	0	0	0	0	0	0	0	0	0	0	0	0	0	0	0	0	0	0	0	0	0	0	0	0	0	0	0	0	0	0	0.041905	0.021728	0	0	0	0
AC091435.2	0	0	0	0	0.145637	0.068689	0	0	0	0	0	0	0	0	0	0	0	0	0	0	0	0	0	0	0	0	0	0	0	0	0	0	0	0	0	0	0.397645	0.17801	0	0
HEATR9	0.104447	0.043584	0	0	0.056616	0.026703	0.013733	0.006638	0.093412	0.044664	0	0	0	0	0	0	0	0	0.005951	0.002782	0.083075	0.036227	0.070534	0.035294	0.08547	0.04057	0	0	0.032291	0.020618	0.292747	0.192514	0.193483	0.095788	0.121757	0.063132	0.345023	0.154454	0.195816	0.09668
AC020891.4	0.166328	0.069405	0	0	0.012125	0.005719	0	0	0	0	0.025681	0.013389	0.086079	0.045624	0.065907	0.041431	0	0	0	0	0.007767	0.003387	0.043756	0.021895	0	0	0.112172	0.065251	0	0	0	0	0	0	0	0	0.322477	0.14436	1.26127	0.622725
AC141257.4	0	0	0	0	0	0	0	0	0	0	0	0	0	0	0	0	0	0	0	0	0	0	0	0	0	0	0	0	0	0	0	0	0	0	0	0	0	0	0	0
AC027139.2	0	0	0	0	0	0	0	0	0	0	0	0	0	0	0	0	0	0	0	0	0	0	0	0	0	0	0	0	0	0	0	0	0	0	0	0	0	0	0	0
AL162373.1	0	0	0	0	0	0	0	0	0	0	0	0	0	0	0	0	0	0	0	0	0	0	0	0	0	0	0	0	0	0	0	0	0	0	0	0	0	0	0	0
MIR6080	0	0	0	0	0	0	0	0	0	0	0	0	0	0	0	0	0	0	0	0	0	0	0	0	0	0	0	0	0	0	0	0	0	0	0	0	0	0	0	0
AC005088.1	0	0	0	0	0	0	0	0	0	0	0	0	0.190542	0.100993	0.282568	0.177628	0.442598	0.230638	0	0	0.062241	0.027142	0.193432	0.096789	0	0	0.237374	0.138081	0	0	1.47124	0.967504	0	0	0.476853	0.247252	0.858792	0.384448	0.458675	0.22646
uc_338	0	0	0	0	0	0	0	0	0	0	0	0	0	0	0	0	0	0	0	0	0	0	0	0	0	0	0	0	0	0	0	0	0	0	0	0	0	0	0	0
SNX3P1Y	0	0	0	0	0	0	0	0	0	0	0	0	0	0	0	0	0	0	0	0	0	0	0	0	0	0	0	0	0	0	0	0	0	0	0	0	0	0	0	0
HIST1H2BI	3.50905	1.46426	0	0	1.06042	0.50014	1.28842	0.622799	0.666765	0.318805	0.205473	0.107125	0	0	0	0	0.208298	0.108544	0.222826	0.104175	0.506589	0.220913	2.00483	1.00317	0	0	0	0	0.658483	0.420444	99.336	65.3245	256.875	127.171	362.592	188.007	81.1217	36.315	386.003	190.58
ZACNP1	0	0	0	0	0	0	0	0	0	0	0	0	0	0	0	0	0	0	0	0	0	0	0	0	0	0	0	0	0	0	0	0	0	0	0	0	0	0	0	0
RNA5SP423	0	0	0	0	0	0	0	0	0	0	0	0	0	0	0	0	0	0	0	0	0	0	0	0	0	0	0	0	0	0	0	0	0	0	0	0	0	0	0	0
CD99	132.689	55.3685	77.2906	44.7581	186.647	88.0312	99.1269	47.9163	229.195	109.587	136.728	71.2844	85.6902	45.4186	155.639	97.8375	74.6076	38.8781	216.435	101.187	178.108	77.6693	123.339	61.7157	101.713	48.2807	122.778	71.42	144.636	92.3506	91.0896	59.9016	153.947	76.2145	151.438	78.5221	117.299	52.5104	100.169	49.4559
ENPP4	31.3275	13.0724	7.05977	4.08824	12.5754	5.93114	14.5085	7.01316	6.35421	3.03818	6.39734	3.3353	7.82922	4.14974	3.7976	2.38724	7.87152	4.10185	11.3575	5.30979	11.7173	5.10969	5.82809	2.91624	8.02271	3.80817	8.35914	4.86253	3.47681	2.21996	3.62249	2.38219	17.7221	8.77367	6.27482	3.25354	15.1043	6.76161	11.8252	5.83842
IFNGR2	74.9731	31.2848	41.9856	24.3134	47.6851	22.4904	58.2152	28.1403	44.1857	21.1268	41.8157	21.8009	38.2827	20.2911	67.6063	42.4986	40.8031	21.2625	52.828	24.6979	39.9863	17.4372	40.4837	20.2571	60.7257	28.8249	75.2093	43.7494	68.5972	43.7996	25.8614	17.0067	49.1617	24.3385	49.6511	25.7445	96.2198	43.0739	57.1064	28.195
GHR	0.512083	0.213682	0	0	0.973722	0.45925	0.539302	0.26069	0.056594	0.027059	0.33909	0.176787	0.466703	0.247368	0.968735	0.608966	0.144234	0.07516	0.742392	0.34708	0.456957	0.199269	0.345876	0.173068	0.615837	0.292322	0.206528	0.120138	1.20396	0.768736	0.15001	0.098648	1.78168	0.882056	0.973073	0.504546	4.43881	1.98708	0.110243	0.05443
SLC25A16	12.12	5.05743	6.51339	3.77184	6.28299	2.96334	9.00643	4.35356	14.4781	6.92253	7.37361	3.84429	6.05459	3.20913	3.52169	2.2138	5.06195	2.63778	10.2412	4.78792	11.6776	5.09237	6.22443	3.11455	10.4105	4.94158	3.51825	2.04658	3.54461	2.26325	14.1259	9.28933	15.7909	7.8176	15.3689	7.96888	34.7221	15.5437	12.8809	6.35965
HSF2	6.30181	2.62962	4.20318	2.43401	5.23674	2.46988	6.31805	3.05404	3.95461	1.89085	1.65207	0.861318	3.74243	1.98361	0.392785	0.246912	4.81141	2.50723	4.55425	2.12919	7.65533	3.33833	6.90745	3.45632	6.413	3.04408	1.12122	0.652217	1.50787	0.962783	3.3026	2.17183	6.1408	3.04013	7.63412	3.95835	7.23456	3.23863	3.05278	1.50724
XPO7	42.7419	17.8354	21.7642	12.6034	38.0493	17.9457	19.8911	9.61503	11.1956	5.35305	7.79263	4.06275	26.1157	13.8422	5.81379	3.65466	17.8177	9.28482	41.5136	19.4083	25.8624	11.278	22.2301	11.1234	16.0407	7.61408	7.04336	4.09714	9.48387	6.05549	25.2614	16.6122	69.6853	34.4992	45.5478	23.6169	41.6624	18.6506	113.312	55.9451
PTCD2P1	0	0	0	0	0	0	0	0	0	0	0	0	0	0	0	0	0	0	0	0	0	0	0	0	0	0	0	0	0	0	0	0	0	0	0	0	0	0	0	0
AC103726.1	0	0	0	0	0	0	0	0	0	0	0	0	0	0	0	0	0	0	0	0	0	0	0	0	0	0	0	0	0	0	0	0	0	0	0	0	0	0	0	0
AC068228.2	0	0	0.014687	0.008505	0.115092	0.054283	0	0	0	0	0	0	0	0	0	0	0.057381	0.029901	0	0	0	0	0	0	0	0	0	0	0	0	0	0	0	0	0.644002	0.33392	0	0	0	0
AC008560.1	3.60061	1.50246	0.902969	0.522899	2.55635	1.20569	2.29336	1.10857	4.11268	1.96643	2.62274	1.36739	4.05554	2.14957	1.14919	0.722404	1.5878	0.827404	2.79722	1.30775	5.86449	2.55738	2.16138	1.0815	3.44343	1.63451	1.74758	1.01657	0.759286	0.484807	2.16844	1.42599	8.19793	4.05856	3.00817	1.55976	5.71136	2.55675	3.50364	1.72984
LOXL1	10.2787	4.28911	4.41794	2.55838	30.1436	14.2171	17.6258	8.52	4.72901	2.26111	5.75748	3.00171	2.4648	1.30642	42.8367	26.928	3.24314	1.69	10.5893	4.95067	13.681	5.966	10.3274	5.16758	19.8284	9.41205	9.14418	5.31919	4.69848	3	6.15855	4.04994	6.74871	3.34109	10.4274	5.40668	18.0006	8.05817	1.79665	0.887058
AC022784.2	0	0	0	0	0	0	0	0	0	0	0	0	0	0	0	0	0	0	0	0	0	0	0	0	0.14835	0.070418	0	0	0.181687	0.116008	0	0	0	0	0	0	0	0	0	0
MTND4P7	0	0	0	0	0	0	0	0	0	0	0	0	0	0	0	0	0	0	0	0	0	0	0	0	0	0	0	0	0	0	0	0	0.592632	0.293395	0	0	0.878416	0.393233	0.833549	0.411546
ANKRD29	0.973977	0.406422	6.08321	3.52272	5.40867	2.55097	3.34321	1.61605	0.220843	0.105593	0.167674	0.087418	1.31652	0.697796	7.15848	4.49996	1.7133	0.8928	1.25252	0.585574	0.288464	0.125793	4.92532	2.46451	2.83393	1.34519	0.328784	0.191254	0.6199	0.395809	0.289635	0.190468	1.39508	0.690665	0	0	1.72229	0.771	1.46398	0.722807
OR7E36P	0.107651	0.044921	0.001827	0.001058	0	0	0.009403	0.004545	0	0	0.025166	0.01312	0	0	0.002536	0.001594	0.011684	0.006088	0	0	0.118194	0.051542	0.045672	0.022853	0	0	0.016042	0.009331	0.20888	0.133371	0	0	0	0	0	0	0	0	0.009954	0.004914
AC012640.3	0	0	0	0	0	0	0	0	0	0	1.01675	0.530091	0.24283	0.128708	0.084776	0.053292	0	0	0	0	0	0	0	0	0	0	0.054571	0.031744	0	0	0	0	0	0	0	0	0	0	0.779392	0.384807
MIR548A2	0	0	0	0	0	0	0	0	0	0	0	0	0	0	0	0	0	0	0	0	0	0	0	0	0	0	0	0	0	0	0	0	0	0	0	0	0	0	0	0
MIR548AA2	0	0	0	0	0	0	0.207162	0.100139	0	0	0	0	0	0	0.831441	0.52266	0.226757	0.118163	0	0	0.153062	0.066747	0	0	0.276658	0.131322	0.247172	0.14378	0.968455	0.618363	1.21764	0.800737	3.59636	1.78045	0.812682	0.421382	0.981049	0.439177	3.04043	1.50114
SNORA70	0	0	0	0	0	0	0	0	0	0	0	0	0	0	0	0	0	0	0	0	0	0	0	0	0.238656	0.113284	0	0	0	0	0	0	0	0	0	0	0	0	0	0
EDF1	569.948	237.828	452.001	261.749	660.301	311.427	566.7	273.933	706.178	337.65	1364.28	711.28	528.806	280.284	1497.1	941.104	673.369	350.893	678.428	317.176	518.184	225.969	1112.72	556.777	545.128	258.758	2096.25	1219.39	718.061	458.485	75.9899	49.9719	81.6519	40.4235	100.857	52.2952	74.3734	33.2941	102.267	50.4922
MIR378E	0	0	0	0	0	0	0	0	0	0	0	0	0	0	0	0	0	0	0	0	0.060952	0.02658	0.198503	0.099326	0	0	0	0	0	0	1.07256	0.705328	1.15466	0.571637	0	0	2.62817	1.17653	1.73933	0.858753
SNORA3	0	0	0	0	0	0	0	0	0	0	0	0	0	0	0	0	0	0	0	0	0	0	0	0	0	0	0	0	0	0	0	0	0	0	0	0	0	0	0	0
JAKMIP1	0.696927	0.290814	0	0	1.15966	0.546948	0.403144	0.194873	0	0	0	0	0.386804	0.205019	0.296964	0.186678	0.256615	0.133722	0.372814	0.174297	0.896381	0.390893	1.1805	0.590694	1.34527	0.638563	0.701561	0.4081	0.354629	0.226432	0.562005	0.369582	0.49597	0.245541	0.301428	0.156293	0.805323	0.360512	0.46287	0.228531
TXNP1	0	0	0	0	0	0	0	0	0	0	0	0	0	0	0	0	0	0	0	0	0	0	0	0	0	0	0	0	0	0	0	0	0	0	0	0	0.908223	0.406576	0	0
AC003986.2	0	0	0	0	0.048092	0.022682	0.041525	0.020073	0	0	0.058162	0.030323	0	0	0.282251	0.177428	0	0	0.109051	0.050983	0.272749	0.11894	0	0	0.198097	0.094031	0	0	0	0	0	0	1.26732	0.627414	0.387131	0.20073	0.700824	0.313732	0	0
LINC01189	0	0	0	0	0	0	0	0	0	0	0	0	0	0	0	0	0	0	0	0	0	0	0	0	0	0	0	0	0	0	0	0	0.387694	0.191936	0	0	0	0	0	0
AL445433.2	0	0	0	0	0	0	0	0	0	0	0	0	0	0	0	0	0	0	0	0	0	0	0.023096	0.011557	0	0	0	0	0	0	0	0	0	0	0	0	0	0	0	0
PRR13P1	0.143973	0.060077	0.344098	0.199264	0	0	0	0	0	0	0	0	0	0	0	0	0	0	0.059705	0.027913	0	0	0	0	0	0	0	0	0	0	2.05474	1.35122	3.44877	1.70739	2.7658	1.43409	5.59068	2.50273	4.79708	2.36845
AP000437.1	0.218061	0.090993	0.045527	0.026364	0.104819	0.049438	0.102344	0.049471	0.351268	0.167954	0.095458	0.049768	0.33754	0.178907	0.353853	0.222439	0.039489	0.020578	0.515237	0.240882	0.320823	0.139904	0.135382	0.067742	0.189327	0.089868	0	0	0.174555	0.111454	1.71915	1.13053	4.23041	2.09435	3.10195	1.60838	4.75829	2.1301	3.45345	1.70506
GSTO3P	0	0	0.005925	0.003431	0	0	0	0	0	0	0	0	0	0	0	0	0	0	0	0	0	0	0.008018	0.004012	0	0	0	0	0	0	0	0	0	0	0	0	0	0	0	0
AC231533.1	0	0	0.015522	0.008989	0.033798	0.015941	0.117445	0.056771	0	0	0	0	0.158663	0.084096	0	0	0	0	0	0	0	0	0.013305	0.006658	0.139697	0.06631	0	0	0	0	0	0	0	0	0.383209	0.198697	0.093964	0.042064	0.072609	0.035849
CLVS2	0	0	0	0	0.057316	0.027033	0.006249	0.003021	0.015762	0.007536	0	0	0	0	0.053762	0.033796	0.007764	0.004046	0.054316	0.025394	0	0	0	0	0.015075	0.007156	0	0	0.006857	0.004378	0	0	0	0	0	0	0	0	0	0
MIR4448	0	0	0	0	0	0	0	0	0	0	0	0	0	0	0	0	0	0	0	0	0	0	0	0	0	0	0	0	0	0	0	0	0	0	0	0	0	0	0	0
SLC10A7	13.63	5.68752	3.87706	2.24516	4.47524	2.11072	4.71469	2.27901	5.18865	2.48088	3.03336	1.58146	5.33558	2.82803	1.2777	0.803187	2.96833	1.5468	7.80123	3.6472	8.16973	3.56265	3.20421	1.60331	6.18643	2.93654	2.96794	1.72646	3.10096	1.97998	4.45995	2.93292	19.839	9.8217	10.6322	5.51287	17.8199	7.97729	19.2109	9.48492
C16orf87	8.10411	3.38169	4.1622	2.41029	5.27742	2.48907	9.07268	4.38559	14.5304	6.94754	4.52456	2.35892	7.01737	3.71943	4.97656	3.12837	5.42777	2.82842	6.29714	2.94402	10.3268	4.50329	7.39425	3.6999	10.4229	4.94746	3.0994	1.80293	0.761614	0.486294	1.0963	0.720937	5.32292	2.63523	10.4781	5.43299	8.55813	3.83114	6.98574	3.44905
TBC1D32	4.42204	1.84523	1.35446	0.784355	1.68098	0.792825	3.60463	1.74242	0.875071	0.418404	1.5012	0.782665	3.35114	1.77621	0.983155	0.61803	1.08728	0.566583	2.14606	1.00332	2.24923	0.980843	1.92453	0.96299	4.05766	1.92607	0.587449	0.341721	0.597437	0.381466	8.67695	5.70607	29.3697	14.5401	18.3082	9.49294	13.0712	5.85149	18.3221	9.04614
TP53TG1_1	0	0	0	0	0	0	0	0	0	0	0	0	0	0	0	0	0	0	0	0	0	0	0	0	0	0	0	0	0	0	0	0	0	0	0	0	0	0	0	0
MFAP3	8.87174	3.70201	0.590418	0.341905	7.35307	3.46804	2.24887	1.08707	1.06557	0.50949	0.918778	0.479012	1.48477	0.786974	0.123623	0.077712	0.990946	0.516383	5.99501	2.80277	3.39172	1.47906	1.34937	0.675192	6.79762	3.22665	1.20868	0.703092	2.85028	1.81992	8.74597	5.75146	17.2448	8.53741	15.2694	7.91733	23.82	10.6633	22.5516	11.1343
AC005046.1	4.00568	1.67149	0.787472	0.456017	1.25819	0.593419	3.69952	1.78829	3.47456	1.66132	2.17079	1.13176	6.06398	3.21411	2.2193	1.3951	1.88566	0.982618	3.90488	1.82559	3.8822	1.69294	2.644	1.323	1.72327	0.817989	0.612145	0.356086	1.14888	0.733566	9.61794	6.32487	24.1483	11.9551	16.8448	8.73418	7.60264	3.40341	9.181	4.53291
HIST1H4A	0.564819	0.235688	0.13039	0.075508	0.487907	0.230119	0.147981	0.071532	0.519284	0.248289	0.284936	0.148554	0.896916	0.475394	0	0	0.765952	0.399138	0.283069	0.132339	0	0	0	0	0	0	0.217455	0.126494	0	0	67.6721	44.502	68.8718	34.0964	53.0909	27.5281	17.352	7.76783	74.9281	36.9941
AC103710.4	0	0	0	0	0	0	0	0	0	0	0	0	0	0	0	0	0	0	0	0	0	0	0	0	0	0	0	0	0	0	0	0	0	0	0	0	0	0	0	0
RNU6-1067P	0	0	0	0	0	0	0	0	0	0	0	0	0	0	0	0	0	0	0	0	0	0	0	0	0	0	0	0	0	0	0	0	0	0	0	0	0	0	0	0
KRT83	0	0	0.339919	0.196843	0	0	0	0	0.434458	0.207731	0.39753	0.207255	0.489507	0.259455	0.051616	0.032447	0.622529	0.3244	0.297798	0.139225	0.835496	0.364342	0.943712	0.472211	0.748915	0.35549	0	0	0	0	0.102706	0.06754	0.098614	0.048821	0.073302	0.038007	0	0	0	0
ELOVL6	42.8491	17.8801	4.98073	2.88429	20.6097	9.72044	19.0778	9.22191	29.788	14.2427	13.347	6.95857	20.6897	10.9662	5.11271	3.21395	16.989	8.85299	21.0241	9.82912	25.9793	11.329	13.1147	6.5623	14.1803	6.73101	12.0911	7.03343	7.46051	4.76357	7.77065	5.11007	32.5667	16.1228	11.9939	6.21894	16.8873	7.55977	14.3323	7.07627
PFKFB3	45.0021	18.7785	10.017	5.80076	8.54772	4.03149	8.33784	4.03038	21.0452	10.0625	5.36945	2.79941	4.35998	2.31093	3.04572	1.9146	12.3849	6.45376	10.1765	4.75766	23.3661	10.1895	7.11805	3.5617	22.8255	10.8347	1.40489	0.817228	5.20319	3.32226	19.5253	12.8401	19.5025	9.65514	39.4485	20.4543	79.954	35.7923	33.6251	16.6016
AL359921.2	4.22258	1.762	1.32262	0.765912	5.35584	2.52605	1.6565	0.800725	1.64689	0.787438	4.25184	2.21673	1.55568	0.824561	5.32556	3.34775	1.13668	0.592323	1.09142	0.510256	3.24341	1.41438	1.68574	0.843503	2.64112	1.25367	4.08707	2.37746	1.70151	1.08642	7.54823	4.9638	4.73547	2.34439	2.12242	1.10049	4.31757	1.93281	5.22046	2.57749
AC097374.2	0	0	0	0	0	0	0	0	0	0	0	0	0	0	0	0	0	0	0.00881	0.004119	0	0	0	0	0	0	0	0	0	0	0	0	0	0	0	0	0	0	0	0
GTF2IP7	2.43144	1.01459	0.110678	0.064093	0	0	0.228653	0.110527	1.31587	0.629165	0.124031	0.064665	0.882716	0.467868	0.303235	0.190619	0.092801	0.048358	0.796423	0.372341	3.67007	1.60044	0	0	0.062591	0.02971	0	0	0.615871	0.393237	2.48989	1.63738	1.18962	0.588947	2.55401	1.32428	3.20931	1.43668	7.63601	3.77011
PRH2	0.366559	0.152958	0	0	0	0	0	0	0.470717	0.225067	0	0	0	0	0.630758	0.396507	0.132497	0.069044	0	0	0.055897	0.024376	0	0	0	0	0	0	0.251384	0.16051	5.37773	3.53646	2.84903	1.41047	4.74466	2.46014	3.85818	1.72716	2.20328	1.08782
ZNF627	8.8267	3.68321	6.42942	3.72321	7.55897	3.56515	10.2169	4.9387	8.74153	4.17965	4.60408	2.40037	8.61959	4.56866	3.57566	2.24773	5.09289	2.65391	10.2787	4.80548	9.13752	3.98468	7.69894	3.85237	9.03825	4.29022	2.34567	1.36448	3.70696	2.36691	7.8329	5.15101	18.505	9.1613	14.872	7.71127	16.1306	7.22106	14.6891	7.2524
ZNF789	29.563	12.336	15.9397	9.23049	25.2799	11.9231	10.9419	5.28916	26.1873	12.5211	17.7859	9.27284	8.93006	4.73322	5.71044	3.58969	15.8409	8.2547	36.4139	17.0241	20.1878	8.80347	22.4804	11.2486	26.9698	12.8018	17.9691	10.4527	9.69856	6.19257	29.1373	19.161	36.9666	18.3011	44.1312	22.8824	39.0736	17.4917	20.7653	10.2524
TBCA	165.013	68.8569	125.585	72.7248	115.852	54.6411	138.42	66.9102	140.098	66.9862	214.201	111.675	199.971	105.991	117.321	73.7504	83.023	43.2634	120.097	56.1474	197.109	85.9552	317.388	158.814	115.07	54.6207	152.299	88.5926	35.3396	22.5645	20.2023	13.2853	33.1935	16.4331	38.145	19.7785	27.1156	12.1386	33.2084	16.3959
WDHD1	10.4727	4.37004	1.79923	1.04192	5.14529	2.42675	4.45776	2.15481	4.95024	2.36689	2.47035	1.28794	3.79254	2.01017	1.23591	0.776914	3.42528	1.78492	3.53739	1.65379	5.86119	2.55594	5.64315	2.8237	6.00707	2.8514	1.27845	0.743677	0.448902	0.286626	9.17773	6.03539	15.5488	7.69776	17.6878	9.17129	7.72558	3.45844	15.0745	7.44269
AC133561.1	0	0	0	0	0	0	0	0	0	0	0	0	0	0	0	0	0	0	0	0	0	0	0	0	0	0	0	0	0	0	0	0	0	0	0	0	0	0	0	0
RPS20P4	0.691656	0.288615	0	0	0.231016	0.108957	0	0	1.20853	0.577842	1.60906	0.838897	0.350998	0.18604	0.440734	0.277054	0.267093	0.139182	0.449384	0.210094	0.386575	0.168577	0.081638	0.04085	0.121926	0.057875	0.428932	0.249511	0	0	4.71397	3.09996	13.957	6.90971	7.33279	3.80211	17.7327	7.93822	7.19839	3.55404
FAM86KP	0	0	0	0	0	0	0	0	0	0	0	0	0	0	0	0	0	0	0	0	0.044111	0.019236	0.102688	0.051383	0.038609	0.018327	0	0	0	0	0	0	3.03865	1.50435	0.030438	0.015782	0.113603	0.050856	0	0
NDUFS6P1	0	0	0.131264	0.076014	0	0	0	0	0	0	0	0	0	0	0	0	0	0	0	0	0	0	0	0	0	0	0	0	0	0	0	0	0.13653	0.067592	0	0	0	0	0	0
SEMA3C	42.5962	17.7746	10.11	5.85458	17.0191	8.02698	19.4542	9.40384	6.82625	3.26388	10.6269	5.5404	29.2137	15.4842	27.3006	17.1617	13.153	6.85405	53.23	24.8859	13.9765	6.09485	11.9607	5.98483	14.8181	7.03379	11.9599	6.95708	9.25959	5.91229	19.5185	12.8356	50.7344	25.1171	45.4012	23.5409	51.3273	22.9773	49.2618	24.3219
OR13C4	0	0	0	0	0	0	0	0	0	0	0	0	0	0	0	0	0	0	0	0	0	0	0	0	0	0	0	0	0	0	0	0	0	0	0	0	0	0	0	0
CHRNB2	0.23642	0.098653	0	0	0.070125	0.033074	0.105543	0.051018	0.192841	0.092205	0	0	0	0	0.049487	0.031108	0.028573	0.01489	0.206081	0.096346	0.111569	0.048653	0.063485	0.031766	0.11799	0.056007	0	0	0.028763	0.018366	0.364986	0.240019	0.441216	0.218433	0.194788	0.100999	0.911718	0.408141	0.821398	0.405547
UBE2Q1	85.5327	35.6911	38.673	22.3951	67.0969	31.6459	58.0083	28.0403	52.0412	24.8828	41.6369	21.7077	43.445	23.0273	22.0768	13.8779	40.36	21.0316	58.0296	27.1298	61.7583	26.9315	43.4427	21.7377	49.0133	23.2654	42.3255	24.6208	29.0151	18.5262	21.4748	14.1221	34.5885	17.1237	25.9093	13.4342	42.5449	19.0457	30.0233	14.8233
IL6R	7.03314	2.93479	2.52224	1.4606	4.58737	2.16361	4.21574	2.03782	0.192718	0.092146	0.729786	0.38048	0.561493	0.297609	1.13542	0.71375	3.05913	1.59411	0.639178	0.298826	1.64333	0.716622	2.4018	1.20181	4.67649	2.21981	2.71024	1.57655	11.2941	7.21131	7.46311	4.90783	4.3517	2.1544	1.02234	0.530089	13.228	5.92167	9.11858	4.50209
RNA5SP194	0	0	0.091769	0.053142	0	0	0	0	0	0	0	0	0	0	0.448213	0.281755	0.33143	0.172708	0.544898	0.254749	0	0	0.12648	0.063288	0	0	0	0	0	0	0.64191	0.422128	3.55621	1.76058	4.08161	2.11635	5.37948	2.40819	2.2046	1.08847
ADAR	162.133	67.655	32.1748	18.6321	91.4709	43.1417	69.3313	33.5136	54.7602	26.1829	36.6766	19.1216	39.1535	20.7526	17.4098	10.9442	42.8068	22.3067	62.6241	29.2778	63.9178	27.8732	55.5842	27.813	86.8425	41.2219	41.7866	24.3073	26.7927	17.1073	65.1686	42.8557	112.003	55.4493	92.6982	48.0648	187.027	83.7248	123.968	61.2065
OR7E122P	0	0	0	0	0	0	0	0	0	0	0	0	0.051336	0.02721	0	0	0	0	0	0	0	0	0	0	0	0	0	0	0	0	0.189354	0.124521	0.152721	0.075608	0	0	0	0	0	0
ARPC5L	61.7748	25.7774	44.5921	25.8228	66.2333	31.2386	54.9964	26.5844	88.2307	42.1863	102.101	53.231	35.6526	18.897	52.0251	32.704	71.2671	37.1374	57.4604	26.8637	73.8106	32.1872	55.1501	27.5958	50.4533	23.9489	99.1885	57.6982	27.2948	17.4279	32.0028	21.0454	26.3982	13.069	32.8548	17.0355	32.9618	14.7557	24.8248	12.2567
LINC00269	0	0	0	0	0	0	0	0	0	0	0	0	0	0	0	0	0	0	0	0	0	0	0	0	0	0	0	0	0	0	0	0	0	0	0	0	0	0	0	0
TCEA1P3	0	0	0.048647	0.028171	0.071064	0.033517	0.016311	0.007884	0	0	0	0	0.451287	0.239197	0	0	0	0	0	0	0	0	0	0	0	0	0	0	0	0	0	0	2.44784	1.21185	0	0	0	0	0	0
GRHL2	22.9838	9.59067	8.70982	5.04376	10.2709	4.84422	20.1143	9.72293	9.76684	4.66989	6.62335	3.45314	15.8593	8.40592	5.47834	3.44379	14.085	7.33968	24.9311	11.6557	33.1614	14.461	7.76216	3.884	19.8131	9.40479	5.08971	2.9607	6.31005	4.02899	22.54	14.8226	41.2169	20.4053	48.9571	25.3846	28.6654	12.8324	53.5406	26.4345
MRPS18A	82.7296	34.5214	58.818	34.0609	139.247	65.675	110.761	53.5403	204.005	97.5422	247.377	128.972	86.7589	45.9851	77.8008	48.9071	101.951	53.1269	98.4997	46.0502	72.2548	31.5088	140.992	70.549	107.202	50.8861	124.459	72.3979	83.1179	53.0711	20.2848	13.3395	26.2762	13.0086	31.9676	16.5754	19.1209	8.55969	34.5338	17.0503
TMEM75	0.961121	0.401057	0.268015	0.155205	0.625906	0.295205	0.043569	0.021061	6.51993	3.11742	0.407066	0.212227	0.621724	0.329534	0.029354	0.018453	0.512279	0.266949	0.286158	0.133784	0.918643	0.400601	0.059849	0.029947	0.982584	0.466407	0	0	0.095095	0.060719	32.9525	21.67	48.4597	23.991	27.4583	14.2373	14.3241	6.41235	26.0742	12.8735
AC092675.1	0	0	0	0	0	0	0	0	0	0	0	0	0	0	0	0	0	0	0	0	0	0	0	0	0	0	0	0	0	0	0	0	0	0	0	0	0.641058	0.286977	0	0
AL035425.1	0.102874	0.042927	0	0	0	0	0	0	0	0	0	0	0	0	0	0	0	0	0	0	0	0	0	0	0	0	0	0	0	0	0	0	0	0	0	0	0	0	0	0
LINC02312	0	0	0	0	0	0	0	0	0	0	0	0	0	0	0	0	0	0	0	0	0	0	0	0	0	0	0	0	0.027609	0.017628	0	0	0.043762	0.021666	0.083645	0.043371	0.29979	0.134204	0.267553	0.132098
AC106876.1	10.8184	4.51429	10.2376	5.92846	8.30396	3.91651	10.1596	4.91098	13.5935	6.49958	14.8594	7.74704	24.0189	12.7308	25.0319	15.7355	12.5778	6.55429	24.728	11.5607	10.3984	4.53454	10.0866	5.04709	7.96159	3.77916	33.8626	19.698	11.4526	7.31257	9.83069	6.46478	23.6328	11.6999	5.35734	2.77783	5.54308	2.48142	2.28573	1.12853
SART1	39.2283	16.3692	28.738	16.6419	41.6724	19.6546	46.6756	22.5622	49.749	23.7868	67.5579	35.2219	72.099	38.2148	25.5712	16.0746	60.7469	31.6553	62.8347	29.3762	71.0332	30.9761	62.0215	31.0341	64.2899	30.5167	52.7274	30.6717	31.5336	20.1344	32.5157	21.3827	20.4643	10.1313	26.7274	13.8584	15.5439	6.95838	22.6271	11.1716
AC011199.1	0	0	0	0	0	0	0.021347	0.010319	0	0	0	0	0.062116	0.032923	0.086167	0.054166	0.039785	0.020732	0.055499	0.025946	0.035806	0.015614	0	0	0.088318	0.041922	0	0	0	0	0.05728	0.037668	0	0	0.141721	0.073483	0.051464	0.023038	0	0
AL110505.1	0	0	0	0	0	0	0.122399	0.059166	0	0	0	0	0	0	0	0	0	0	0	0	0	0	0	0	0	0	0	0	0	0	0	0	0	0	0	0	0	0	0	0
TBC1D10C	9.29174	3.87726	0.042786	0.024777	30.6409	14.4516	8.71213	4.21131	0.771824	0.369037	5.89696	3.07443	1.98336	1.05124	17.1735	10.7956	4.97574	2.59286	4.06423	1.90009	7.26535	3.16827	12.823	6.4163	15.1158	7.17509	17.8193	10.3655	15.4858	9.88776	5.69754	3.74677	0.866657	0.429057	1.64775	0.85437	4.3082	1.92862	3.44511	1.70094
WFDC9	0	0	0.177532	0.102807	0	0	0	0	0	0	0	0	0	0	0	0	0	0	0	0	0	0	0	0	0.104512	0.049609	0	0	0	0	0	0	0	0	0	0	0	0	0	0
NAPA	53.0281	22.1276	38.4857	22.2866	64.0536	30.2105	60.6459	29.3153	102.323	48.9243	57.3475	29.8986	54.0492	28.6478	35.4656	22.2944	45.8675	23.9016	53.5013	25.0127	50.9222	22.2061	42.1991	21.1154	49.2157	23.3614	40.8683	23.7732	45.9423	29.3344	98.5354	64.7981	59.9377	29.6734	48.9314	25.3713	86.2073	38.5917	73.5559	36.3166
CDC37	200.598	83.7058	123.162	71.3216	105.861	49.9286	143.01	69.1285	172.48	82.4691	220.428	114.922	175.546	93.0451	280.617	176.401	206.999	107.868	154.001	71.998	212.983	92.8774	181.097	90.6167	182.33	86.5471	252.533	146.899	104.858	66.9521	114.779	75.4799	74.8549	37.0585	42.7154	22.1483	73.5657	32.9325	81.6167	40.2964
OSR1	0.932784	0.389232	0.170231	0.098579	4.9187	2.31988	1.67764	0.810945	0.156308	0.074737	0.159695	0.083258	0.766008	0.406009	8.80022	5.53199	0.122999	0.064095	4.51315	2.10997	0.325332	0.14187	0.817442	0.409028	0.14563	0.069127	2.15539	1.2538	2.88904	1.84467	0	0	0.043887	0.021727	0.614644	0.318698	0.52316	0.234199	0.172531	0.085183
RABAC1	152.484	63.6286	80.2611	46.4783	164.102	77.3978	208.689	100.877	340.411	162.763	243.617	127.012	109.755	58.1736	520.643	327.287	214.587	111.821	85.988	40.2008	126.945	55.3578	151.205	75.6596	123.593	58.6666	273.184	158.912	247.322	157.916	52.4388	34.4844	19.134	9.47266	19.0068	9.85518	26.6851	11.9459	39.9454	19.7221
GFPT2	1.45999	0.609224	0.297567	0.172318	3.78506	1.7852	3.15561	1.52537	0.86116	0.411752	0.38111	0.198695	0.289654	0.153526	6.66331	4.18868	1.77209	0.923439	3.25249	1.52059	9.7974	4.27244	1.63716	0.819194	5.85314	2.77834	1.67467	0.974162	0.941934	0.601429	2.196	1.44412	10.4995	5.19799	3.73226	1.93521	36.1584	16.1867	0	0
AC073862.4	0	0	0	0	0	0	0	0	0	0	0	0	0.016302	0.008641	0	0	0	0	0	0	0.140961	0.06147	0	0	0	0	0	0	0	0	0	0	0.216512	0.107189	0.437566	0.226882	0.284992	0.12758	0	0
AC008764.10	0.167985	0.070097	0.176391	0.102146	0.157375	0.074225	0.103794	0.050172	0.296596	0.141814	0.217157	0.113216	0.057058	0.030243	0.052885	0.033245	0.073091	0.038088	0.320493	0.149836	0.323427	0.14104	0.097625	0.048849	0.206247	0.0979	0	0	0.11235	0.071736	1.40448	0.923606	10.5859	5.24075	3.24503	1.68257	11.8713	5.31434	5.94428	2.93485
AC023024.2	2.61215	1.09	0.160332	0.092847	1.47521	0.695773	0.729608	0.352681	1.33819	0.639837	0.440717	0.229771	0.0555	0.029417	0.718175	0.451459	0.605494	0.315523	0.455777	0.213083	1.76677	0.77045	1.53002	0.765585	0.948246	0.450108	1.14178	0.664178	1.20361	0.768508	2.05037	1.34835	0.966468	0.47847	1.3224	0.685676	1.27589	0.571165	2.49079	1.22977
AC020910.6	0	0	0	0	0	0	0	0	0.034048	0.016279	0	0	0	0	0	0	0	0	0.330693	0.154604	0.032729	0.014272	0	0	0	0	0	0	0.085939	0.054872	0	0	1.4989	0.74206	0.622632	0.32284	1.66891	0.747107	2.25882	1.11524
AL356596.1	0	0	0	0	0	0	0	0	0	0	0	0	0	0	0	0	0	0	0	0	0	0	0	0	0	0	0	0	0	0	0	0	0	0	0	0	0	0	0	0
CU104787.1	0	0	0	0	0	0	0	0	0	0	0	0	0	0	0	0	0	0	0	0	0	0	0.103387	0.051732	0	0	0	0	0	0	0	0	0	0	0	0	0	0	0	0
SLC19A3	0.863476	0.360312	2.0353	1.17862	5.66592	2.6723	13.0968	6.3308	1.22222	0.584391	2.0209	1.05361	7.96155	4.21988	1.07975	0.678753	11.9337	6.21864	3.3422	1.56253	11.1192	4.84884	11.0636	5.53595	10.6857	5.07223	1.88577	1.09696	8.24494	5.26443	9.56038	6.28702	5.76415	2.85366	5.39165	2.79562	6.29927	2.81994	5.40617	2.66917
AC008575.1	0.033492	0.013976	0	0	0	0	0	0	0	0	0	0	0	0	0	0	0	0	0	0	0	0	0	0	0.026479	0.012569	0	0	0	0	0	0	0	0	0	0	0	0	0	0
FCRLA	0.340869	0.142238	0	0	8.34692	3.93678	0.833051	0.402684	0	0	0.479807	0.250151	0.601441	0.318783	0.200471	0.12602	1.0293	0.536366	0.252702	0.118143	0.195714	0.085347	0.43414	0.217233	0.883786	0.41951	0.83815	0.487554	2.87443	1.83533	0.831545	0.546834	0.063693	0.031533	0.085215	0.044185	0.451477	0.202109	0.757299	0.373899
SYNGR2	159.24	66.4477	102.068	59.1064	119.82	56.5127	206.431	99.7856	275.749	131.846	148.567	77.4565	56.1635	29.7685	34.5577	21.7236	243.555	126.917	112.437	52.566	270.014	117.747	123.433	61.7631	113.67	53.9562	78.7914	45.8331	83.3121	53.1951	63.6873	41.8816	192.26	95.1824	46.3305	24.0227	84.1249	37.6595	86.0388	42.4797
AL034372.1	0	0	0	0	0	0	0	0	0	0	0	0	0	0	0	0	0	0	0	0	0	0	0	0	0	0	0	0	0	0	0	0	0	0	0	0	0	0	0	0
NUP210	56.154	23.432	8.30236	4.80781	20.01	9.43762	14.7636	7.1365	9.33507	4.46344	1.90485	0.993108	23.0867	12.2367	3.0211	1.89912	20.0907	10.4693	23.6477	11.0557	50.8395	22.17	14.272	7.14136	23.4298	11.1215	17.5521	10.2101	6.12325	3.90972	4.68588	3.08149	40.7106	20.1547	28.8702	14.9695	22.9018	10.2523	8.47213	4.18292
OR1AB1P	0	0	0	0	0	0	0	0	0	0	0	0	0	0	0	0	0	0	0	0	0	0	0	0	0	0	0	0	0	0	0	0	0	0	0	0	0	0	0	0
AC093815.1	0	0	0	0	0	0	0	0	0	0	0	0	0	0	0	0	0	0	0	0	0	0	0	0	0	0	0	0	0	0	0	0	0	0	0	0	0	0	0	0
ACTG1P19	0.006667	0.002782	0	0	0	0	0	0	0	0	0	0	0	0	0	0	0	0	0.004737	0.002215	0	0	0.012629	0.006319	0	0	0	0	0	0	0	0	0	0	0	0	0	0	0	0
SIPA1L2	42.7128	17.8232	3.57538	2.07046	9.13314	4.3076	14.8166	7.16208	5.7073	2.72887	3.16283	1.64897	4.7855	2.53647	4.9157	3.0901	4.45871	2.32343	11.8202	5.52613	14.5821	6.35896	2.69336	1.34769	6.78224	3.21936	7.22596	4.20336	10.8027	6.89757	12.7262	8.36889	45.7956	22.6721	39.9637	20.7215	43.5654	19.5026	47.7062	23.5538
AC003659.1	0	0	0	0	0.019465	0.009181	0	0	0	0	0	0	0	0	0	0	0	0	0	0	0	0	0	0	0	0	0	0	0.31511	0.201199	0	0	0	0	0	0	0	0	0	0
AL133163.2	0	0	0	0	0	0	0	0	0	0	0	0	0	0	0	0	0	0	0	0	0	0	0	0	0	0	0	0	0	0	0	0	0	0	0	0	0	0	0	0
CNTN4-AS1	0	0	0	0	0.049839	0.023506	0	0	0	0	0	0	0	0	0	0	0	0	0.054121	0.025303	0.060244	0.026271	0.003994	0.001999	0	0	0	0	0.006174	0.003942	0	0	0.067061	0.0332	0.072946	0.037823	0.650273	0.291102	0.040871	0.020179
RPL35P1	0	0	0.067551	0.039118	0.247102	0.116544	0.103879	0.050213	0.085484	0.040873	0.934187	0.487046	0.012856	0.006814	0.546965	0.343833	0.245018	0.127679	0.125652	0.058744	0	0	0.342463	0.17136	0.20407	0.096867	0.114892	0.066833	0.049157	0.031387	0	0	0	0	0.705081	0.36559	0	0	0	0
LINC01808	0	0	0	0	0	0	0	0	0	0	0	0	0	0	0	0	0	0	0	0	0	0	0	0	0	0	0	0	0	0	0	0	0	0	0	0	0	0	0	0
AL365318.1	0	0	0	0	0	0	0	0	0	0	0	0	0	0	0	0	0	0	0	0	0	0	0	0	0.162323	0.07705	0	0	0	0	0	0	1.11447	0.551743	0	0	0.448898	0.200954	0.14428	0.071235
RNA5SP256	0	0	0	0	0	0	0	0	0	0	0	0	0.024641	0.013061	0	0	0	0	0	0	0	0	0	0	0	0	0	0	0	0	0	0	6.43609	3.18632	1.53012	0.793381	3.35835	1.5034	1.46808	0.724833
AC063955.1	0	0	0	0	0	0	0	0	0	0	0	0	0	0	0	0	0	0	0	0	0	0	0	0	0	0	0	0	0	0	0	0	0	0	0	0	0	0	0.015493	0.007649
RNA5SP124	0	0	0	0	0	0	0	0	0	0	0	0	0	0	0.228752	0.143798	0	0	0	0	0	0	0	0	0	0	0	0	0	0	0	0	0	0	0	0	0	0	0	0
ILK	109.133	45.5391	54.9143	31.8003	127.154	59.9713	90.2946	43.647	110.779	52.9677	142.477	74.2813	105.53	55.9341	167.503	105.296	92.3499	48.1236	139.979	65.4423	121.584	53.0202	90.3251	45.1965	113.781	54.0089	106.745	62.094	72.7388	46.4441	71.178	46.8075	117.975	58.4062	101.622	52.6916	299.147	133.916	75.525	37.2888
CCDC146	7.82911	3.26694	7.74961	4.48771	2.70877	1.27758	3.52092	1.70196	3.19143	1.52594	2.87139	1.49702	5.87714	3.11508	7.69003	4.8341	2.60112	1.35544	7.70966	3.60439	6.38475	2.78425	5.97797	2.99124	7.29853	3.46442	3.56421	2.07331	2.07333	1.32383	6.9964	4.60092	5.4898	2.71784	14.8345	7.69182	11.051	4.94712	12.2502	6.04826
ZP4	0	0	0	0	0	0	0	0	0	0	0	0	0	0	0	0	0	0	0	0	0	0	0	0	0	0	0	0	0	0	0	0	0	0	0	0	0	0	0	0
SNRPEP5	0	0	0.006631	0.00384	0	0	0.002868	0.001386	0	0	0	0	0	0	0.002785	0.001751	0	0	0	0	0.001624	0.000708	0.042842	0.021437	0	0	0	0	0	0	0	0	0	0	0	0	0	0	0	0
RNU6-562P	0.391608	0.16341	0	0	0	0	0	0	0	0	0	0	0	0	0	0	0	0	0	0	0	0	0	0	0	0	0	0	0	0	0	0	0	0	0	0	1.87035	0.837285	0	0
LGALS3	1883.04	785.757	536.146	310.476	886.662	418.189	2313.92	1118.51	1345.59	643.378	929.982	484.854	1278.56	677.677	910.01	572.05	848.949	442.388	1179.33	551.354	1345.54	586.762	1571.05	786.115	1633.62	775.437	882.855	513.559	1526.09	974.416	324.208	213.203	399.377	197.72	338.587	175.56	247.334	110.722	629.967	311.032
UBE2L2	0	0	0	0	0	0	0	0	0	0	0	0	0	0	0	0	0	0	0	0	0	0	0.129559	0.064828	0.17152	0.081416	0	0	0	0	0	0	2.86475	1.41825	1.8954	0.982781	15.8919	7.11418	0.779906	0.385061
RNY4P24	0	0	0	0	0	0	0	0	0	0	0	0	0	0	0	0	0	0	0.285062	0.133271	0	0	0	0	0	0	0	0	0	0	0	0	0.995128	0.492659	0	0	0	0	2.47863	1.22377
RILPL1	6.98277	2.91377	4.40965	2.55358	3.99001	1.88186	4.13633	1.99944	3.83729	1.83475	1.22401	0.638145	5.46384	2.89601	8.85144	5.56418	4.27015	2.22518	3.74893	1.75268	7.47286	3.25875	8.11644	4.06127	5.74563	2.7273	3.16254	1.83966	1.85225	1.18267	9.8933	6.50596	5.49797	2.72188	5.46065	2.83139	7.4355	3.32859	4.71864	2.32972
RMST_2	0	0	0	0	0	0	0	0	0	0	0	0	0	0	0	0	0	0	0	0	0	0	0	0	0	0	0	0	0	0	0	0	0	0	0	0	0	0	0	0
AC133134.1	0.038725	0.016159	0	0	0.065285	0.030791	0.07422	0.035877	0.093304	0.044612	0.069713	0.036345	0.091804	0.048659	0.397916	0.250138	0.099685	0.051946	0.007796	0.003645	0.155972	0.068016	0.102348	0.051213	0.042466	0.020158	0.003908	0.002273	0.017523	0.011189	0	0	0.069163	0.034241	0.044381	0.023012	0	0	0	0
RN7SL733P	0.365421	0.152483	0	0	1.00876	0.475777	0	0	0.064193	0.030693	0	0	0.158689	0.08411	0	0	0	0	0.066165	0.030933	0.062203	0.027125	0	0	0	0	0	0	0.127378	0.081332	3.37734	2.22098	5.60324	2.774	2.37355	1.2307	1.63029	0.729818	1.45498	0.718365
MIR6853	0.754109	0.314675	0	0	0.001853	0.000874	0.003233	0.001563	0	0	0.412405	0.215011	0.002352	0.001247	0	0	0.004017	0.002093	0.002101	0.000982	0.001356	0.000591	0.004024	0.002013	0	0	0	0	0.003801	0.002427	3.42641	2.25325	0	0	0.435526	0.225824	1.76139	0.788505	0.981261	0.484475
TAF10	84.831	35.3983	73.0642	42.3107	73.8174	34.8156	134.671	65.0976	106.315	50.8334	139.821	72.8969	93.8406	49.7386	147.494	92.7175	100.035	52.1286	73.1167	34.1832	79.0721	34.4817	62.837	31.4421	76.7169	36.4155	79.2592	46.1053	71.1442	45.4259	17.1206	11.2587	17.7579	8.79141	17.1608	8.89803	42.3725	18.9685	14.9147	7.36381
SMCR2_1	0.281858	0.117614	0	0	0	0	0	0	0	0	0	0	0	0	0	0	0	0	0	0	0	0	0	0	0.755395	0.358566	0	0	0	0	0	0	0	0	0	0	0	0	0.238368	0.117689
AC104012.1	0	0	0	0	0	0	0	0	0	0	0	0	0	0	0	0	0	0	0	0	0	0	0	0	0	0	0	0	0	0	0	0	0	0	0	0	0	0	0	0
KRBOX1	0.739574	0.30861	0	0	0.693565	0.327116	0	0	0.299009	0.142967	0.487954	0.254399	0.006782	0.003595	0.570018	0.358324	1.32577	0.690857	0.890657	0.416397	0.337085	0.146995	0.866533	0.433592	2.52571	1.19889	0.01491	0.008673	0.032773	0.020926	0	0	0	0	0.176355	0.091442	0.352216	0.157673	0.008791	0.00434
AL024498.1	2.80001	1.16839	0.287644	0.166572	0.238876	0.112664	0.665443	0.321665	1.10851	0.530021	1.16583	0.607817	0.397213	0.210536	0.299112	0.188028	0.744731	0.38808	1.95307	0.913093	0.368426	0.160663	1.52376	0.762453	1.05854	0.502463	0.139124	0.080929	0.303247	0.193625	1.62224	1.0668	2.15416	1.06646	1.03421	0.536248	1.60986	0.72067	2.01559	0.995151
AC091614.1	0	0	0	0	0	0	0	0	0	0	0	0	0	0	0	0	0	0	0	0	0	0	0	0	0	0	0	0	0	0	0	0	0	0	0.148644	0.077073	0	0	0	0
AC087623.3	1.09529	0.457042	0.290352	0.16814	1.60073	0.754977	0.620717	0.300044	0.370951	0.177366	1.14742	0.598214	0.76078	0.403238	1.74344	1.09596	0.89766	0.467772	1.12552	0.5262	0.146547	0.063906	0.270818	0.135511	1.18104	0.560606	1.09225	0.635366	0.435719	0.278209	1.49779	0.984964	0.336796	0.166738	0.118996	0.0617	0.845147	0.378339	0.425791	0.210224
TXLNA	45.6466	19.0474	25.1137	14.5431	24.5816	11.5938	25.2973	12.2283	30.2895	14.4825	25.5388	13.3148	17.8195	9.4449	22.7395	14.2945	25.4569	13.2656	31.7192	14.8293	19.4897	8.49905	25.837	12.9282	23.8508	11.3213	25.0805	14.5894	11.5744	7.3903	34.6731	22.8015	27.0874	13.4102	31.2765	16.2171	36.5898	16.3798	46.4132	22.9155
FRG1HP	13.9117	5.80509	6.68183	3.86938	13.1751	6.21396	6.00109	2.90083	9.5795	4.58031	8.9122	4.64645	12.6021	6.67951	4.59472	2.88833	3.16115	1.64728	14.5003	6.77911	16.5326	7.2095	9.91749	4.96247	22.6956	10.773	5.27731	3.06982	5.78275	3.69231	25.8766	17.0168	20.6521	10.2243	11.2529	5.83474	21.929	9.81674	10.4328	5.15098
LINC01913	0.389118	0.162371	0	0	1.57031	0.74063	0	0	0	0	0	0	0	0	0.05347	0.033612	0	0	0.051543	0.024097	0	0	0.065802	0.032926	0.191309	0.090809	0	0	0	0	0	0	0.855286	0.423427	0.291877	0.151341	0.991501	0.443857	3.08943	1.52533
ARHGEF33	1.18218	0.493301	0.023835	0.013803	0.468696	0.221058	0.175074	0.084628	0.019011	0.00909	0.06658	0.034712	0.163006	0.086399	0.930487	0.584922	0.220371	0.114835	0.332989	0.155678	0.438365	0.191162	0.107331	0.053706	0.199483	0.094689	0.279175	0.162397	0.067491	0.043094	0.12884	0.084727	0.354295	0.175401	0.233803	0.121229	0.760867	0.340611	0.497284	0.245523
NPAP1P2	0	0	0	0	0	0	0	0	0	0	0	0	0	0	0	0	0	0	0	0	0	0	0	0	0	0	0	0	4.69272	2.99632	0	0	0	0	0	0	0	0	0	0
MTBP	8.87135	3.70184	2.27787	1.31909	7.65326	3.60962	9.64633	4.66288	5.03637	2.40808	3.61251	1.88341	4.1399	2.19428	0.620815	0.390256	4.71009	2.45443	9.19987	4.30109	15.7554	6.87058	4.27792	2.14057	14.9399	7.09158	1.88104	1.09421	0.905771	0.578339	6.59019	4.33379	18.7754	9.29517	22.8882	11.8677	17.1349	7.67063	13.1879	6.51122
AC000077.1	0	0	0	0	0	0	0	0	0	0	0	0	0	0	0	0	0	0	0	0	0	0	0	0	0	0	0	0	0	0	0	0	0	0	0	0	0	0	0	0
AKAP12	3.44039	1.43561	2.08506	1.20743	10.7433	5.067	2.53326	1.22454	0.81005	0.387315	0.929689	0.484701	4.01197	2.12648	6.65922	4.18611	3.34692	1.74408	11.265	5.26655	9.23391	4.02671	5.02424	2.51401	13.9338	6.61403	1.12043	0.651755	3.50514	2.23805	7.30515	4.80396	7.58457	3.7549	10.5523	5.47145	30.7694	13.7743	2.39292	1.18145
CLDN12	135.787	56.6612	13.7673	7.97247	25.9354	12.2323	10.8212	5.23077	17.6727	8.44995	24.0362	12.5315	12.267	6.50192	14.9364	9.38932	8.98522	4.6822	26.4312	12.357	16.0252	6.98824	28.4211	14.2212	6.29447	2.98782	21.288	12.3833	8.36225	5.33934	12.9247	8.49946	41.5033	20.5471	24.1762	12.5356	15.7755	7.06209	26.9127	13.2875
CRLF3	21.1264	8.81564	8.08997	4.68481	12.4229	5.85917	20.6819	9.9973	8.76953	4.19304	5.7658	3.00605	6.12784	3.24795	5.86678	3.68797	11.1657	5.81847	12.9495	6.05412	17.006	7.41598	11.2011	5.60474	18.1133	8.59791	5.22506	3.03943	5.34994	3.41596	23.29	15.3158	44.5003	22.0308	19.4123	10.0654	26.7514	11.9755	27.1667	13.413
RNU6-753P	0	0	0	0	0	0	0	0	0	0	0	0	0	0	0	0	0	0	0	0	0	0	0	0	0	0	0	0	0	0	0	0	0	0	0	0	0	0	0	0
RNU6-631P	0	0	0	0	0	0	0	0	0	0	0	0	0	0	0	0	0	0	0	0	0	0	0	0	0	0	0	0	0	0	0	0	0	0	0	0	0	0	0.760412	0.375436
AC093142.1	0.052738	0.022006	0	0	0	0	0	0	0.118435	0.056628	0	0	0	0	0	0	0	0	0	0	0	0	0	0	0	0	0.103778	0.060368	0	0	0	0	0	0	0	0	0.57178	0.255964	0	0
RNU4ATAC	0	0	0	0	0.991306	0.467544	0	0	0	0	0	0	0	0	0	0	0	0	0	0	0.274885	0.119872	0.18131	0.090723	0	0	0	0	0	0	3.17417	2.08737	8.21136	4.06521	1.95472	1.01354	4.59574	2.05733	1.60972	0.794763
NPAS4	0	0	0	0	0.153142	0.072229	0.054319	0.026257	0	0	0	0	0.230407	0.122123	0.348677	0.219185	0	0	0.297765	0.13921	0.07271	0.031707	0	0	0.141036	0.066946	0	0	0.025546	0.016311	0	0	0.161595	0.080001	0	0	1.23524	0.552971	0.101465	0.050096
ATP5F1P2	0	0	0	0	0	0	0	0	0	0	0	0	0	0	0	0	0	0	0	0	0	0	0	0	0	0	0	0	0	0	0	0	0	0	0	0	0	0	0	0
RNU6-1156P	0.50909	0.212433	0	0	0.260569	0.122896	0.148318	0.071695	0	0	0	0	0.076573	0.040586	0	0	0.086198	0.044918	0.261221	0.122125	0	0	0.226294	0.113232	0	0	0	0	0	0	0	0	0	0	0.640223	0.331961	1.67831	0.751313	0.558564	0.275778
LCN9	0	0	0	0	0	0	0	0	0	0	0	0	0	0	0	0	0	0	0	0	0	0	0	0	0	0	0	0	0	0	0	0	0	0	0	0	0	0	0	0
AC011491.1	0	0	0	0	0.335604	0.158286	0	0	0	0	0	0	0.102548	0.054354	0.066618	0.041877	0	0	0	0	0	0	0.295507	0.147864	0.063729	0.03025	0	0	0	0	0	0	0.784224	0.388247	0	0	0	0	0	0
INPP5E	19.532	8.15031	10.9314	6.33023	13.6358	6.43124	14.0094	6.77191	17.1073	8.17966	11.6953	6.09741	11.2016	5.93721	9.44886	5.93974	16.0224	8.34927	16.1649	7.55737	25.796	11.2491	19.101	9.55769	18.1848	8.63184	11.0559	6.43127	4.69548	2.99808	8.81333	5.79575	6.36953	3.15337	10.8626	5.63234	8.60699	3.85301	5.61955	2.77453
MNAT1	13.654	5.69754	4.3145	2.49848	8.66018	4.08453	10.9212	5.27915	8.35615	3.99539	6.12099	3.19123	13.4835	7.14668	4.53819	2.85279	5.21369	2.71686	7.88195	3.68494	8.75741	3.81892	13.674	6.84216	7.77283	3.68956	4.70455	2.73665	1.89195	1.20802	9.84246	6.47252	34.8378	17.2472	32.7818	16.9976	22.2262	9.94982	18.6297	9.19799
HMGA1P6	0	0	0	0	0	0	0	0	0	0	0	0	0	0	0	0	0	0	0	0	0	0	0	0	0	0	0	0	0	0	0	0	0	0	0	0	0	0	0	0
ARHGEF34P	20.742	8.65523	11.4903	6.65393	11.6208	5.4809	10.8725	5.2556	11.46	5.47944	5.33353	2.78068	13.646	7.23283	2.93113	1.84257	12.0761	6.29285	10.3809	4.85325	11.2899	4.9233	7.4914	3.74852	17.0045	8.0716	7.35604	4.27903	6.57287	4.19681	50.4864	33.2005	25.4042	12.5769	33.2415	17.236	32.5513	14.572	40.2193	19.8573
CYP2AB1P	0	0	0	0	0	0	0	0	0	0	0.029001	0.01512	0	0	0	0	0	0	0	0	0.019119	0.008338	0	0	0	0	0	0	0	0	0	0	0	0	0	0	0	0	0	0
LINC02038	10.314	4.30383	0.312101	0.180734	2.0648	0.97385	3.35188	1.62024	0.798441	0.381764	1.11072	0.579083	0.397527	0.210702	0	0	0.824608	0.429704	1.13229	0.529363	1.49781	0.653161	0.075572	0.037815	1.16631	0.553615	0.286778	0.16682	1.51564	0.967745	0.462696	0.304275	3.22588	1.59704	7.91622	4.10463	4.84664	2.16966	3.64618	1.80022
KCNQ5-AS1	0	0	0	0	0.033519	0.015809	0	0	0	0	0	0	0	0	0	0	0	0	0	0	0	0	0	0	0	0	0	0	0	0	0	0	0	0	0	0	0	0	0	0
CDKN2AIPNLP1	0	0	0	0	0	0	0.015843	0.007658	0	0	0	0	0	0	0	0	0	0	0	0	0	0	0	0	0	0	0	0	0	0	0	0	0	0	0	0	0	0	0	0
MID1	27.1857	11.344	9.77265	5.65924	16.667	7.86089	6.15481	2.97514	7.57004	3.61952	7.1221	3.71316	9.32634	4.94326	5.07083	3.18762	9.22943	4.80946	14.8222	6.92961	5.0198	2.18903	5.08681	2.54532	8.22349	3.90348	3.9011	2.26928	5.39321	3.44359	8.28843	5.45057	15.2689	7.55917	20.3623	10.558	43.4075	19.4318	24.8647	12.2764
CYP2C8	0.648707	0.270693	0.787027	0.455759	0.234287	0.1105	0	0	0.107011	0.051166	0.232802	0.121373	0	0	0.628106	0.39484	0	0	0.257199	0.120245	1.02917	0.448798	0.274193	0.1372	0.387716	0.184038	0	0	0	0	0.636755	0.418738	0	0	0.321771	0.166841	1.64743	0.737488	0.480145	0.237061
AC087741.2	0	0	0.386474	0.223803	0.419398	0.197807	0.079277	0.038321	0.399937	0.191225	0.206359	0.107587	0.455307	0.241328	0.213816	0.134409	0	0	2.61076	1.22057	0.542413	0.236535	0	0	0.382506	0.181566	0.220953	0.128529	0	0	0	0	0	0	0.883713	0.458212	0	0	0	0
MFSD13A	21.693	9.05205	13.4596	7.79429	15.1956	7.16693	20.7247	10.018	8.60724	4.11544	12.4027	6.46623	8.62431	4.57117	6.16758	3.87706	12.783	6.66121	7.17383	3.35388	27.1709	11.8486	13.2179	6.61394	19.4947	9.25361	7.31241	4.25365	4.76589	3.04304	11.645	7.6579	9.79534	4.84939	16.8156	8.71901	5.73108	2.56558	6.24827	3.08494
HOXC5	0.062115	0.025919	0	0	0.287717	0.1357	0.1988	0.096097	0	0	0	0	0	0	0.669147	0.420639	0	0	0	0	0.066693	0.029083	0	0	0.10935	0.051906	0	0	0	0	0.106689	0.07016	0	0	0.215712	0.111848	0	0	0	0
IGHV3-54	0	0	0	0	0	0	0	0	0	0	0	0	0	0	0	0	0	0	0	0	0	0	0	0	0	0	0	0	0	0	0	0	0	0	0	0	0	0	0	0
CBWD1	30.2332	12.6157	20.6382	11.9514	32.8495	15.4933	33.7998	16.3383	51.2114	24.4861	54.7175	28.5274	17.7194	9.39185	22.0465	13.8589	20.4381	10.6503	23.6976	11.079	30.2178	13.1773	28.2936	14.1574	46.1808	21.9208	18.088	10.5218	3.58327	2.28794	17.9402	11.7977	33.9119	16.7888	39.2365	20.3444	46.6911	20.9018	32.9286	16.2578
AC009318.4	1.20786	0.504016	0.787834	0.456226	0.642815	0.30318	0.501581	0.242456	1.23042	0.588309	0.904373	0.471502	0.505613	0.267992	6.60399	4.15139	0.743087	0.387223	0.820954	0.383809	0.441314	0.192448	1.22737	0.614148	1.11742	0.530409	1.15145	0.669799	1.09436	0.698753	0.676251	0.444711	0.380455	0.188352	4.18499	2.16995	0.843746	0.377712	2.00325	0.989057
MYOF	90.5919	37.8022	18.8426	10.9116	14.8918	7.02361	29.5159	14.2675	14.5313	6.94793	6.66059	3.47255	19.5019	10.3366	12.509	7.86343	10.744	5.5987	21.4214	10.0149	30.4221	13.2664	7.3356	3.67056	41.9213	19.899	7.67252	4.46313	9.71485	6.20297	36.8494	24.2326	41.6259	20.6078	61.8631	32.0765	95.278	42.6523	122.072	60.27
RAB43	6.88329	2.87226	13.2796	7.6901	26.6636	12.5757	5.13468	2.48202	18.1025	8.65548	5.91859	3.0857	6.76186	3.584	0.783485	0.492514	19.9051	10.3725	20.1969	9.44239	4.22558	1.84268	3.32368	1.66309	6.50596	3.08821	1.21279	0.705481	5.67404	3.6229	7.01453	4.61284	7.74886	3.83623	3.88988	2.01693	15.3625	6.87717	3.38043	1.66901
FXYD4	1.46489	0.61127	5.29829	3.06818	0.624439	0.294513	2.09832	1.01429	0	0	0.892396	0.465257	1.37914	0.730988	0.617002	0.387859	1.24723	0.649931	0.087138	0.040738	0.084328	0.036774	0.508506	0.254444	0.224475	0.106552	1.2382	0.720265	0.213588	0.136377	0	0	0.111057	0.054981	0.357941	0.185595	0.545324	0.24412	0.516349	0.254935
PTPRG	12.4775	5.20662	3.52008	2.03844	3.73552	1.76184	4.74389	2.29312	5.8791	2.81101	2.39175	1.24696	7.47607	3.96256	3.11094	1.9556	3.1529	1.64298	9.17666	4.29024	7.69138	3.35405	2.14343	1.07252	4.67616	2.21965	4.52231	2.63064	3.25251	2.07674	34.4983	22.6865	57.5199	28.4764	36.0546	18.6946	65.7328	29.426	31.874	15.7371
AC068580.3	2.55954	1.06805	0.922042	0.533945	2.28161	1.07611	1.31211	0.634251	0.774434	0.370285	1.20848	0.63005	1.03818	0.55027	0.332525	0.209032	2.38766	1.24421	0.803741	0.375762	1.19846	0.522624	3.43789	1.72024	3.83346	1.81964	0.731453	0.425488	0.919566	0.587147	6.00187	3.9469	1.03792	0.513843	4.06699	2.10877	4.06194	1.81837	1.62782	0.803698
AC006499.8	0	0	0	0	0	0	0	0	0	0	0	0	0	0	0	0	0	0	0	0	0	0	0	0	0	0	0	0	0	0	0	0	0	0	0	0	0.300906	0.134704	0	0
AC117498.3	0.431458	0.180039	0	0	0.159954	0.075441	0.070222	0.033944	0	0	0	0	0	0	0.167297	0.105166	0	0	0.365139	0.170709	0.031411	0.013697	0	0	0.169972	0.080681	0	0	0	0	0	0	0	0	0.511381	0.265155	0	0	0	0
AC245389.1	0	0	0	0	0	0	0	0	0	0	0	0	0	0	0	0	0	0	0	0	0	0	0	0	0	0	0	0	0	0	0	0	0	0	0.243971	0.126501	0	0	0	0
OR4C49P	0	0	0	0	0	0	0	0	0	0	0	0	0	0	0	0	0	0	0	0	0	0	0	0	0	0	0	0	0	0	0	0	0	0	0	0	0	0	0	0
AC021443.1	0.686705	0.286549	0	0	0	0	0	0	0.697787	0.333638	0	0	0.547653	0.290274	0	0	0	0	0.2196	0.102667	0.416483	0.181619	0.007213	0.003609	0.025984	0.012334	0.006044	0.003516	0.141518	0.09036	1.57283	1.03431	2.43614	1.20606	2.54917	1.32177	7.22699	3.23524	0	0
AL596028.1	0	0	0	0	0	0	0	0	0	0	0	0	0	0	0	0	0	0	0	0	0	0	0	0	0	0	0	0	0	0	0	0	0	0	0	0	1.4111	0.631697	0	0
AP000688.3	0	0	0	0	0	0	0	0	0	0	0	0	0	0	0	0	0	0	0	0	0	0	0	0	0	0	0	0	0	0	0	0	0	0	0	0	0	0	0.169302	0.083589
AC245517.4	0	0	0	0	0	0	0	0	0	0	0	0	0	0	0	0	0	0	0	0	0	0	0	0	0	0	0	0	0	0	0	0	0	0	0	0	0	0	0	0
AL603882.1	0.040541	0.016917	0	0	0	0	0.003162	0.001528	0	0	0.005115	0.002667	0.005111	0.002709	0.007579	0.004765	0.005383	0.002805	0.011112	0.005195	0.003094	0.001349	0.006218	0.003111	0.006073	0.002883	0	0	0.005094	0.003252	0	0	0	0	0	0	0	0	0	0
OR2AM1P	0	0	0	0	0	0	0	0	0	0	0.169789	0.088521	0	0	0	0	0	0	0	0	0	0	0	0	0.117611	0.055827	0	0	0	0	0	0	0	0	0	0	0	0	0	0
LINC01639	0	0	0	0	0	0	0	0	0	0	0	0	0	0	0	0	0	0	0	0	0	0	0	0	0	0	0	0	0	0	0	0	0	0	0	0	0	0	0	0
AC064853.1	0	0	0	0	0	0	0	0	0	0	0.164488	0.085757	0	0	0.573537	0.360537	0.659971	0.343912	0	0	0	0	0	0	0	0	0.146184	0.085036	0	0	0	0	0	0	0	0	0	0	0	0
AL136097.2	0	0	0	0	0	0	0	0	0	0	0	0	0	0	0	0	0.097819	0.050973	0	0	0	0	0	0	0	0	0	0	0	0	0.514586	0.338398	0	0	0	0	1.53209	0.685856	0.715864	0.353442
AL450326.2	0	0	0.002981	0.001727	0.077588	0.036594	0.036578	0.017681	0	0	0	0	0	0	0.047519	0.029871	0	0	0.04755	0.02223	0	0	0.030352	0.015187	0.044269	0.021013	0.0195	0.011343	0	0	0	0	0	0	0.066594	0.03453	0.176372	0.078955	0	0
[truncated: 56,348 more rows]
